# Supplementary material for: Comparative Transcriptomic Analyses Reveal Potential Stp1 Regulatory Roles Independent of Sre1 in Phaffia rhodozyma
Source: Int J Mol Sci. 2025 Dec 13;26(24):12008. doi: 10.3390/ijms262412008 (PMC12732919; doi:10.3390/ijms262412008)
Supplement: Supplementary file 1 [file ijms-26-12008-s001.zip › Table S1.xlsx]

## Sheet: tableS1
Table S1. Primers used in this work
N°	Sequence 5'-3'	Target
1	TCGCCTTGTTTCCTGTCTCC	STP1 gene
2	ATGGGGTACTCGCTGGTTTG	STP1 gene
3	CTGGAGGTCACCAACGTCAA	nourseothricin resistance cassette
4	GTTGTTGGTTGAGCTGCAGG	STP1 gene flanking region
5	CCTCGGGTCACATTCCTGAC	STP1 gene flanking region
6	TGACCACTCTTGACGACACG	nourseothricin resistance cassette
7	CTATCTCGAACAGCTTCACC	nourseothricin resistance cassette
8	ACGGTTCTCTCCAAACCCTC	nourseothricin resistance cassette
9	ATGGACTACAAAGACCATGACGGT	FLAG fused to SRE1 gene
10	GGAAGCAACACAGGGCAAAG	SRE1 gene
11	CCAGTCTACGTCCTGCGATC	SRE1 gene
12	TAGGAGCGGGAGGAGTAGTG	STP1 gene flanking region
13	AGGAATACCCGTTGACGCTC	STP1 gene flanking region
14	AAAGCCGGAAAAGGAGAGAG	CYP61 gene
15	CGTGTCGGGAGTGATCTTGT	CYP61 gene
