# Supplementary material for: Comparative Transcriptomic Analyses Reveal Potential Stp1 Regulatory Roles Independent of Sre1 in Phaffia rhodozyma
Source: Int J Mol Sci. 2025 Dec 13;26(24):12008. doi: 10.3390/ijms262412008 (PMC12732919; doi:10.3390/ijms262412008)
Supplement: Supplementary file 1 [file ijms-26-12008-s001.zip › Table S2.xlsx]

## Sheet: tableS2
Table S2. Predicted domains in hypothetical proteins potentially regulated by Stp1 independent of Sre1
	Expression level
Domain	low	moderate	strong
2OG-Fe(II) oxygenase superfamily	2	1
50S ribosome-binding GTPase	2	1
AAA ATPase domain	3
ABC transporter	2
Acyl CoA binding protein	1
Acylamino-acid-releasing enzyme, N-terminal domain		1
ADP-ribosylation factor family	2
Alcohol acetyltransferase			1
Alcohol dehydrogenase GroES-like domain	2
Aldo/keto reductase family	1
Alpha amylase	2
Alpha-L-arabinofuranosidase C-terminal domain	1
alpha/beta hydrolase fold		1
Alternative oxidase	1
Amino acid permease	4	2	1
AMP-binding enzyme	2
Anaphase-promoting complex subunit 4 WD40 domain		1
Ankyrin repeats		5
Antibiotic biosynthesis monooxygenase	2
Apolipoprotein O	1
Arginine methyltransferase oligomerization subdomain		2
ASF1 like histone chaperone	1
Aspartate/ornithine carbamoyltransferase	2
ATP dependent DNA ligase	2
ATP synthase	3
ATP-grasp domain	1
ATPase family associated with various cellular activities (AAA)	1
Basic region leucine zipper	1
BD-FAE		1
Binding domain of Nse4/EID3 to Nse3-MAGE	1
BRCA1 C Terminus (BRCT) domain	1
BRCT domain, a BRCA1 C-terminus domain	1
Bromodomain		1
BTB/POZ domain	1
C-terminus of histone H2A	2
Calcineurin-like phosphoesterase	1
Caleosin related protein			2
Calreticulin family	1
CAP-Gly domain	1
Carbamoyl-phosphate synthase	4
Carbohydrate-binding module 48 (Isoamylase N-terminal domain)	1
Cation efflux family	1
Cdc6/ORC-like, ATPase lid domain	1
Cellulase (glycosyl hydrolase family 5)	1
Centromere kinetochore component	3	2	4
Chalcone and stilbene synthases	2
CHCH domain	1
Chitin synthase	1
Class II histone deacetylase complex subunits 2 and 3	1
Core histone H2A/H2B/H3/H4	5	2	2
Cyclin	2
Cyclophilin type peptidyl-prolyl cis-trans isomerase/CLD	1
Cys/Met metabolism PLP-dependent enzyme		1
Cysteine-rich TM module stress tolerance	1
Cytidylyltransferase-like	1
Cytochrome b5-like Heme/Steroid binding domain	2
Cytochrome c oxidase	2
D-ala D-ala ligase C-terminus	2
D-arabinono-1,4-lactone oxidase		1
DASH complex subunit Duo1	1
DBP10CT (NUC160) domain	1
DDHD domain	2
DEAD/DEAH box helicase	2	3
DEK C terminal domain	1
DEPDC5 protein C-terminal region	1
DEXQ-box helicase domain of Suv3	1
Di-sulfide bridge nucleocytoplasmic transport domain	1
Dihydrouridine synthase (Dus)	1
DNA ligase N terminus	1
DNA polymerase	1	1
DNA repair protein REV1 C-terminal domain	1
DnaJ	5
E1-E2 ATPase	1
EMG1/NEP1 methyltransferase	1
Enolase C-terminal domain-like		1
Enoyl-(Acyl carrier protein) reductase	2
Erg28 like protein	1
Eukaryotic aspartyl protease	1		2
Eukaryotic elongation factor 5A hypusine, DNA-binding OB fold	1
Eukaryotic translation initiation factor 4G1	1
FAD binding domain	1	1
FAD dependent oxidoreductase	2
FAD linked oxidases, C-terminal domain	1
FAR-17a/AIG1-like protein	1
Ferrochelatase	1
Ferrous iron transport protein B	1
FHA domain	1
Fibronectin type III-like domain	1		1
Flavodoxin	2
FMN-dependent dehydrogenase	1
Forkhead domain	2		1
Fructose-bisphosphate aldolase class-II	1
FtsJ-like methyltransferase	1
Fungal potassium channel	1
Fungal specific transcription factor	3	1	1
Fungal trichothecene efflux pump (TRI12)	1		1
Fungal tRNA ligase phosphodiesterase domain	1
Fungal Zn(2)-Cys(6) binuclear cluster domain			3
Fungalysin metallopeptidase (M36)	1
Fungalysin/Thermolysin Propeptide Motif	1
FYVE zinc finger	1
G-protein alpha subunit	1
gag-polypeptide of LTR copia-type	1		1
GAG-pre-integrase domain			1
Galactose oxidase, central domain	4
GATA zinc finger	1	1
GDP-fucose protein O-fucosyltransferase	1
GDP-mannose 4,6 dehydratase	1
GHMP kinases		2
Glucanosyltransferase	1
Glucose inhibited division protein A	1
Glutamine amidotransferase class-I	3
Glutamine synthetase		2
Glutaredoxin	1
Glutathione S-transferase, N-terminal domain	1
Glycolipid 2-alpha-mannosyltransferase	1
Glycosyl hydrolase	3		2
Glycosyl transferase	2
Glycosyltransferase	3
Glycosyltransferase l	1
GMC oxidoreductase	2
Grap2 and cyclin-D-interacting, C-terminal		1
Growth-Arrest-Specific Protein 2 Domain	1
Gti1/Pac2 family	1
GTP cyclohydrolase I	1
Gtr1/RagA G protein conserved region	1
haloacid dehalogenase-like hydrolase	1
HAMP domain	9
Haspin like kinase domain	1
HD domain	2
Heavy-metal-associated domain	2
Helicase conserved C-terminal domain	3	3
Helix-loop-helix DNA-binding domain	1
Hexapeptide repeat of succinyl-transferase		1
His Kinase A (phospho-acceptor) domain	1
Histidine kinase-, DNA gyrase B-, and HSP90-like ATPase	1
Histone-like transcription factor (CBF/NF-Y) and archaeal histone	2	1
HMG-box domain		2
Hydantoinase/oxoprolinase			3
Hypothetical methyltransferase	1
IMP dehydrogenase / GMP reductase domain	2
impB/mucB/samB family	2
impB/mucB/samB family C-terminal domain	1
Indole-3-glycerol phosphate synthase	1
Inner membrane component of T3SS, cytoplasmic domain	1
Insulinase (Peptidase family M16)	1
Integrase core domain	1		1
Kelch motif	2
Kinase-like	1
Kinesin motor domain	2		1
KR domain	2
Ku C terminal domain like	1
Ku70/Ku80 beta-barrel domain	1
LSM domain	3
Lysophospholipase catalytic domain	1
Lytic polysaccharide monooxygenase AA14	1
Lytic transglycolase	1
MA3 domain	1
Magnesium transporter NIPA	2
Major Facilitator Superfamily	7	5	3
Major intrinsic protein	2
Mandelate racemase / muconate lactonizing enzyme, N-terminal domain		1
MAPEG family		1
MBOAT, membrane-bound O-acyltransferase family	1
Membrane dipeptidase (Peptidase family M19)	1
Metallo-beta-lactamase superfamily	1
Methyltransferase domain	1
MFS_1 like family	1
MGS-like domain	1
Microtubule binding	2		1
Middle or third domain of peptidase_M16	1
MIF4G domain	1
Minichromosome loss protein, Mcl1, middle region		1
Mitochondrial carrier protein	9
Mitochondrial degradasome RNA helicase subunit C terminal	1
Mitochondrial ribosomal protein L51 / S25 / CI-B8 domain	1
Mitosis protein DIM1	1
Mpv17 / PMP22 family	1
MT-A70	1
MutS domain	6
Myb-like DNA-binding domain	6
Myosin head (motor domain)	1
N terminus of Rad21 / Rec8 like protein		1
N-(5'phosphoribosyl)anthranilate (PRA) isomerase	3
N-terminal domain of oxidoreductase	1
NAD dependent epimerase/dehydratase family	6
NAD(P)-binding Rossmann-like domain	1
NAD(P)H-binding	2
NADH-ubiquinone reductase complex 1 MLRQ subunit	1
NADPH-dependent FMN reductase	2
Nitrite/Sulfite reductase	3
Nitronate monooxygenase	2
NmrA-like family	2
non-haem dioxygenase in morphine synthesis N-terminal	2
Nop14-like family			1
Nse4 C-terminal	1
NUDIX domain	1
OPT oligopeptide transporter protein		1
Oxidoreductase family, NAD-binding Rossmann fold	1
PA14 domain			1
PAS domain		1
PAS fold		1
Pentacotripeptide-repeat		6
Peptidase M16 inactive domain	2
Peroxin-3	1
PET assembly of cytochrome c oxidase, mitochondrial	1
PH domain		1
Phosphatidylinositol -3 and 4-kinase	1
Phosphoadenosine phosphosulfate reductase family	1
Phosphoglycerate kinase	1
Phosphoinositide 3-kinase family, accessory domain (PIK domain)	1
Phospholipid methyltransferase	1
Phosphopantetheine attachment site	1
PI4KB/PIK1, accessory (PIK) domain	1
Pol polyprotein, beta-barrel domain	2		1
POLO box duplicated region	2
Polysaccharide lyase 14	1	1
PQQ synthase PqqF-like, C-terminal lobe domain 4	1
Predicted integral membrane zinc-ribbon metal-binding protein	1
Prolyl oligopeptidase family		1
Protein CPL1-like	1		1
Protein kinase domain	5
Protein phosphatase 2C	2
Protein tyrosine and serine/threonine kinase	5
Putative transposase DNA-binding domain		1
Pyridine nucleotide-disulphide oxidoreductase	3
Pyridoxal-phosphate dependent enzyme	1
Pyruvate flavodoxin/ferredoxin oxidoreductase, thiamine diP-bdg	1
Pyruvate:ferredoxin oxidoreductase core domain II	1
Ras family	2
Ras of Complex, Roc, domain of DAPkinase	2
Response regulator receiver domain	1
Reverse transcriptase (RNA-dependent DNA polymerase)	2		2
RF-1 domain		1
RhoGEF domain		1
Ribonuclease T2 family	1		1
Ribosomal protein	5	3
Ribosomal RNA methyltransferase Spb1, DUF3381	1
Rieske [2Fe-2S] domain	1
RmlD substrate binding domain	1
RNA ligase	1
RNA recognition motif	2
RNase H	2		2
RTA1 like protein	1
Rubisco LSMT substrate-binding	1
Sensors of blue-light using FAD		1
Serine aminopeptidase, S33		1
Serine carboxypeptidase	1
SET domain	3
SH3 domain	1
short chain dehydrogenase	4
Sister chromatid cohesion protein Dcc1	1
Smr domain		1
SNF2-related domain	1	1
Snurportin1, m3G cap-binding domain	1
Sodium:solute symporter family	1
SOR/SNZ family	1
Spb1 C-terminal domain	1
SPX domain		2
Stealth protein CR2, conserved region 2	1
Stealth protein CR3, conserved region 3	1
STI1/HOP, DP domain	2
Sugar (and other) transporter	5	1	2
Suv3 C-terminal domain 1	1
T-complex protein 11	1
Targeting protein for Xklp2 (TPX2) domain			1
Taurine catabolism dioxygenase TauD, TfdA family	1
TCP-1/cpn60 chaperonin family	1
Tetratricopeptide repeat	12
Thi4 family	1
Thiamine pyrophosphate	3
Thiazole biosynthesis protein ThiG	1
Thioredoxin	1		1
Transcription regulator Rua1, C-terminal	1
Transmembrane amino acid transporter protein	1	1
Trehalose utilisation	1
TrkA-N domain	1
tRNA ligase kinase domain	1
tRNA modifying enzyme MnmG/GidA C-terminal helical bundle	1
tRNA modifying enzyme MnmG/GidA C-terminal helical domain	1
Tudor domain		1
Ubiquinol-cytochrome-c reductase complex subunit (QCR10)	1
Ubiquitin-conjugating enzyme	1
UcrQ family	1
Universal stress protein family	1
UPF0113 Pre-PUA domain		1
UPF0113 PUA domain		1
Utp14 protein		1
UTP15 C terminal	1
Vacuolar membrane-associated protein Iml1, N-terminal domain	1
Vacuolar sorting 38 and autophagy-related subunit 14	1
Variant SH3 domain	2
Velvet factor			1
WD domain, G-beta repeat	4	2
WKF domain	1
WSC domain	18
X8 domain	1
Xylanase inhibitor N-terminal	1		1
Zinc-binding			1
Zinc-binding dehydrogenase	4
