# Supplementary material for: Comparative Transcriptomic Analyses Reveal Potential Stp1 Regulatory Roles Independent of Sre1 in Phaffia rhodozyma
Source: Int J Mol Sci. 2025 Dec 13;26(24):12008. doi: 10.3390/ijms262412008 (PMC12732919; doi:10.3390/ijms262412008)
Supplement: Supplementary file 1 [file ijms-26-12008-s001.zip › Table S3.xlsx]

## Sheet: tableS3
Table S3. FASTQ file statistics and quality control summary
	WTF-replicate1	WTF-replicate2	WTF-replicate3	Δsre1-replicate1	Δsre1-replicate2	Δsre1-replicate3	Δstp1-replicate1	Δstp1-replicate2	Δstp1-replicate3	Δsre1Δstp1-replicate1	Δsre1Δstp1-replicate2	Δsre1Δstp1-replicate3	cyp61-replicate1	cyp61-replicate2	cyp61-replicate3	cyp61Δstp1-replicate1	cyp61Δstp1-replicate2	cyp61Δstp1-replicate3	cyp61Δsre1-replicate1	cyp61Δsre1-replicate2	cyp61Δsre1-replicate3	cyp61Δsre1Δstp1-replicate1	cyp61Δsre1Δstp1-replicate2	cyp61Δsre1Δstp1-replicate3	Sre1N-replicate1	Sre1N-replicate2	Sre1N-replicate3
mean length before filtering:	150bp	150bp	150bp	150bp	150bp	150bp	150bp	150bp	150bp	150bp	150bp	150bp	150bp	150bp	150bp	150bp	150bp	150bp	150bp	150bp	150bp	150bp	150bp	150bp	150bp	150bp	150bp
mean length after filtering:	149bp	149bp	149bp	149bp	150bp	150bp	150bp	150bp	150bp	149bp	149bp	149bp	149bp	149bp	149bp	149bp	149bp	149bp	149bp	149bp	149bp	149bp	149bp	149bp	149bp	149bp	149bp
duplication rate:	0.604541	0.637628	0.611516	0.598981	0.595257	0.592328	0.602414	0.584434	0.6629	0.581203	0.658596	0.658596	0.613746	0.609453	0.630543	0.648394	0.585029	0.585548	0.593637	0.597216	0.586033	0.11748	0.14289	0.135457	0.111112	0.188587	0.241287
Before filtering																									226
total reads:	53.482352 M	56.565300 M	60.783262 M	51.549792 M	51.049752 M	49.782126 M	47.040796 M	48.946210 M	45.908408 M	54.972500 M	56.448828 M	56.448828 M	55.241762 M	53.300110 M	64.058404 M	50.395504 M	48.991656 M	47.155492 M	53.397078 M	58.865348 M	50.519846 M	49.102554 M	57.578082 M	56.909570 M	48.297688 M	60.591074 M	50.709096 M
total bases:	8.022353 G	8.484795 G	9.117489 G	7.732469 G	7.657463 G	7.467319 G	7.056119 G	7.341931 G	6.886261 G	8.245875 G	8.467324 G	8.467324 G	8.286264 G	7.995016 G	9.608761 G	7.559326 G	7.348748 G	7.073324 G	8.009562 G	8.829802 G	7.577977 G	7.365383 G	8.636712 G	8.536435 G	7.244653 G	9.088661 G	7.606364 G
Q20 bases:	7.916329 G (98.7%)	8.373508 G (98.688389%)	8.979571 G (98.487319%)	7.617027 G (98.507052%)	7.550639 G (98.604970%)	7.366361 G (98.648000%)	6.949099 G (98.483290%)	7.228800 G (98.459108%)	6.782863 G (98.498492%)	8.150012 G (98.837449%)	8.357785 G (98.706326%)	8.357785 G (98.706326%)	8.176453 G (98.674776%)	7.892789 G (98.721363%)	9.474770 G (98.605535%)	7.456283 G (98.636875%)	7.251046 G (98.670489%)	6.984909 G (98.750021%)	7.901924 G (98.656137%)	8.708490 G (98.626107%)	7.481816 G (98.731050%)	7.264361 G (98.628414%)	8.518130 G (98.626994%)	8.429490 G (98.747192%)	7.153817 G (98.746163%)	8.970986 G (98.705248%)	7.504665 G (98.662975%)
Q30 bases:	7.659831 G (95.5%)	8.104629 G (95.519449%)	8.647627 G (94.846580%)	7.339634 G (94.919670%)	7.291916 G (95.226267%)	7.122749 G (95.385624%)	6.692078 G (94.840764%)	6.956830 G (94.754768%)	6.534937 G (94.898180%)	7.919499 G (96.041944%)	8.093839 G (95.589101%)	8.093839 G (95.589101%)	7.910560 G (95.465936%)	7.646958 G (95.646561%)	9.152590 G (95.252555%)	7.207874 G (95.350761%)	7.015353 G (95.463236%)	6.771447 G (95.732174%)	7.644643 G (95.443966%)	8.418272 G (95.339309%)	7.251812 G (95.695886%)	7.022688 G (95.347222%)	8.236165 G (95.362275%)	8.173838 G (95.752357%)	6.937309 G (95.757646%)	8.690061 G (95.614317%)	7.260949 G (95.458869%)
GC content:	0.513579	0.514151	0.51408	0.514805	0.513917	0.513425	0.515125	0.514212	0.5133	0.512298	0.51331	0.51331	0.515382	0.512694	0.513872	0.514546	0.511713	0.513069	0.513131	0.512842	0.511967	0.5126	0.511632	0.510913	0.511956	0.511502	0.507635
After filtering
total reads:	53.471247 M	56.553716 M	60.770718 M	51.539095 M	51.039176 M	49.771912 M	47.031040 M	48.936054 M	45.898875 M	54.961230 M	56.437121 M	56.437121 M	55.230269 M	53.289018 M	64.044982 M	50.385103 M	48.981450 M	47.145695 M	53.389181 M	58.856614 M	50.512379 M	49.085686 M	57.558142 M	56.890188 M	48.280494 M	60.569532 M	50.638480 M
total bases:	7.992768 G	8.450995 G	9.091894 G	7.706802 G	7.655876 G	7.465787 G	7.054656 G	7.340408 G	6.884831 G	8.203485 G	8.427282 G	8.427282 G	8.265307 G	7.958950 G	9.570830 G	7.529812 G	7.313742 G	7.051698 G	7.997982 G	8.817681 G	7.566059 G	7.344760 G	8.597774 G	8.497231 G	7.221921 G	9.059743 G	7.564913 G
Q20 bases:	7.887918 G (98.7%)	8.341065 G (98.699209%)	8.954408 G (98.487826%)	7.591760 G (98.507266%)	7.549149 G (98.605941%)	7.364922 G (98.648975%)	6.947728 G (98.484297%)	7.227375 G (98.460121%)	6.781524 G (98.499497%)	8.108188 G (98.838338%)	8.319404 G (98.719897%)	8.319404 G (98.719897%)	8.155840 G (98.675590%)	7.857268 G (98.722416%)	9.438120 G (98.613388%)	7.427911 G (98.646694%)	7.216570 G (98.671370%)	6.963619 G (98.750950%)	7.890739 G (98.659120%)	8.696632 G (98.627205%)	7.470291 G (98.734231%)	7.246202 G (98.658120%)	8.482986 G (98.664913%)	8.393689 G (98.781464%)	7.133631 G (98.777463%)	8.945483 G (98.738811%)	7.466152 G (98.694487%)
Q30 bases:	7.633412 G (95.5%)	8.074505 G (95.545019%)	8.623201 G (94.844943%)	7.315072 G (94.917085%)	7.290491 G (95.227386%)	7.121371 G (95.386748%)	6.690776 G (94.841984%)	6.955479 G (94.756020%)	6.533664 G (94.899403%)	7.878755 G (96.041558%)	8.058236 G (95.620822%)	8.058236 G (95.620822%)	7.890530 G (95.465663%)	7.612419 G (95.646011%)	9.118171 G (95.270431%)	7.181470 G (95.373828%)	6.981933 G (95.463211%)	6.750750 G (95.732262%)	7.634100 G (95.450331%)	8.406833 G (95.340636%)	7.240919 G (95.702646%)	7.005469 G (95.380500%)	8.202963 G (95.407993%)	8.139671 G (95.792041%)	6.918114 G (95.793265%)	8.665939 G (95.653253%)	7.224172 G (95.495779%)
GC content:	0.513583	0.514171	0.513969	0.514676	0.513923	0.513431	0.51513	0.514217	0.5133	0.512048	0.513354	0.513354	0.515292	0.512573	0.513876	0.51455	0.511471	0.512942	0.513138	0.512795	0.511968	0.512567	0.511539	0.510854	0.511924	0.511448	0.507632
Filtering result
reads passed filters:	53.471247 M (99.9%)	56.553716 M (99.979521%)	60.770718 M (99.979363%)	51.539095 M (99.979249%)	51.039176 M (99.979283%)	49.771912 M (99.979483%)	47.031040 M (99.979261%)	48.936054 M (99.979251%)	45.898875 M (99.979235%)	54.961230 M (99.979499%)	56.437121 M (99.979261%)	56.437121 M (99.979261%)	55.230269 M (99.979195%)	53.289018 M (99.979190%)	64.044982 M (99.979047%)	50.385103 M (99.979361%)	48.981450 M (99.979168%)	47.145695 M (99.979224%)	53.389181 M (99.985211%)	58.856614 M (99.985163%)	50.512379 M (99.985220%)	49.085686 M (99.965647%)	57.558142 M (99.965369%)	56.890188 M (99.965942%)	48.280494 M (99.964400%)	60.569532 M (99.964447%)	50.638480 M (99.860743%)
reads with low quality:	32 (0.000060%)	30 (0.000053%)	15 (0.000025%)	30 (0.000058%)	17 (0.000033%)	26 (0.000052%)	18 (0.000038%)	22 (0.000045%)	18 (0.000039%)	19 (0.000035%)	39 (0.000069%)	39 (0.000069%)	27 (0.000049%)	21 (0.000039%)	36 (0.000056%)	25 (0.000050%)	32 (0.000065%)	19 (0.000040%)	15 (0.000028%)	20 (0.000034%)	18 (0.000036%)	686 (0.001397%)	862 (0.001497%)	826 (0.001451%)	954 (0.001975%)	926 (0.001528%)	810 (0.001597%)
reads with too many N:	11.071000 K (0.02%)	11.549000 K (0.020417%)	12.527000 K (0.020609%)	10.663000 K (0.020685%)	10.559000 K (0.020684%)	10.188000 K (0.020465%)	9.738000 K (0.020701%)	10.134000 K (0.020704%)	9.515000 K (0.020726%)	11.243000 K (0.020452%)	11.663000 K (0.020661%)	11.663000 K (0.020661%)	11.465000 K (0.020754%)	11.064000 K (0.020758%)	13.380000 K (0.020887%)	10.373000 K (0.020583%)	10.173000 K (0.020765%)	9.774000 K (0.020727%)	7.878000 K (0.014754%)	8.706000 K (0.014790%)	7.443000 K (0.014733%)	13.964000 K (0.028438%)	16.142000 K (0.028035%)	16.060000 K (0.028220%)	13.618000 K (0.028196%)	17.386000 K (0.028694%)	14.274000 K (0.028149%)
reads too short:	2 (0.000004%)	5 (0.000009%)	2 (0.000003%)	4 (0.000008%)	0 (0.000000%)	0 (0.000000%)	0 (0.000000%)	0 (0.000000%)		8 (0.000015%)	5 (0.000009%)	5 (0.000009%)	1 (0.000002%)	7 (0.000013%)	6 (0.000009%)	3 (0.000006%)	1 (0.000002%)	4 (0.000008%)	4 (0.000007%)	8 (0.000014%)	6 (0.000012%)	2.218000 K (0.004517%)	2.936000 K (0.005099%)	2.496000 K (0.004386%)	2.622000 K (0.005429%)	3.230000 K (0.005331%)	55.532000 K (0.109511%)
