# Supplementary material for: Comparative Transcriptomic Analyses Reveal Potential Stp1 Regulatory Roles Independent of Sre1 in Phaffia rhodozyma
Source: Int J Mol Sci. 2025 Dec 13;26(24):12008. doi: 10.3390/ijms262412008 (PMC12732919; doi:10.3390/ijms262412008)
Supplement: Supplementary file 1 [file ijms-26-12008-s001.zip › Table S4.xlsx]

## Sheet: tableS4
Table S4. BLASTp hits
gene	Accession	Description	% Ident	hit length	Evalue
g1	GFZ48371.1	hypothetical protein JCM24511_06119 [Saitozyma sp. JCM 24511]	48.1	243	2.36e-48
g2	KAG7527219.1	hypothetical protein FFLO_07153 [Filobasidium floriforme]	41.1	773	1.24e-162
g3	KAG7527219.1	hypothetical protein FFLO_07153 [Filobasidium floriforme]	43	869	2.46e-202
g4	KAG7527219.1	hypothetical protein FFLO_07153 [Filobasidium floriforme]	43	869	4.86e-202
g5	KAG7527219.1	hypothetical protein FFLO_07153 [Filobasidium floriforme]	43	869	5.75e-199
g6	KAG7527219.1	hypothetical protein FFLO_07153 [Filobasidium floriforme]	43	869	4.86e-202
g7	KAG7527219.1	hypothetical protein FFLO_07153 [Filobasidium floriforme]	43	869	4.86e-202
g8	KAG7527219.1	hypothetical protein FFLO_07153 [Filobasidium floriforme]	43	869	2.46e-202
g9	KAG7527219.1	hypothetical protein FFLO_07153 [Filobasidium floriforme]	43	869	2.46e-202
g10	KAG7527219.1	hypothetical protein FFLO_07153 [Filobasidium floriforme]	43	869	4.86e-202
g11	KAG7527219.1	hypothetical protein FFLO_07153 [Filobasidium floriforme]	43	869	1.48e-199
g12	KAG7527219.1	hypothetical protein FFLO_07153 [Filobasidium floriforme]	43	869	3.56e-199
g13	KAG7527219.1	hypothetical protein FFLO_07153 [Filobasidium floriforme]	43	869	7e-199
g14	KAG7527219.1	hypothetical protein FFLO_07153 [Filobasidium floriforme]	43	869	7e-199
g15	CED84358.1	hypothetical protein [Phaffia rhodozyma]	99.3	286	1.17e-182
g16	Q9C1X5.1	YKW2_SCHPO Uncharacterized oxidoreductase P32A8.02	41	278	4.1e-66
g17	CED84356.1	hypothetical protein [Phaffia rhodozyma]	100	98	4.74e-68
g18	CED84355.1	pkinase-domain-containing protein [Phaffia rhodozyma]	100	567	0
g19	CED84354.1	Initiator tRNA phosphoribosyl-transferase [Phaffia rhodozyma]	100	475	0
g20	A7IHF1.1	Glycine cleavage system H protein	57.5	120	3.34e-41
g21	CED84352.1	F-box protein containing LRR [Phaffia rhodozyma]	100	828	0
g22	CED84351.1	Zn(2)-C6 fungal-type DNA-binding domain [Phaffia rhodozyma]	96.5	1404	0
g23	Q9US55.1	GLU2A_SCHPO Glucosidase 2 subunit alpha; AltName: Full=Alpha-glucosidase II subunit alpha; AltName: Full=Glucosidase II gls2; AltName: Full=Glucosidase II subunit alpha; Flags: Precursor	39.8	953	1.13e-230
g24	Q00737.3	Chromosome segregation protein sudA; AltName: Full=DA-box protein sudA	42.8	1235	2.66e-295
g25	CED84348.1	hypothetical protein [Phaffia rhodozyma]	94.4	855	0
g26	CED84347.1	agc pka protein kinase [Phaffia rhodozyma]	100	576	0
g27	P41889.2	Anaphase-promoting complex subunit cut9; AltName: Full=20S cyclosome/APC complex protein cut9; AltName: Full=Cell untimely torn protein 9	37.4	597	2.04e-123
g28	CED84345.1	Alpha-L-fucosidase [Phaffia rhodozyma]	100	815	0
g29	CED84344.1	Predicted transporter (ABC superfamily) [Phaffia rhodozyma]	100	550	0
g30	P0CN96.1	Guanine nucleotide-binding protein subunit alpha	80.9	350	1.02e-202
g31	CED84342.1	Cytosolic Ca2-dependent cysteine protease (calpain), large subunit (EF-Hand protein superfamily) [Phaffia rhodozyma]	93.4	911	0
g32	Q68J42.1	Hormone-sensitive lipase; Short=HSL; AltName: Full=Monoacylglycerol lipase LIPE; AltName: Full=Retinyl ester hydrolase; Short=REH	35.9	128	1.77e-13
g33	P0CM49.1	pH-response regulator protein palC	36.7	485	5.95e-64
g34	Q503Y4.1	Esterase OVCA2; AltName: Full=Ovarian cancer-associated gene 2 protein homolog	32.4	241	1.49e-26
g35	CED84338.1	Histone acetyltransferase SAGA/ADA, catalytic subunit PCAF/GCN5 and related proteins [Phaffia rhodozyma]	99.9	983	0
g36	Q8BFY9.2	Transportin-1; AltName: Full=Importin beta-2; AltName: Full=Karyopherin beta-2	44.1	942	2.31e-250
g37	CED84336.1	Cytochrome P450 CYP4/CYP19/CYP26 subfamilies [Phaffia rhodozyma]	100	570	0
g39	CED84334.1	Uncharacterized conserved protein [Phaffia rhodozyma]	100	1094	0
g40	E9D269.1	Putative dipeptidase CPSG_03667; Flags: Precursor	47	362	3.05e-99
g41	CED84332.1	hypothetical protein [Phaffia rhodozyma]	100	1030	0
g42	D4B093.1	Secreted protein ARB_01864; Flags: Precursor	35.8	637	3.11e-107
g43	CED84328.1	GPR1/FUN34/yaaH [Phaffia rhodozyma]	100	285	1.47e-201
g47	Q8L799.1	Inositol oxygenase 1; AltName: Full=Myo-inositol oxygenase 1; Short=AtMIOX1; Short=MI oxygenase 1	53.3	246	5e-81
g48	CED84325.1	Cytosolic sorting protein GGA2/TOM1 [Phaffia rhodozyma]	100	586	0
g49	B0BNE5.1	S-formylglutathione hydrolase; Short=FGH; AltName: Full=Esterase D	48.3	290	2.42e-84
g50	P0CS58.1	Protein GET1; AltName: Full=Guided entry of tail-anchored proteins 1	53	185	2.43e-61
g51	B2KI79.1	Dolichyldiphosphatase 1; AltName: Full=Dolichyl pyrophosphate phosphatase 1	33.9	192	1.17e-24
g52	Q8MQU6.1	Citrate synthase, peroxisomal; Flags: Precursor	54.4	463	1.14e-173
g54	CED84320.1	Ribonuclease H-like domain [Phaffia rhodozyma]	100	570	0
g56	G0SF32.2	U3 small nucleolar RNA-associated protein 11; Short=U3 snoRNA-associated protein 11	46.2	145	1.93e-25
g57	P0CP36.1	Lysophospholipase NTE1; AltName: Full=Intracellular phospholipase B; AltName: Full=Neuropathy target esterase homolog	46	1725	0
g58	CED84316.1	DNA repair protein RAD18 (SMC family protein) [Phaffia rhodozyma]	100	1150	0
g59	CED84315.1	Mitochondrial ribosome small subunit component, mediator of apoptosis DAP3 [Phaffia rhodozyma]	100	505	0
g60	P53078.1	Suppressor of disruption of TFIIS	42.9	217	2.8e-47
g61	CED84313.1	Kelch repeat-containing proteins [Phaffia rhodozyma]	100	1512	0
g62	CED84312.1	ran protein kinase [Phaffia rhodozyma]	98	635	0
g63	CED84311.1	Dolichyl pyrophosphate phosphatase and related acid phosphatases [Phaffia rhodozyma]	100	195	3.5e-137
g64	D4AUX6.1	Uncharacterized secreted protein ARB_08043; Flags: Precursor	41.1	285	1.07e-66
g66	CED84307.1	WD40 repeat-containing protein [Phaffia rhodozyma]	100	503	0
g67	CED84306.1	Cell cycle-associated protein [Phaffia rhodozyma]	100	433	1.43e-262
g70	CED84304.1	Protein of unknown function DUF4598 [Phaffia rhodozyma]	100	173	2.95e-91
g71	G9NNY7.1	2-methylisocitrate lyase, mitochondrial; Flags: Precursor	54.2	528	6.99e-193
g72	P0CN44.1	Eukaryotic translation initiation factor 3 subunit B; Short=eIF3b; AltName: Full=Eukaryotic translation initiation factor 3 90 kDa subunit homolog; Short=eIF3 p90; AltName: Full=Translation initiation factor eIF3 p90 subunit homolog	50.7	755	1.79e-256
g73	P0CS30.1	Probable cytosolic iron-sulfur protein assembly protein 1	38.1	462	1.33e-39
g74	Q9ZPW2.2	APC10_ARATH Anaphase-promoting complex subunit 10; Short=APC10; AltName: Full=Cyclosome subunit 10	45.2	177	9.51e-46
g75	CED84299.1	hypothetical protein [Phaffia rhodozyma]	100	171	1.77e-111
g76	Q7SB51.2	Fluoride export protein 1	32.1	374	1.17e-34
g77	O55125.1	Protein NipSnap homolog 1; Short=NipSnap1; Flags: Precursor	33.6	259	1.42e-38
g78	CED84296.1	WD40 repeat protein [Phaffia rhodozyma]	100	1083	0
g79	P0CR22.1	Pre-mRNA-splicing factor RSE1	63.3	1218	0
g80	CED84294.1	histone h1 5 [Phaffia rhodozyma]	100	190	3.99e-79
g81	CED84293.1	Permease of the major facilitator superfamily [Phaffia rhodozyma]	100	594	0
g82	CED84291.1	Transcription regulator HTH, APSES-type DNA-binding domain [Phaffia rhodozyma]	100	1530	0
g83	Q5XGR8.1	Endoribonuclease LACTB2; AltName: Full=Beta-lactamase-like protein 2	35.5	307	5.84e-48
g84	P0CO06.1	Histone acetyltransferase type B catalytic subunit	45	456	4.48e-108
g85	CED84288.1	hypothetical protein [Phaffia rhodozyma]	100	336	3.57e-214
g86	Q9P6K3.1	CUB1_SCHPO CUB1 family protein C30C2.08	39.7	446	6.73e-92
g87	CED84285.1	Polyadenylate-binding protein (RRM superfamily) [Phaffia rhodozyma]	100	691	0
g88	CED84283.1	hypothetical protein [Phaffia rhodozyma]	100	415	5.2e-288
g89	CED84282.1	hypothetical protein [Phaffia rhodozyma]	100	279	9.49e-195
g90	Q9C5C8.1	MSRB2_ARATH Peptide methionine sulfoxide reductase B2, chloroplastic; Short=AtMSRB2; AltName: Full=Peptide-methionine (R)-S-oxide reductasemethionine; Flags: Precursor	66.4	134	5.53e-62
g91	CED84280.1	Protein required for meiotic chromosome segregation [Phaffia rhodozyma]	100	748	0
g92	Q2KJ22.1	Ubiquitin carboxyl-terminal hydrolase MINDY-1; AltName: Full=Deubiquitinating enzyme MINDY-1; AltName: Full=Protein FAM63A	30.9	269	6.67e-32
g94	CED84278.1	hypothetical protein [Phaffia rhodozyma]	100	90	8.32e-54
g95	CED84277.1	APC5 [Phaffia rhodozyma]	100	765	0
g96	CED84276.1	RNA recognition motif domain [Phaffia rhodozyma]	100	763	0
g97	CED84275.1	Translation initiation factor 1 (eIF-1/SUI1) [Phaffia rhodozyma]	100	152	6.7e-96
g98	CED84274.1	Predicted metal-dependent hydrolase (beta-lactamase superfamily) [Phaffia rhodozyma]	99.1	1171	0
g99	CED84273.1	rRNA processing [Phaffia rhodozyma]	100	238	4.57e-152
g100	P0CO96.1	SWR1-complex protein 4	41.5	414	1.28e-85
g101	CED84271.1	hypothetical protein [Phaffia rhodozyma]	100	1579	0
g102	P87158.2	Small ribosomal subunit protein eS4A; AltName: Full=40S ribosomal protein S4-A	71.4	259	2e-133
g103	CED84269.1	Triosephosphate isomerase [Phaffia rhodozyma]	94.3	1795	0
g104	G0S3B8.1	Intermembrane lipid transfer protein VPS13; AltName: Full=Vacuolar protein sorting-associated protein 13	39.1	3306	0
g105	D4AYW0.1	ABC transporter G family member ARB_01379; Short=ABC transporter ARB_01379; Flags: Precursor	47.3	1075	2.61e-287
g106	O14399.1	Ubiquitin-like protein 1	65.8	76	1.03e-29
g107	Q9UJX6.1	ANC2_HUMAN Anaphase-promoting complex subunit 2; Short=APC2; AltName: Full=Cyclosome subunit 2	36.2	461	4.45e-76
g108	CED84264.1	Nuclear transport receptor LGL2 (importin beta superfamily) [Phaffia rhodozyma]	100	988	0
g109	Q32PD0.1	rRNA-processing protein FCF1 homolog	66.3	199	5.05e-83
g110	P33299.1	26S proteasome regulatory subunit 7 homolog; AltName: Full=Protein CIM5; AltName: Full=Tat-binding homolog 3	72.1	462	6.26e-233
g111	Q9UQW9.1	DCOR_SCHPO Ornithine decarboxylase; Short=ODC	43.6	456	8.72e-120
g112	CED84259.1	40s ribosomal protein s18 [Phaffia rhodozyma]	83.9	248	8.21e-131
g113	CED84258.1	DNA-binding protein C1D involved in regulation of double-strand break repair [Phaffia rhodozyma]	100	242	5.6e-133
g114	Q6BSB9.1	V-type proton ATPase subunit c'; Short=V-ATPase subunit c'; AltName: Full=Proteolipid protein VMA11; AltName: Full=V-type proton ATPase 16 kDa proteolipid subunit 2; Short=V-ATPase 16 kDa proteolipid subunit 2; AltName: Full=Vacuolar proton pump 16 kDa proteolipid subunit 2; AltName: Full=Vacuolar proton pump c' subunit	63.1	149	3.6e-55
g115	CED84256.1	Serine/threonine protein phosphatase [Phaffia rhodozyma]	91.8	705	0
g116	CED84255.1	OTU (ovarian tumor)-like cysteine protease [Phaffia rhodozyma]	100	312	1.04e-205
g117	Q3T0A0.1	Protein ABHD1; AltName: Full=Alpha/beta hydrolase domain-containing protein 1; Short=Abhydrolase domain-containing protein 1	31.9	367	5.72e-44
g118	P0CQ14.2	tRNA N6-adenosine threonylcarbamoyltransferase; AltName: Full=N6-L-threonylcarbamoyladenine synthase; Short=t(6)A synthase; AltName: Full=t(6)A37 threonylcarbamoyladenosine biosynthesis protein KAE1; AltName: Full=tRNA threonylcarbamoyladenosine biosynthesis protein KAE1	67	391	1.2e-175
g119	CED84252.1	hypothetical protein [Phaffia rhodozyma]	87.2	86	1.85e-44
g120	CED84251.1	Predicted RNA binding protein, contains G-patch domain [Phaffia rhodozyma]	100	903	0
g121	CED84250.1	Uncharacterized conserved protein [Phaffia rhodozyma]	99.3	402	8.15e-257
g122	Q921Q3.3	ALG1_MOUSE Chitobiosyldiphosphodolichol beta-mannosyltransferase; AltName: Full=Asparagine-linked glycosylation protein 1 homolog; AltName: Full=Beta-1,4-mannosyltransferase; AltName: Full=GDP-Man:GlcNAc2-PP-dolichol mannosyltransferase; AltName: Full=GDP-mannose-dolichol diphosphochitobiose mannosyltransferase	42.7	492	2.48e-101
g123	CED84248.1	Cullin repeat-like-containing domain [Phaffia rhodozyma]	95.5	314	9.12e-214
g124	CED84247.1	hypothetical protein [Phaffia rhodozyma]	100	496	0
g125	Q9TEM3.1	2-methylcitrate synthase, mitochondrial; Short=Methylcitrate synthase; AltName: Full=(2S,3S)-2-methylcitrate synthase; AltName: Full=Citrate synthase 2; Flags: Precursor	48.9	454	1.24e-135
g126	O60100.1	Probable importin subunit beta-4; AltName: Full=Importin-123; AltName: Full=Karyopherin subunit beta-4; AltName: Full=Karyopherin-123	34.8	1084	5.01e-187
g127	B4JYN1.1	Protein phosphatase PTC7 homolog fig; AltName: Full=Fos intronic gene protein	37.8	267	2.03e-39
g128	Q4P763.1	GMP synthase [glutamine-hydrolyzing]; AltName: Full=GMP synthetase; AltName: Full=Glutamine amidotransferase	73.4	542	1.33e-284
g129	CED84242.1	hypothetical protein [Phaffia rhodozyma]	100	200	6e-136
g130	A5DQJ8.2	Protein SIP5	32	406	8.14e-39
g131	CED84240.1	Uncharacterized conserved protein [Phaffia rhodozyma]	100	1370	0
g132	CED84239.1	Predicted E3 ubiquitin ligase [Phaffia rhodozyma]	100	471	0
g133	P22129.1	Ras-related protein Rab-11B; AltName: Full=ORA3; Flags: Precursor	73.7	190	6.4e-92
g134	CED84237.1	V-SNARE [Phaffia rhodozyma]	100	184	8.72e-103
g135	CED84236.1	hypothetical protein [Phaffia rhodozyma]	88.9	162	2.42e-89
g136	CED84235.1	Domain of unknown function DUF1691 [Phaffia rhodozyma]	100	264	4.52e-184
g138	CED84233.1	FOG: Transposon-encoded proteins with TYA, reverse transcriptase, integrase domains in various combinations [Phaffia rhodozyma]	100	231	1.4e-163
g139	CED82122.1	Zinc finger, CCHC-type [Phaffia rhodozyma]	97	434	1.67e-294
g140	CED84441.1	FOG: Transposon-encoded proteins with TYA, reverse transcriptase, integrase domains in various combinations [Phaffia rhodozyma]	98.2	335	6.41e-239
g141	CED84440.1	retrotransposon nucleocapsid protein [Phaffia rhodozyma]	88.9	647	0
g143	CED84231.1	F-box domain [Phaffia rhodozyma]	100	619	0
g144	CED84229.1	E, gnl, RGN [Phaffia rhodozyma]	100	402	7.15e-293
g146	CED84227.1	Uncharacterized conserved protein [Phaffia rhodozyma]	100	862	0
g147	Q8IX06.2	PUTATIVE PSEUDOGENE: Putative exonuclease GOR; AltName: Full=Antigen GOR homolog; AltName: Full=RNA exonuclease 1 homolog-like 1	35.6	303	1.43e-45
g148	P27476.1	Nuclear localization sequence-binding protein; AltName: Full=p67	42.4	184	2.78e-45
g149	Q9UPT9.2	Ubiquitin carboxyl-terminal hydrolase 22; AltName: Full=Deubiquitinating enzyme 22; AltName: Full=Ubiquitin thioesterase 22; AltName: Full=Ubiquitin-specific-processing protease 22	32.5	471	2.86e-62
g150	Q92249.2	ERP38_NEUCR Protein disulfide-isomerase erp38; Short=ERp38; Flags: Precursor	44.1	365	4.01e-86
g151	Q9USS7.1	YNB3_SCHPO Uncharacterized protein C4.03c	35.9	612	2.08e-113
g152	CED84221.1	Diadenosine and diphosphoinositol polyphosphate phosphohydrolase [Phaffia rhodozyma]	100	180	6.66e-130
g153	CED84220.1	Centromere protein Mis12 [Phaffia rhodozyma]	100	344	1.25e-234
g154	O59921.1	Alpha,alpha-trehalose-phosphate synthase [UDP-forming]; AltName: Full=Trehalose-6-phosphate synthase; AltName: Full=UDP-glucose-glucosephosphate glucosyltransferase	62	523	2.76e-240
g155	P42125.2	Enoyl-CoA delta isomerase 1, mitochondrial; AltName: Full=3,2-trans-enoyl-CoA isomerase; AltName: Full=Delta(3),Delta(2)-enoyl-CoA isomerase; Short=D3,D2-enoyl-CoA isomerase; AltName: Full=Dodecenoyl-CoA isomerase; Flags: Precursor	31.9	185	3.55e-11
g156	CED84217.1	von Willebrand factor, type A [Phaffia rhodozyma]	100	441	2.98e-245
g157	CED84216.1	hypothetical protein [Phaffia rhodozyma]	100	401	1.73e-263
g158	CED84214.1	hypothetical protein [Phaffia rhodozyma]	79.6	191	1.01e-94
g159	Q5EB77.1	Ras-related protein Rab-18; Flags: Precursor	54.5	209	1.65e-63
g160	CED84211.1	hypothetical protein [Phaffia rhodozyma]	100	525	0
g161	CED84210.1	Carbon-nitrogen hydrolase [Phaffia rhodozyma]	100	406	1.84e-297
g162	B4YA15.1	Farnesyl pyrophosphate synthase; Short=FPP synthase; Short=FPS; AltName: Full=(2E,6E)-farnesyl diphosphate synthase; AltName: Full=Dimethylallyltranstransferase; AltName: Full=Farnesyl diphosphate synthase; AltName: Full=Geranyltranstransferase	63.4	358	1.51e-159
g164	P31373.2	Cystathionine gamma-lyase; Short=gamma-CTLase; AltName: Full=Gamma-cystathionase; AltName: Full=Sulfur transfer protein 1	49.5	418	1.81e-117
g165	P37515.1	Probable maltose O-acetyltransferase; AltName: Full=Maltose transacetylase	40.5	173	2.29e-31
g166	Q6TGJ8.1	Nucleolar GTP-binding protein 2	58.9	749	2.68e-253
g167	CED84205.1	hypothetical protein [Phaffia rhodozyma]	100	190	8.54e-122
g168	I1RNL0.1	Sphingolipid C9-methyltransferase 2; Short=C-9-MT2	57.9	456	1.16e-191
g169	CED84203.1	peptidyl-prolyl cis-trans isomerase [Phaffia rhodozyma]	100	504	8.33e-277
g170	CED84202.1	hypothetical protein [Phaffia rhodozyma]	90.1	455	6.77e-283
g171	CED84201.1	duf537-domain-containing partial [Phaffia rhodozyma]	99.5	912	0
g172	O94153.1	Imidazoleglycerol-phosphate dehydratase	100	205	1.27e-147
g174	Q10752.2	Pre-mRNA-splicing factor ATP-dependent RNA helicase-like protein cdc28; AltName: Full=Pre-mRNA-processing protein 8	51.3	1112	0
g175	CED84196.1	HORMA domain [Phaffia rhodozyma]	99.5	765	0
g176	CED84195.1	Armadillo-like helical [Phaffia rhodozyma]	100	1030	0
g177	CED84194.1	polynucleotide 5-hydroxyl-kinase grc3 [Phaffia rhodozyma]	96	1085	0
g178	Q9UBT6.1	POLK_HUMAN DNA polymerase kappa; AltName: Full=DINB protein; Short=DINP	36.1	510	2.74e-78
g179	O74966.1	Small nuclear ribonucleoprotein G; Short=snRNP-G; AltName: Full=Sm protein G; Short=Sm-G; Short=SmG	54.8	73	2.24e-23
g180	P40984.1	SUMO-conjugating enzyme ubc9; AltName: Full=Ubiquitin carrier protein 9; AltName: Full=Ubiquitin carrier protein hus5; AltName: Full=Ubiquitin-conjugating enzyme E2-18 kDa	72	157	1.43e-89
g181	CED84190.1	Chromosome transmission fidelity protein 8 [Phaffia rhodozyma]	100	217	1.1e-144
g182	CED84189.1	Immunoglobulin-like fold [Phaffia rhodozyma]	100	1009	0
g183	CED84188.1	voltage-dependent ion-selective channel [Phaffia rhodozyma]	100	886	0
g184	P07144.1	Mitochondrial outer membrane protein porin	46	285	1.19e-76
g185	CED84187.1	Predicted RNA methylase involved in rRNA processing [Phaffia rhodozyma]	100	486	1.13e-295
g186	O81097.1	DNA-directed RNA polymerases II and V subunit 8A; AltName: Full=RNA polymerase I, II and III 16.5 kDa subunit; Short=AtRPABC16.5	39.1	151	5.77e-29
g187	Q54VD8.1	Serine/threonine-protein kinase rio1	40.6	414	2.13e-85
g188	CED84184.1	hypothetical protein [Phaffia rhodozyma]	100	129	3.69e-82
g189	Q10166.1	Hydrolase C26A3.11	53.9	295	2.33e-102
g190	P49602.1	Lanosterol 14-alpha demethylase; AltName: Full=CYPLI; AltName: Full=Cytochrome P450 51; AltName: Full=Cytochrome P450-14DM; AltName: Full=Cytochrome P450-LIA1; AltName: Full=Sterol 14-alpha demethylase	53.1	544	2.18e-195
g191	P15700.1	Uridylate kinase; Short=UK; AltName: Full=ATP:UMP phosphotransferase; AltName: Full=Deoxycytidylate kinase; Short=CK; Short=dCMP kinase; AltName: Full=Suppressor of cdc8 protein; AltName: Full=Uridine monophosphate kinase; Short=UMP kinase; Short=UMPK	56.3	213	3.51e-78
g192	CED84180.1	hypothetical protein [Phaffia rhodozyma]	100	335	8.94e-108
g193	CED84178.1	hypothetical protein [Phaffia rhodozyma]	100	371	1.17e-232
g194	Q6AYT7.1	Lysophosphatidylserine lipase ABHD12; AltName: Full=2-arachidonoylglycerol hydrolase ABHD12; AltName: Full=Abhydrolase domain-containing protein 12; AltName: Full=Monoacylglycerol lipase ABHD12; AltName: Full=Oxidized phosphatidylserine lipase ABHD12	34.9	235	3.05e-30
g195	CED84176.1	Adaptor protein GRB2, contains SH2 and SH3 domains [Phaffia rhodozyma]	100	269	8.6e-161
g196	CED84175.1	Chloride ion current inducer protein [Phaffia rhodozyma]	100	252	2.49e-172
g197	Q72SG6.1	ATP-dependent Clp protease proteolytic subunit 1; AltName: Full=Endopeptidase Clp 1	48.6	144	1.35e-38
g199	P0C1J0.1	Peptidyl-prolyl cis-trans isomerase cyp15; Short=PPIase cyp15; AltName: Full=Cyclophilin cyp15; AltName: Full=Rotamase cyp15	58	619	4.83e-262
g202	Q5EAR5.2	tRNA 2'-phosphotransferase 1	38.9	198	4.09e-23
g203	CED84133.1	von willebrand type a domain containing protein [Phaffia rhodozyma]	100	469	2.65e-258
g204	O60071.1	Uncharacterized protein C13G1.09	44.6	487	2.3e-106
g205	CED84131.1	hypothetical protein [Phaffia rhodozyma]	100	572	0
g206	CED84130.1	FOG: WD40 repeat [Phaffia rhodozyma]	100	319	2.16e-231
g207	CED84129.1	Uncharacterized conserved protein [Phaffia rhodozyma]	100	686	0
g208	Q9S3Q0.1	PCRA_LEUCI ATP-dependent DNA helicase PcrA; AltName: Full=DNA 3'-5' helicase PcrA	32.9	659	7.74e-97
g209	CED84127.1	Translocon-associated complex TRAP, alpha subunit [Phaffia rhodozyma]	100	234	3.76e-163
g210	CED84126.1	SMAD/FHA domain [Phaffia rhodozyma]	100	1395	0
g211	Q0IHF9.2	Store-operated calcium entry-associated regulatory factor; Short=SARAF; Short=SOCE-associated regulatory factor; AltName: Full=Transmembrane protein 66; Flags: Precursor	49.5	111	9.27e-29
g212	O60162.1	Uncharacterized protein C19F5.03	42.4	550	1.59e-128
g213	P32899.1	U3 small nucleolar ribonucleoprotein protein IMP3; Short=U3 snoRNP protein IMP3; AltName: Full=Interacting with MPP10 protein 3	63.3	180	1.42e-78
g214	O94556.2	Anaphase-promoting complex subunit 8; AltName: Full=20S cyclosome/APC complex protein apc8; AltName: Full=Cell untimely torn protein 23	34.8	305	6.79e-47
g216	CED84121.1	Multiple inositol polyphosphate phosphatase [Phaffia rhodozyma]	100	463	0
g217	P0CM08.1	Protein AF-9 homolog	38.6	280	2.8e-55
g218	Q76PD3.1	ATP-dependent RNA helicase dbp6	39.8	520	2.66e-95
g219	Q3ZFI7.1	D-galacturonate reductase; AltName: Full=D-galacturonic acid reductase	50.8	307	4.49e-98
g220	B7ZMP1.1	Xaa-Pro aminopeptidase 3; Short=X-Pro aminopeptidase 3; AltName: Full=Aminopeptidase P3; Short=APP3; Flags: Precursor	38.9	488	2.75e-109
g221	CED84116.1	THUMP domain-containing proteins [Phaffia rhodozyma]	92.5	318	1.33e-195
g222	Q9Y7M1.1	PXP1_SCHPO 2-hydroxyacyl-CoA lyase	44.6	594	1.88e-154
g223	CED84114.1	Thioredoxin-like fold [Phaffia rhodozyma]	100	368	7.6e-264
g224	Q5P7U7.1	Phosphoserine aminotransferase; AltName: Full=Phosphohydroxythreonine aminotransferase; Short=PSAT	45.2	387	1.05e-96
g225	CED84112.1	beta-1,6-N-acetylglucosaminyltransferase, contains WSC domain [Phaffia rhodozyma]	96.1	285	8.97e-160
g226	Q9USK8.4	AGS1_SCHPO Cell wall alpha-1,3-glucan synthase ags1; AltName: Full=Cell wall alpha-1,4-glucan synthase	40.9	2454	0
g227	CED84110.1	Transcriptional regulator [Phaffia rhodozyma]	100	374	3.13e-250
g228	B8MZZ6.1	Probable exopolygalacturonase C; AltName: Full=Galacturan 1,4-alpha-galacturonidase C; AltName: Full=Poly(1,4-alpha-D-galacturonide)galacturonohydrolase C; Flags: Precursor	35.2	426	2.85e-74
g229	CED84108.1	hypothetical protein [Phaffia rhodozyma]	100	242	4.63e-163
g230	P0CQ76.1	ATP-dependent RNA helicase DBP2-A	65.5	539	1.05e-230
g231	CED84106.1	Peroxisomal NUDIX hydrolase [Phaffia rhodozyma]	100	295	2.77e-211
g232	CED84105.1	Protein of unknown function DUF2454 [Phaffia rhodozyma]	100	477	0
g233	CED84104.1	DNA polymerase subunit Cdc27 [Phaffia rhodozyma]	100	505	0
g234	CED84103.1	hypothetical protein [Phaffia rhodozyma]	100	237	6.64e-165
g235	P06809.2	Cytochrome c oxidase subunit 4, mitochondrial; AltName: Full=Cytochrome c oxidase polypeptide IV; AltName: Full=Cytochrome c oxidase subunit Cox4; Flags: Precursor	53.8	104	1.03e-33
g236	Q9US44.1	YIZG_SCHPO Uncharacterized transporter C1002.16c	31.7	470	1.25e-70
g237	Q9VLN1.1	WDR82_DROME WD repeat-containing protein 82	36.5	367	4.52e-68
g238	CED84098.1	hypothetical protein [Phaffia rhodozyma]	100	611	0
g239	O14166.1	Uncharacterized protein C4C5.03	31.7	268	6.94e-26
g240	CED84096.1	hypothetical protein [Phaffia rhodozyma]	100	217	1.68e-139
g241	P87320.2	Dynamin-like GTPase msp1, mitochondrial; Contains: Dynamin-like GTPase msp1, long form; Short=l-msp1; Contains: Dynamin-like GTPase msp1, small form; Short=s-msp1; Flags: Precursor	46.8	711	3.11e-189
g242	A8N2M6.1	Amino-acid acetyltransferase, mitochondrial; AltName: Full=Arginine-requiring protein 2; AltName: Full=Glutamate N-acetyltransferase; AltName: Full=N-acetylglutamate synthase; Short=AGS; Short=NAGS; Flags: Precursor	45.7	652	2.61e-156
g243	CED84093.1	hypothetical protein [Phaffia rhodozyma]	100	279	3.41e-188
g244	CED84092.1	Uncharacterized conserved protein [Phaffia rhodozyma]	100	266	5.5e-167
g245	Q12535.1	Pectinesterase; Short=PE; AltName: Full=Pectin methylesterase; Flags: Precursor	39.3	331	1.71e-62
g246	CED84090.1	Cysteine desulfurase NFS1 [Phaffia rhodozyma]	100	618	0
g247	CED84089.1	Uncharacterized conserved protein [Phaffia rhodozyma]	100	499	0
g248	CED84087.1	hypothetical protein [Phaffia rhodozyma]	100	171	9.93e-114
g249	CED84086.1	hypothetical protein [Phaffia rhodozyma]	99.2	627	0
g250	P43069.2	Cell division control protein 25	31.5	438	5.89e-39
g251	P43069.2	Cell division control protein 25	31.6	443	2.18e-33
g252	P24814.1	SCF E3 ubiquitin ligase complex F-box protein GRR1; AltName: Full=F-box and leucine-rich repeat protein GRR1; AltName: Full=F-box/LRR-repeat protein GRR1	50	116	2.01e-25
g253	P32486.2	Beta-glucan synthesis-associated protein KRE6; AltName: Full=Killer toxin-resistance protein 6	47.2	439	3.02e-129
g254	CED84081.1	GNAT domain [Phaffia rhodozyma]	100	169	8.56e-123
g255	CED84080.1	Formin, GTPase-binding domain [Phaffia rhodozyma]	100	721	0
g256	P49731.2	DNA replication licensing factor mcm6; AltName: Full=Minichromosome maintenance protein 6	58.9	852	0
g257	Q09768.1	Glutamate--cysteine ligase; AltName: Full=Gamma-ECS; Short=GCS; AltName: Full=Gamma-glutamylcysteine synthetase	47.6	678	3.26e-211
g258	Q4P7Z8.1	ATP-dependent RNA helicase DBP5	70.4	419	7.91e-205
g259	Q6AZN6.1	Phosphatidylinositol 3-kinase catalytic subunit type 3; Short=PI3-kinase type 3; Short=PI3K type 3; Short=PtdIns-3-kinase type 3; AltName: Full=Phosphoinositide-3-kinase class 3	39.4	999	2.61e-211
g260	P0CP48.1	Presequence translocated-associated motor subunit PAM17, mitochondrial; Flags: Precursor	45.4	152	1.16e-34
g261	CED84073.1	Predicted transcriptional regulator [Phaffia rhodozyma]	96.4	970	0
g262	CED84072.1	UBX [Phaffia rhodozyma]	100	259	4.68e-160
g263	CED84071.1	GATA-4/5/6 transcription factors [Phaffia rhodozyma]	100	788	0
g264	CED84070.1	NYN domain, limkain-b1-type [Phaffia rhodozyma]	92.9	1055	0
g265	CED84069.1	WW domain [Phaffia rhodozyma]	100	121	3.3e-73
g266	Q5R587.1	DNA-directed RNA polymerases I, II, and III subunit RPABC1; Short=RNA polymerases I, II, and III subunit ABC1; AltName: Full=DNA-directed RNA polymerase II subunit E; AltName: Full=RPB5 homolog	45.2	208	9.42e-58
g267	CED84067.1	hypothetical protein [Phaffia rhodozyma]	100	149	1.67e-74
g268	CED84066.1	Tetratricopeptide-like helical [Phaffia rhodozyma]	100	195	3.47e-128
g269	Q01200.1	Protein priA; Flags: Precursor	45.5	88	1.89e-17
g270	Q9USG8.1	MU190_SCHPO Meiotically up-regulated gene 190 protein	34	810	5.91e-142
g271	P0CQ64.1	Pre-mRNA-splicing factor CWC24	51.4	255	3.51e-82
g272	Q54QY3.1	Protein YIPF5 homolog	52.6	175	3.95e-55
g273	CED84062.1	Carbohydrate kinase PfkB [Phaffia rhodozyma]	100	340	2.59e-250
g274	CED84061.1	RhoGEF GTPase [Phaffia rhodozyma]	100	1167	0
g275	CED84060.1	hypothetical protein [Phaffia rhodozyma]	94.8	618	0
g276	J9VI89.2	Probable eukaryotic translation initiation factor 4H	46.2	286	6.24e-51
g277	P0CO34.1	Inositol-pentakisphosphate 2-kinase; AltName: Full=Inositol-1,3,4,5,6-pentakisphosphate 2-kinase; AltName: Full=Ins(1,3,4,5,6)P5 2-kinase; Short=InsP5 2-kinase	33.7	415	3.11e-58
g278	CED84057.1	Rad60/SUMO-like domain [Phaffia rhodozyma]	94.3	688	0
g279	Q04895.1	Allantoin permease; AltName: Full=Allantoin transport protein	35.7	502	6.97e-95
g280	P34731.1	Fatty acid synthase subunit beta; Includes: 3-hydroxyacyl-[acyl-carrier-protein] dehydratase; Includes: Enoyl-[acyl-carrier-protein] reductase [NADH]; Includes: [Acyl-carrier-protein] acetyltransferase; Includes: [Acyl-carrier-protein] malonyltransferase; Includes: S-acyl fatty acid synthase thioesterase	46.7	1816	0
g281	B8NJH1.1	Trans-enoyl reductase lepG; AltName: Full=Leporins biosynthesis protein A	33.3	237	2.41e-19
g282	CED84053.1	Rad21/Rec8-like protein, N-terminal [Phaffia rhodozyma]	99.2	765	0
g283	Q6FW27.1	Synaptobrevin homolog YKT6; Flags: Precursor	58.4	190	4.66e-60
g284	CED84051.1	Inositol phospholipid synthesis protein, Scs3p [Phaffia rhodozyma]	100	395	9.02e-272
g285	Q54S04.1	DNA-directed RNA polymerase II subunit rpb4; Short=RNA polymerase II subunit B4; AltName: Full=DNA-directed RNA polymerase II subunit D	37.7	151	3.66e-18
g286	CED84049.1	Protein of unknown function DUF4112 [Phaffia rhodozyma]	100	256	3.84e-178
g287	J9VKM5.1	Tetratricopeptide repeat and J domain-containing co-chaperone DNJ1; Flags: Precursor	45.8	506	2.75e-126
g288	CED84047.1	ATP-dependent RNA helicase [Phaffia rhodozyma]	100	755	0
g289	CED84046.1	Angio-associated migratory cell protein (contains WD40 repeats) [Phaffia rhodozyma]	100	451	0
g290	O94437.1	Abhydrolase domain-containing protein C22H12.03	39.1	253	9.09e-52
g291	L7WU90.1	Notoamide biosynthesis cluster protein O'; AltName: Full=UNC93-like protein notO'	37.6	425	1.81e-97
g292	P10815.1	G2/mitotic-specific cyclin cdc13	53	266	4.05e-80
g294	Q0VCK5.1	AP-2 complex subunit alpha-2; AltName: Full=100 kDa coated vesicle protein C; AltName: Full=Adaptor protein complex AP-2 subunit alpha-2; AltName: Full=Adaptor-related protein complex 2 subunit alpha-2; AltName: Full=Alpha-adaptin C; AltName: Full=Alpha2-adaptin; AltName: Full=Clathrin assembly protein complex 2 alpha-C large chain; AltName: Full=Plasma membrane adaptor HA2/AP2 adaptin alpha C su…	43	1006	5.07e-257
g295	CED84040.1	hypothetical protein [Phaffia rhodozyma]	100	397	2.32e-259
g296	A6YRN9.1	Trehalose phosphorylase; AltName: Full=Trehalose synthase; Short=TSase; Flags: Precursor	41.4	481	4.26e-107
g297	CED84038.1	FKBP-type peptidyl-prolyl cis-trans isomerase [Phaffia rhodozyma]	88.6	245	1.03e-135
g298	CED84037.1	Myc-type, basic helix-loop-helix (bHLH) domain [Phaffia rhodozyma]	81.9	474	1.95e-220
g299	Q10484.2	Vesicle-associated membrane protein-associated protein scs22; Short=VAMP-associated protein scs22	51.2	121	1.34e-30
g300	CED84035.1	Peripheral-type benzodiazepine receptor and related proteins [Phaffia rhodozyma]	100	196	4.1e-141
g301	CED84034.1	hypothetical protein [Phaffia rhodozyma]	100	386	4.6e-226
g302	Q9DBS9.2	OSBL3_MOUSE Oxysterol-binding protein-related protein 3; Short=ORP-3; Short=OSBP-related protein 3	41.7	379	3.12e-75
g303	CED84032.1	HD/PDEase domain [Phaffia rhodozyma]	96.1	232	2.65e-157
g304	A2QQV6.1	Probable quinate permease; AltName: Full=Quinate transporter	43.2	509	2.92e-137
g305	A3KP37.1	Arginine-hydroxylase NDUFAF5, mitochondrial; AltName: Full=NADH dehydrogenase [ubiquinone] 1 alpha subcomplex assembly factor 5; AltName: Full=Putative methyltransferase NDUFAF5; Flags: Precursor	43.1	299	7.38e-77
g306	CED84029.1	FOG: TPR repeat [Phaffia rhodozyma]	100	892	0
g307	CED84028.1	Myc-type, basic helix-loop-helix (bHLH) domain [Phaffia rhodozyma]	100	1228	0
g308	CED84027.1	hypothetical protein [Phaffia rhodozyma]	100	545	0
g309	CED84026.1	Uncharacterized protein PSP1 (suppressor of DNA polymerase alpha mutations in yeast) [Phaffia rhodozyma]	100	1084	0
g310	CED84025.1	Reduced growth phenotype protein 1 [Phaffia rhodozyma]	100	1189	0
g311	P87153.1	Probable T-complex protein 1 subunit eta; Short=TCP-1-eta; AltName: Full=CCT-eta	72.5	549	6.22e-282
g312	CED84023.1	hypothetical protein [Phaffia rhodozyma]	100	261	2.12e-191
g313	Q90Z10.3	RL13_DANRE Large ribosomal subunit protein eL13; AltName: Full=60S ribosomal protein L13	53.4	206	5.52e-62
g314	O13427.1	Low-specificity L-threonine aldolase	45.2	345	1.56e-91
g315	CED84019.1	Putative fluoride ion transporter CrcB [Phaffia rhodozyma]	93.1	860	0
g316	CED84017.1	hypothetical protein [Phaffia rhodozyma]	100	452	9.65e-289
g317	CED84016.1	hypothetical protein [Phaffia rhodozyma]	99.3	143	4.96e-17
g318	CED84015.1	Protein of unknown function DUF2985 [Phaffia rhodozyma]	91.9	726	0
g319	CED84014.1	BTB/POZ-like [Phaffia rhodozyma]	100	1152	0
g320	CED84013.1	agc protein kinase [Phaffia rhodozyma]	100	2736	0
g321	P38891.1	Branched-chain-amino-acid aminotransferase, mitochondrial; Short=BCAT; AltName: Full=Protein ECA39; AltName: Full=Protein TWT1; Flags: Precursor	46.6	363	6.58e-95
g322	CED84011.1	Rhodanese-related sulfurtransferase [Phaffia rhodozyma]	100	171	2.26e-119
g323	CED84010.1	hypothetical protein [Phaffia rhodozyma]	99.9	844	0
g324	CED84008.1	hypothetical protein [Phaffia rhodozyma]	100	163	6.04e-82
g325	B0BNC9.1	Quinone oxidoreductase-like protein 2	33.6	318	5.4e-49
g326	Q9HDW1.2	PGPS1_SCHPO CDP-diacylglycerol--glycerol-3-phosphate 3-phosphatidyltransferase; AltName: Full=Phosphatidylglycerophosphate synthase; Short=PGP synthase	30.2	401	2.17e-51
g327	F1Q7H8.1	Palmitoyltransferase ZDHHC20-A; AltName: Full=Acyltransferase ZDHHC20-A; AltName: Full=Zinc finger DHHC domain-containing protein 20-A	34.7	245	1.11e-26
g328	CED84004.1	arm repeat-containing protein [Phaffia rhodozyma]	100	952	0
g329	CED84003.1	Concanavalin A-like lectin/glucanase, subgroup [Phaffia rhodozyma]	100	375	9.48e-257
g330	CED84002.1	Protein of unknown function DUF4448 [Phaffia rhodozyma]	100	506	0
g331	CED84001.1	Chromatin remodeling complex RSC, subunit RSC1/Polybromo and related proteins [Phaffia rhodozyma]	100	947	0
g332	P0CQ68.2	Protein arginine N-methyltransferase 2; AltName: Full=Protein-arginine N5-methyltransferase; AltName: Full=Type IV protein arginine N-methyltransferase; Short=Type IV PRMT	49.9	369	6.52e-108
g333	CED83999.1	hypothetical protein [Phaffia rhodozyma]	100	328	4.02e-232
g334	P0CQ26.1	Mitochondrial inner membrane protease ATP23	50.2	217	6.6e-71
g335	Q7SYV1.1	Proteasome assembly chaperone 2	31.4	261	7.89e-15
g336	Q01968.3	Inositol polyphosphate 5-phosphatase OCRL; AltName: Full=Inositol polyphosphate 5-phosphatase OCRL-1; Short=OCRL-1; AltName: Full=Lowe oculocerebrorenal syndrome protein; AltName: Full=Phosphatidylinositol 3,4,5-triphosphate 5-phosphatase	35.4	376	6.01e-58
g337	CED83995.1	Armadillo-type fold [Phaffia rhodozyma]	99.3	692	0
g339	CED83992.1	Predicted membrane protein [Phaffia rhodozyma]	100	1467	0
g340	Q80XQ2.2	TBC1 domain family member 5	32.2	357	3.62e-46
g341	Q7ZWV9.2	Methionine aminopeptidase 1; Short=MAP 1; Short=MetAP 1; AltName: Full=Peptidase M 1	54.1	305	8.57e-113
g342	CED83989.1	PHD Zn-finger proteins [Phaffia rhodozyma]	100	1025	0
g343	CED83988.1	Predicted regulator of the ubiquitin pathway (contains UAS and UBX domains) [Phaffia rhodozyma]	94.9	594	0
g344	CED83987.1	hypothetical protein [Phaffia rhodozyma]	100	363	7.19e-255
g345	B2RY56.2	RNA-binding protein 25; AltName: Full=RNA-binding motif protein 25	42.6	101	9.67e-15
g346	CED83985.1	hypothetical protein [Phaffia rhodozyma]	100	116	2e-64
g349	CED83983.1	Protein of unknown function DUF427 [Phaffia rhodozyma]	100	187	1.56e-136
g350	P32573.4	Peroxisomal 2,4-dienoyl-CoA reductase SPS19 [(3E)-enoyl-CoA-producing]; AltName: Full=Sporulation-specific protein SPX19	48.2	255	2.6e-69
g351	P40086.1	Heme A synthase COX15; Short=HAS; AltName: Full=Cytochrome c oxidase assembly protein COX15; Flags: Precursor	50.3	384	1.36e-108
g352	P0CO78.1	Mitochondrial Rho GTPase 1; AltName: Full=GTPase EF-hand protein of mitochondria 1	62.7	630	2.13e-273
g353	Q12177.1	Uncharacterized protein YLL056C	34.7	294	1.34e-44
g354	CED83978.1	hypothetical protein [Phaffia rhodozyma]	100	320	7.43e-224
g355	CED83977.1	hypothetical protein [Phaffia rhodozyma]	100	504	0
g356	Q9P7N2.1	AP1S1_SCHPO AP-1 complex subunit sigma-1; AltName: Full=Sigma1-adaptin; AltName: Full=Valproic acid-sensitive protein 2	61.3	160	3.85e-68
g357	P07250.1	Inositol polyphosphate multikinase; Short=IPMK; AltName: Full=Arginine metabolism regulation protein III; AltName: Full=GLE1 synthetic lethal protein 3; AltName: Full=Inositol polyphosphate kinase 2	30.1	389	1.64e-21
g358	CED83974.1	hypothetical protein [Phaffia rhodozyma]	100	805	0
g359	CED83973.1	P-loop containing nucleoside triphosphate hydrolase [Phaffia rhodozyma]	100	630	0
g360	CED83972.1	Golgi proteins involved in ER retention (RER) [Phaffia rhodozyma]	100	303	1.14e-182
g361	CED83971.1	hypothetical protein [Phaffia rhodozyma]	100	318	3.72e-232
g362	Q5KH67.1	Endopolyphosphatase	41	712	4.88e-153
g363	O59735.2	Sphingosine N-acyltransferase lac1; AltName: Full=Meiotically up-regulated gene 83 protein	41.8	299	1.02e-71
g364	Q9UTC7.1	YIDC_SCHPO Uncharacterized WD repeat-containing protein C227.12	43.1	290	1.14e-50
g365	CED83967.1	response regulator receiver sensor signal transduction histidine kinase [Phaffia rhodozyma]	100	1564	0
g367	CED83965.1	response regulator receiver sensor signal transduction histidine kinase [Phaffia rhodozyma]	99.1	1581	0
g368	Q4P9P9.1	Nuclear distribution protein PAC1; AltName: Full=Lissencephaly-1 homolog; Short=LIS-1; AltName: Full=nudF homolog	71.7	442	2.91e-96
g369	P28745.2	Protein pim1; AltName: Full=Poly(A)+ RNA transport protein 2	35	532	1.67e-82
g370	Q2UUD6.1	Probable beta-glucosidase A; AltName: Full=Beta-D-glucoside glucohydrolase A; AltName: Full=Cellobiase A; AltName: Full=Gentiobiase A; Flags: Precursor	43.9	822	3.64e-214
g371	CED83961.1	ste11alpha protein [Phaffia rhodozyma]	97.7	1145	0
g372	Q5KPJ5.1	Acetolactate synthase, mitochondrial; AltName: Full=AHAS; AltName: Full=ALS; AltName: Full=Acetohydroxy-acid synthase; Flags: Precursor	68.6	659	0
g373	P09379.2	GTPase-activating protein GYP7; AltName: Full=GAP for YPT7	36.7	728	3.59e-123
g374	CED83957.1	Src homology-3 domain [Phaffia rhodozyma]	100	623	0
g375	Q5R8D8.1	DnaJ homolog subfamily C member 7	44.4	81	1.35e-11
g376	CED83955.1	hypothetical protein [Phaffia rhodozyma]	100	263	5.89e-181
g377	CED83954.1	hypothetical protein [Phaffia rhodozyma]	100	462	1.17e-278
g378	O94413.1	Ribose-phosphate pyrophosphokinase 2; AltName: Full=Phosphoribosyl pyrophosphate synthase 2	66.2	317	1.42e-141
g379	J9VHN6.1	Copper acquisition factor BIM1; AltName: Full=BCS-inducible membrane protein 1; AltName: Full=Copper binding and release protein 1; AltName: Full=Lytic polysaccharide monooxygenase-like protein BIM1; Short=LPMO-like protein BIM1; AltName: Full=X325 family protein BIM1; Flags: Precursor	49.6	141	3.74e-39
g380	CED83951.1	Copper transporter [Phaffia rhodozyma]	91.8	194	5.33e-116
g381	CED83950.1	Beta-tubulin folding cofactor A [Phaffia rhodozyma]	100	117	3.92e-68
g382	CED83949.1	mRNA cleavage and polyadenylation factor II complex, subunit CFT2 (CPSF subunit) [Phaffia rhodozyma]	95.8	908	0
g383	Q9UU88.1	KAD6_SCHPO Adenylate kinase isoenzyme 6 homolog; Short=AK6; AltName: Full=Dual activity adenylate kinase/ATPase; Short=AK/ATPase	53.9	180	2.11e-58
g384	P0CS72.1	Transcription and mRNA export factor SUS1	41.7	84	4.12e-14
g385	O94242.1	Aspartate--tRNA ligase, mitochondrial; AltName: Full=Aspartyl-tRNA synthetase; Short=AspRS; Flags: Precursor	37.2	635	1.43e-110
g386	Q4KMJ1.1	Putative glutathione-specific gamma-glutamylcyclotransferase 2; Short=Gamma-GCG 2; AltName: Full=Cation transport regulator-like protein 2	42.9	191	7.48e-45
g387	Q9USJ3.1	YJ23_SCHPO Uncharacterized protein C4B3.03c; Flags: Precursor	56	334	3.46e-113
g388	CED83942.1	Oxysterol-binding protein [Phaffia rhodozyma]	100	1222	0
g389	CED83941.1	hypothetical protein [Phaffia rhodozyma]	100	414	3.96e-285
g390	F1SYH0.1	Cytochrome P450 monooxygenase 205	35.9	551	1.02e-106
g391	CED83939.1	Uncharacterized conserved coiled-coil protein [Phaffia rhodozyma]	100	1510	0
g392	Q06816.2	Putative epoxide hydrolase; AltName: Full=Epoxide hydratase; Flags: Precursor	31.8	400	1.47e-65
g393	CED83937.1	Uncharacterized conserved protein [Phaffia rhodozyma]	100	202	2.54e-138
g394	O77033.1	General transcriptional corepressor trfA	73.2	276	4.67e-77
g395	CED83934.1	hypothetical protein [Phaffia rhodozyma]	100	152	1.68e-92
g396	Q5K9E2.2	Poly(A) RNA polymerase CID14	52.6	388	6.67e-129
g397	CED83932.1	Phosphatidylserine decarboxylase [Phaffia rhodozyma]	100	620	0
g398	CED83931.1	Uroporphyrinogen III synthase UROS/HEM4 [Phaffia rhodozyma]	100	347	6.69e-236
g399	CED83930.1	HTH CenpB-type DNA-binding domain [Phaffia rhodozyma]	99.8	449	3.1e-288
g401	CED83929.1	Heterokaryon incompatibility Het-C [Phaffia rhodozyma]	100	995	0
g402	A0A0E3D8M4.1	Monooxygenase PC-14; AltName: Full=Penitrem biosynthesis cluster 1 protein PC-14	38.7	573	1.91e-119
g403	B0D5R2.1	Ubiquinone biosynthesis protein COQ4, mitochondrial; AltName: Full=Coenzyme Q biosynthesis protein 4; Flags: Precursor	51.6	225	7.59e-74
g405	O42906.1	GPN-loop GTPase 1	62	297	8.91e-127
g406	CED83923.1	hypothetical protein [Phaffia rhodozyma]	100	248	1.28e-147
g407	A7MBJ5.1	Cullin-associated NEDD8-dissociated protein 1; AltName: Full=Cullin-associated and neddylation-dissociated protein 1	32.8	1258	5.57e-169
g408	Q5RFG0.1	Delta(3,5)-Delta(2,4)-dienoyl-CoA isomerase, mitochondrial; Flags: Precursor	45	251	9.2e-55
g409	P0CO46.1	Pre-rRNA-processing protein PNO1	68.2	233	1.28e-105
g410	CED83919.1	Signal recognition particle, subunit Srp68 [Phaffia rhodozyma]	100	651	0
g411	CED83918.1	Nuclear pore complex, Nup98 component (sc Nup145/Nup100/Nup116) [Phaffia rhodozyma]	96.6	1909	0
g412	Q4P4G8.1	NKAP family protein UM04995	63.2	125	1.77e-34
g413	A2QQV6.1	Probable quinate permease; AltName: Full=Quinate transporter	36.6	481	3.4e-95
g414	CED83915.1	WD40-like repeat containing protein [Phaffia rhodozyma]	95	456	1.5e-269
g415	CED83914.1	hypothetical protein [Phaffia rhodozyma]	94.3	316	4.51e-218
g416	CED83913.1	histone acetylation-related protein [Phaffia rhodozyma]	92.3	559	1.26e-264
g417	A0A384JGJ4.1	Aquaporin-5	58.3	252	3.02e-87
g418	CED83911.1	Predicted E3 ubiquitin ligase [Phaffia rhodozyma]	100	654	0
g419	CED83910.1	Cyclin [Phaffia rhodozyma]	100	494	0
g420	Q4WS70.1	Major facilitator superfamily multidrug transporter mdrA	33.2	476	4.43e-74
g421	CED83907.1	Nuclear localization sequence binding protein [Phaffia rhodozyma]	100	606	0
g423	CED83905.1	quinate utilization pathway activator [Phaffia rhodozyma]	100	812	0
g424	CED83904.1	swi snf complex protein [Phaffia rhodozyma]	100	906	0
g425	CED83903.1	hypothetical protein [Phaffia rhodozyma]	99.7	367	1.82e-234
g426	CED83902.1	Uncharacterized conserved protein [Phaffia rhodozyma]	100	601	0
g427	CED83901.1	hypothetical protein [Phaffia rhodozyma]	100	103	9.08e-65
g428	CED83900.1	hypothetical protein [Phaffia rhodozyma]	100	283	2.16e-191
g429	P0CS44.1	Mitochondrial division protein 1	48.3	766	2.38e-211
g430	Q9C8J2.1	NIFU5_ARATH NifU-like protein 5, mitochondrial; Short=AtNfu-I; Short=AtNfu5; Flags: Precursor	54.1	194	9.04e-67
g431	P78920.2	Putative nucleosome assembly protein C2D10.11C	41.5	330	4.5e-69
g432	Q9USQ7.1	DPH6_SCHPO Diphthine--ammonia ligase; AltName: Full=Diphthamide synthase; AltName: Full=Diphthamide synthetase	37	583	2.3e-101
g433	CED83895.1	hypothetical protein [Phaffia rhodozyma]	93.9	537	0
g434	CED83894.1	Cdc42-interacting protein CIP4 [Phaffia rhodozyma]	93.9	656	0
g435	P31115.1	tRNA pseudouridine(38/39) synthase; AltName: Full=Depressed growth-rate protein DEG1; AltName: Full=tRNA pseudouridine synthase 3; AltName: Full=tRNA pseudouridylate synthase 3; AltName: Full=tRNA-uridine isomerase 3	35.4	441	2.99e-57
g436	CED83892.1	hypothetical protein [Phaffia rhodozyma]	100	514	0
g437	CED83891.1	Thioredoxin [Phaffia rhodozyma]	100	166	7.63e-111
g438	CED83890.1	Endonuclease/exonuclease/phosphatase [Phaffia rhodozyma]	100	459	0
g439	CED83889.1	hypothetical protein [Phaffia rhodozyma]	100	853	0
g440	CED83888.1	nucleolar protein family a member 2 [Phaffia rhodozyma]	100	230	3.67e-94
g441	CED83887.1	hypothetical protein [Phaffia rhodozyma]	100	234	5.29e-137
g442	CED83886.1	Low density lipoprotein B-like protein [Phaffia rhodozyma]	99.3	1093	0
g443	CED83885.1	hypothetical protein [Phaffia rhodozyma]	96.3	164	6.39e-96
g444	CED83884.1	ENTH/VHS [Phaffia rhodozyma]	100	346	4.7e-229
g445	A8N6B4.1	Very-long-chain 3-oxoacyl-CoA reductase; AltName: Full=3-ketoacyl-CoA reductase; Short=3-ketoreductase; Short=KAR; AltName: Full=Microsomal beta-keto-reductase	47.2	324	1.39e-88
g446	Q6DFS6.1	Charged multivesicular body protein 2a; AltName: Full=Chromatin-modifying protein 2a; Short=CHMP2a	57.4	148	1.75e-44
g447	Q12010.1	Vacuolar lysine transporter YPQ1; AltName: Full=PQ-loop repeat-containing protein 1	37.2	301	2.96e-48
g448	CED83880.1	Predicted E3 ubiquitin ligase [Phaffia rhodozyma]	100	1819	0
g449	CED83879.1	Transcription factor TFIIIC, tau55-related [Phaffia rhodozyma]	100	524	0
g450	Q6P9Z1.2	SWI/SNF-related matrix-associated actin-dependent regulator of chromatin subfamily D member 3; AltName: Full=60 kDa BRG-1/Brm-associated factor subunit C; AltName: Full=BRG1-associated factor 60C; Short=BAF60C; Short=mBAF60c	36.2	381	1.7e-74
g451	CED83877.1	hypothetical protein [Phaffia rhodozyma]	100	301	7.82e-201
g452	CED83876.1	RNA polymerase I transcription factor UAF [Phaffia rhodozyma]	99.7	296	1.16e-135
g453	CED83875.1	Nuclear polyadenylated RNA binding protein [Phaffia rhodozyma]	98.5	653	0
g454	O42630.1	Vacuolar protease A; AltName: Full=Aspartic endopeptidase pep2; AltName: Full=Aspartic protease pep2; Flags: Precursor	56.2	422	1.16e-154
g455	CED83873.1	Uncharacterized conserved protein [Phaffia rhodozyma]	100	884	0
g456	O74885.2	Alpha-ketoglutarate-dependent xanthine dioxygenase xan1	53.7	395	4.07e-142
g457	O94289.2	Ubiquitin homeostasis protein lub1	34.9	668	1.74e-89
g458	CED83870.1	Cyclin [Phaffia rhodozyma]	100	387	4.96e-265
g459	Q9UTJ7.1	SDHA_SCHPO Probable succinate dehydrogenase [ubiquinone] flavoprotein subunit, mitochondrial; AltName: Full=Flavoprotein subunit of complex II; Short=FP; Flags: Precursor	77.8	618	0
g460	CED83867.1	Protein involved in sister chromatid separation and/or segregation [Phaffia rhodozyma]	100	386	7.34e-271
g461	Q9M9G6.1	CTF64_ARATH Cleavage stimulating factor 64; Short=AtCstF-64; Short=AtCstF64; AltName: Full=CF-1 64 kDa subunit; AltName: Full=Cleavage stimulation factor 64 kDa subunit; Short=CSTF 64 kDa subunit; AltName: Full=Protein ENHANCED SILENCING PHENOTYPE 1; AltName: Full=Protein SUPPRESSORS OF OVEREXPRESSED FCA 19; Short=SOF19	37.8	90	6.67e-11
g462	CED83865.1	hypothetical protein [Phaffia rhodozyma]	100	239	1.35e-174
g463	P0CM60.1	Vacuolar protein 8	78.3	627	4.55e-156
g464	CED83863.1	Splicing coactivator SRm160/300, subunit SRm160 (contains PWI domain) [Phaffia rhodozyma]	100	429	1.65e-196
g465	CED83862.1	hypothetical protein [Phaffia rhodozyma]	100	172	3.24e-83
g466	CED83861.1	Peptidase S33 tripeptidyl aminopeptidase-like, C-terminal [Phaffia rhodozyma]	100	603	0
g467	P34121.1	Coactosin; AltName: Full=Cyclic AMP-regulated protein p16; AltName: Full=Cytoskeletal protein p17	37.3	142	3.18e-25
g468	Q5E959.1	Serine-threonine kinase receptor-associated protein	46.5	325	1.43e-91
g469	CED83859.1	serine threonine kinase receptor associated protein [Phaffia rhodozyma]	100	758	0
g470	CED83858.1	Cdc4 and related F-box and WD-40 proteins [Phaffia rhodozyma]	100	1150	0
g471	CED83857.1	hypothetical protein [Phaffia rhodozyma]	100	957	0
g472	CED83856.1	hypothetical protein [Phaffia rhodozyma]	100	788	0
g473	CED83855.1	hypothetical protein [Phaffia rhodozyma]	100	178	3.3e-120
g474	CED83854.1	hypothetical protein [Phaffia rhodozyma]	100	210	1.21e-124
g475	P0CQ79.1	ATP-dependent RNA helicase DBP3	63.2	456	5.98e-182
g476	O74455.1	Probable 6-phosphogluconolactonase; Short=6PGL	47.8	255	1.98e-74
g478	Q9UUH2.1	BMT2_SCHPO 25S rRNA adenine-N(1) methyltransferase	37.1	275	4.51e-39
g479	Q09116.2	Septin homolog spn2	66.6	299	1.25e-148
g480	P48410.1	ATP-binding cassette sub-family D member 1; AltName: Full=Adrenoleukodystrophy protein; Short=ALDP	40.4	712	6.75e-155
g481	CED83846.1	hypothetical protein [Phaffia rhodozyma]	96.5	773	3.13e-296
g482	B0DK33.1	Mitochondrial distribution and morphology protein 10; AltName: Full=Mitochondrial inheritance component MDM10	39.7	458	1.19e-98
g483	Q9H446.1	RWD domain-containing protein 1; AltName: Full=DRG family-regulatory protein 2	35	214	1.28e-15
g484	Q8JFW1.1	Asparagine synthetase domain-containing protein 1	35.1	616	2.07e-93
g485	CED83841.1	Transcription factor, contains HOX domain [Phaffia rhodozyma]	100	439	2.4e-283
g486	B4EY52.1	Probable phosphoglycerate mutase GpmB; AltName: Full=PGAM; AltName: Full=Phosphoglyceromutase	33	218	6.39e-14
g487	Q01408.2	UV-damage endonuclease; Short=UV-endonuclease; AltName: Full=Mutagen-sensitive protein 18	40.7	405	2.62e-77
g489	P54672.2	AP-2 complex subunit mu; AltName: Full=Clathrin assembly protein complex 2 mu medium chain; AltName: Full=Clathrin coat assembly protein AP50; AltName: Full=Clathrin coat-associated protein AP50; AltName: Full=Clathrin-adaptor medium chain Apm2; AltName: Full=Mu2-adaptin; AltName: Full=Plasma membrane adaptor AP-2 50 kDa protein	54.4	439	1.27e-171
g490	P0CO94.1	Pre-mRNA-splicing factor CEF1	58.8	844	2.75e-292
g491	K0E3U9.1	Major facilitator-type transporter ecdD	50.9	479	4.48e-159
g492	K0E3U9.1	Major facilitator-type transporter ecdD	52.1	484	1.14e-161
g493	Q9EQH3.1	VPS35_MOUSE Vacuolar protein sorting-associated protein 35; AltName: Full=Maternal-embryonic 3; AltName: Full=Vesicle protein sorting 35	40.8	944	8.48e-205
g494	CED83832.1	hypothetical protein [Phaffia rhodozyma]	100	151	5.32e-97
g495	A8NYG2.1	Velvet complex subunit B	33.9	112	8.47e-10
g496	CED83829.1	Protein of unknown function DUF1769 [Phaffia rhodozyma]	100	315	6.57e-220
g497	P0CN16.1	Protein YOP1	49.7	153	2.59e-46
g498	Q9USW3.1	YHZ7_SCHPO Probable glycosidase C21B10.07	43	309	6.29e-71
g499	Q3T1J9.3	MOB kinase activator 1A; AltName: Full=Mob1 homolog 1B; AltName: Full=Mps one binder kinase activator-like 1B	64.6	206	1.35e-92
g500	CED83825.1	hypothetical protein [Phaffia rhodozyma]	92.6	511	0
g501	Q6NRT5.1	COP9 signalosome complex subunit 1; Short=Signalosome subunit 1	30.4	470	1.62e-53
g502	B3M1E1.1	Histone-arginine methyltransferase CARMER	37.4	390	5.91e-71
g503	CED83823.1	HMG-box transcription factor [Phaffia rhodozyma]	100	705	0
g504	O74731.1	tRNA-dihydrouridine(20) synthase [NAD(P)+]; AltName: Full=mRNA-dihydrouridine synthase dus2; AltName: Full=tRNA-dihydrouridine synthase 2	45.3	329	7.89e-85
g505	CED83821.1	TPR repeat-containing protein [Phaffia rhodozyma]	100	1478	0
g506	Q118J2.1	Ribonuclease Z; Short=RNase Z; AltName: Full=tRNA 3 endonuclease; AltName: Full=tRNase Z	30.8	286	8.11e-23
g507	P0CM16.1	ADP-ribosylation factor	92.8	181	2.4e-120
g508	CED83818.1	Molecular chaperone (DnaJ superfamily) [Phaffia rhodozyma]	100	567	0
g509	CED83817.1	F-box domain [Phaffia rhodozyma]	100	441	0
g510	Q9UUA2.1	PIF1_SCHPO ATP-dependent DNA helicase pfh1; AltName: Full=DNA repair and recombination helicase pfh1; AltName: Full=PIF1 helicase homolog; AltName: Full=RRM3/PIF1 homolog 1; Flags: Precursor	44.1	494	1.17e-104
g511	Q9D4H7.1	LONF3_MOUSE LON peptidase N-terminal domain and RING finger protein 3; AltName: Full=RING finger protein 127	45.8	192	1.77e-45
g512	CED83814.1	acyl-oxidase [Phaffia rhodozyma]	100	1325	0
g513	O36033.2	TPR repeat-containing protein C19B12.01	31.4	786	1.74e-77
g514	CED83811.1	Uncharacterized conserved protein [Phaffia rhodozyma]	94.5	344	2.1e-226
g515	CED83810.1	Protein of unknown function DUF2414 [Phaffia rhodozyma]	100	451	0
g516	P32386.2	ATP-dependent bile acid permease	33.5	1219	2.85e-191
g517	C5FS55.1	Vacuolar protease A; AltName: Full=Aspartic endopeptidase PEP2; AltName: Full=Aspartic protease PEP2; Flags: Precursor	32.9	343	4.13e-37
g518	O94467.1	Putative NADPH dehydrogenase C23G7.10c; AltName: Full=Old yellow enzyme homolog 3	46.1	395	1.21e-104
g520	F1NWE3.3	Receptor-type tyrosine-protein phosphatase S; Short=R-PTP-S; AltName: Full=Chick receptor tyrosine phosphatase alpha; Short=CRYP alpha; Short=CRYPalpha; Flags: Precursor	38.1	231	2.98e-37
g521	P08425.3	Phenylalanine--tRNA ligase, mitochondrial; AltName: Full=Phenylalanyl-tRNA synthetase; Short=PheRS; Flags: Precursor	42.5	454	7.77e-123
g522	P87132.2	Uncharacterized protein C167.05	42.4	177	2.86e-27
g523	CED83803.1	mitochondrial atp epsilon chain [Phaffia rhodozyma]	100	70	3.53e-37
g524	P12753.1	DNA repair protein RAD50; AltName: Full=153 kDa protein	32.2	1349	1.2e-132
g525	CED83801.1	isoform y [Phaffia rhodozyma]	96.4	1177	0
g526	O13770.1	Uncharacterized membrane protein C17A5.08; Flags: Precursor	39.6	192	2.13e-42
g527	CED83799.1	Oxoglutarate/iron-dependent dioxygenase [Phaffia rhodozyma]	94.7	589	0
g528	P36602.2	Ribonucleoside-diphosphate reductase large chain; AltName: Full=Ribonucleotide reductase	75.4	761	0
g529	CED83797.1	Uncharacterized conserved protein [Phaffia rhodozyma]	100	543	0
g530	Q68FD5.3	Clathrin heavy chain 1	59.4	1656	0
g531	Q10499.3	Apoptosis-inducing factor 1	42.9	550	2.3e-132
g532	O94702.1	Putative endoplasmic reticulum metallopeptidase 1; AltName: Full=FXNA-like protease	37.1	838	1.05e-156
g533	CED83793.1	Predicted mechanosensitive ion channel [Phaffia rhodozyma]	98.1	1014	0
g534	CED83792.1	Armadillo-type fold [Phaffia rhodozyma]	100	2014	0
g535	CED83791.1	Checkpoint RAD17-RFC complex, RAD17/RAD24 component [Phaffia rhodozyma]	100	797	0
g536	P0CR66.1	Probable kinetochore protein SPC25	32.1	212	1.06e-24
g537	Q09898.1	Serine/threonine-protein kinase sid2	53.1	471	6.56e-168
g538	CED83788.1	Pentatricopeptide repeat [Phaffia rhodozyma]	100	1196	0
g539	Q8J0Q0.2	Mannosyl-oligosaccharide 1,2-alpha-mannosidase; AltName: Full=Man(9)-alpha-mannosidase	45	491	3.64e-125
g540	CED83786.1	Checkpoint 9-1-1 complex, RAD1 component [Phaffia rhodozyma]	100	376	3.9e-261
g541	CED83785.1	phosphoglycerate mutase family [Phaffia rhodozyma]	100	101	6.09e-64
g542	P81156.1	Glucose oxidase; AltName: Full=Beta-D-glucose:oxygen 1-oxido-reductase; AltName: Full=Glucose oxyhydrase; Short=GOD	34.3	601	4.32e-86
g543	CED83783.1	Mediator complex, subunit Med11 [Phaffia rhodozyma]	80.7	238	4.03e-113
g544	CED83782.1	hypothetical protein [Phaffia rhodozyma]	100	179	2.97e-100
g545	P0CS26.1	Vacuolar protein sorting-associated protein 27	47.3	499	9.66e-121
g546	Q8WND5.1	Elongator complex protein 1; Short=ELP1; AltName: Full=IkappaB kinase complex-associated protein; Short=IKK complex-associated protein	31.2	1264	1.22e-168
g547	CED83779.1	Zn(2)-C6 fungal-type DNA-binding domain [Phaffia rhodozyma]	100	1199	0
g548	Q9I922.1	RGN_XENLA Regucalcin; Short=RC; AltName: Full=Gluconolactonase; Short=GNL; AltName: Full=Senescence marker protein 30; Short=SMP-30; Short=xSMP-30	37.9	298	2.52e-52
g549	O42916.1	Lysophospholipid acyltransferase; Short=LPLAT; AltName: Full=1-acyl-sn-glycerol-3-phosphate acyltransferase; Short=AGPAT; AltName: Full=Lysophosphatidic acid acyltransferase; Short=LPAAT; AltName: Full=Lysophosphatidylcholine acyltransferase; Short=LPCAT; AltName: Full=Lysophosphatidylethanolamine acyltransferase; Short=LPEAT	36.7	493	1.5e-92
g550	CED83776.1	hypothetical protein [Phaffia rhodozyma]	100	383	8.56e-289
g551	CED83775.1	Galactose-binding domain-like [Phaffia rhodozyma]	100	159	4.5e-111
g552	Q55GQ6.1	Uracil phosphoribosyltransferase; Short=UPRTase; AltName: Full=UMP pyrophosphorylase	61.2	209	6.16e-87
g553	Q9UUF1.1	YNF8_SCHPO Deoxyribonuclease Tat-D	46.3	311	5.33e-89
g554	Q9JLA3.2	UDP-glucose:glycoprotein glucosyltransferase 1; Short=UGT1; Short=rUGT1; AltName: Full=UDP--Glc:glycoprotein glucosyltransferase; AltName: Full=UDP-glucose ceramide glucosyltransferase-like 1; Flags: Precursor	34	1390	1.28e-187
g555	CED83770.1	FOG: RRM domain [Phaffia rhodozyma]	100	1205	0
g556	CED83769.1	Isopenicillin N synthase-like [Phaffia rhodozyma]	99.7	360	9.46e-263
g557	CED83768.1	hypothetical protein [Phaffia rhodozyma]	100	931	0
g558	P0CO90.1	Cytosolic Fe-S cluster assembly factor CFD1; AltName: Full=Cytosolic Fe-S cluster-deficient protein 1	58.3	307	9.93e-113
g560	P46056.1	Carbamoyl phosphate synthase arginine-specific large chain (precursor)	78.7	1144	0
g561	CED83764.1	Phosphatidylethanolamine binding protein [Phaffia rhodozyma]	100	490	0
g562	O94740.1	Hsp90 co-chaperone Cdc37; AltName: Full=Cell division control protein 37; AltName: Full=Hsp90 chaperone protein kinase-targeting subunit	34.3	492	1.82e-62
g563	Q86K32.2	Probable ubiquitin-conjugating enzyme E2 N; AltName: Full=E2 ubiquitin-conjugating enzyme N; AltName: Full=Ubiquitin carrier protein N; AltName: Full=Ubiquitin-protein ligase N	79.1	148	7.25e-80
g564	Q5B2K4.1	Acetate permease A; AltName: Full=Monocarboxylate transporter acpA	51.3	197	8.06e-52
g565	P38149.1	Probable di- and tripeptidase DUG2; AltName: Full=Deficient in utilization of glutathione protein 2; AltName: Full=GSH degradosomal complex subunit DUG2	31.1	813	2.86e-106
g566	Q0CLP4.1	Respiratory supercomplex factor 1, mitochondrial	52.5	59	3.3e-15
g567	CED83757.1	Conserved membrane protein [Phaffia rhodozyma]	99.8	540	0
g568	CED83756.1	hypothetical protein [Phaffia rhodozyma]	98.4	449	9.97e-297
g569	CED83755.1	U1 snRNP component [Phaffia rhodozyma]	91.2	114	8.71e-67
g570	P14766.2	Fructose-1,6-bisphosphatase, cytosolic; Short=FBPase; AltName: Full=D-fructose-1,6-bisphosphate 1-phosphohydrolase	61	331	2.62e-138
g571	CED83753.1	Glycosyltransferase AER61, uncharacterised [Phaffia rhodozyma]	100	535	0
g572	CED83752.1	hypothetical protein [Phaffia rhodozyma]	100	445	0
g573	CED83751.1	Pleckstrin homology-like domain [Phaffia rhodozyma]	100	733	0
g574	CED83750.1	SGNH hydrolase-type esterase domain [Phaffia rhodozyma]	100	511	0
g575	CED83749.1	hypothetical protein [Phaffia rhodozyma]	100	229	1.59e-155
g576	CED83748.1	hypothetical protein [Phaffia rhodozyma]	100	250	6.09e-163
g577	CED83747.1	Non-classical export protein 1 [Phaffia rhodozyma]	100	74	1.81e-43
g578	CED83746.1	hypothetical protein [Phaffia rhodozyma]	100	546	1.36e-208
g579	Q92372.1	RFA1_SCHPO Replication factor A protein 1; AltName: Full=Single-stranded DNA-binding protein p68 subunit	44.2	595	2.68e-167
g580	CED83744.1	hypothetical protein [Phaffia rhodozyma]	100	143	3.98e-95
g581	CED83743.1	Predicted G-protein coupled receptor [Phaffia rhodozyma]	100	648	0
g582	P78780.2	Aspartate-semialdehyde dehydrogenase; Short=ASA dehydrogenase; Short=ASADH; AltName: Full=Aspartate-beta-semialdehyde dehydrogenase	56.2	361	8.34e-129
g583	CED83741.1	Shr3 amino acid permease chaperone [Phaffia rhodozyma]	100	271	8.97e-180
g584	P22068.1	ATP synthase subunit beta, mitochondrial; Flags: Precursor	82.4	484	1.06e-273
g585	Q09813.1	Putative transcription initiation factor TFIID 111 kDa subunit; AltName: Full=TAFII-111; AltName: Full=TBP-associated factor 111 kDa	36	763	5.98e-132
g586	P0C872.1	Bifunctional peptidase and (3S)-lysyl hydroxylase Jmjd7; AltName: Full=JmjC domain-containing protein 7; AltName: Full=Jumonji domain-containing protein 7; AltName: Full=L-lysine (3S)-hydroxylase Jmjd7	35.7	294	7.09e-49
g588	CED83735.1	polyadenylate-binding protein [Phaffia rhodozyma]	99.1	742	0
g589	CED83734.1	Cystathionine beta-lyases/cystathionine gamma-synthases [Phaffia rhodozyma]	99.8	658	0
g590	CED83732.1	hypothetical protein [Phaffia rhodozyma]	100	284	1.01e-177
g591	P40915.1	NADH-ubiquinone oxidoreductase 24 kDa subunit, mitochondrial; Flags: Precursor	62.3	223	1.13e-95
g592	CED83730.1	hypothetical protein [Phaffia rhodozyma]	100	144	3.8e-94
g593	P0CN00.1	Pre-mRNA-splicing factor CWC26	41.3	344	5.46e-51
g594	CED83728.1	Uncharacterized conserved protein [Phaffia rhodozyma]	100	355	1.62e-231
g595	P39724.1	BolA-like protein 3; AltName: Full=Altered inheritance of mitochondria protein 1	52.1	73	7.71e-21
g596	Q5KJ55.1	NAD(P)H-hydrate epimerase; AltName: Full=NAD(P)HX epimerase	56.3	245	1.4e-87
g597	CED83725.1	Proteins containing the RNA recognition motif [Phaffia rhodozyma]	100	808	0
g598	CED83724.1	DNA-directed RNA polymerase III, subunit Rpc31 [Phaffia rhodozyma]	99.5	184	1.81e-110
g599	Q1K7A4.1	Small ribosomal subunit protein mS47; AltName: Full=3-hydroxyisobutyryl-CoA hydrolase, mitochondrial; AltName: Full=3-hydroxyisobutyryl-coenzyme A hydrolase; Short=HIB-CoA hydrolase; Short=HIBYL-CoA-H	31.9	470	5.57e-53
g601	P36594.1	DNA-directed RNA polymerase II subunit rpb1; Short=RNA polymerase II subunit 1; Short=RNA polymerase II subunit B1; AltName: Full=DNA-directed RNA polymerase III largest subunit	59.5	1576	0
g602	Q4W9I3.1	Methylsterol monooxygenase erg25B; AltName: Full=C-4 methylsterol oxidase erg25B; AltName: Full=Ergosterol biosynthesis protein 25B; AltName: Full=Sterol-C4-methyl oxidase erg25B; Short=SMO	57.4	296	1.05e-123
g603	CED83719.1	RlpA-like double-psi beta-barrel domain [Phaffia rhodozyma]	100	171	1.79e-116
g604	Q6ME07.1	Chaperone protein DnaJ	52.9	68	3.13e-12
g605	CED83717.1	hypothetical protein [Phaffia rhodozyma]	92.5	505	6.25e-300
g607	CED83714.1	hypothetical protein [Phaffia rhodozyma]	100	102	5.85e-73
g608	O94377.1	ATP synthase subunit f, mitochondrial; Flags: Precursor	36.8	87	3.36e-16
g611	CDZ96898.1	hypothetical protein [Phaffia rhodozyma]	55	111	4.27e-31
g614	P49355.1	Protein farnesyltransferase subunit beta; Short=FTase-beta; AltName: Full=CAAX farnesyltransferase subunit beta; AltName: Full=Ras proteins prenyltransferase subunit beta	37.4	380	2.57e-63
g615	Q05016.1	NADP-dependent 3-hydroxy acid dehydrogenase; AltName: Full=L-allo-threonine dehydrogenase	43	265	6.67e-65
g616	P17609.1	GTP-binding protein ypt2; AltName: Full=SEC4 homolog	77.5	178	8.06e-98
g617	CED83706.1	TATA box binding protein (TBP)-associated factor, RNA polymerase II [Phaffia rhodozyma]	100	727	0
g618	O74881.1	BTB/POZ domain-containing protein 1	29.6	680	2.41e-69
g619	CED83704.1	hypothetical protein [Phaffia rhodozyma]	100	535	0
g621	CED83703.1	hypothetical protein [Phaffia rhodozyma]	100	280	2.48e-133
g622	CED83702.1	hypothetical protein [Phaffia rhodozyma]	100	249	4.51e-178
g623	CED83701.1	nucleus protein [Phaffia rhodozyma]	100	1168	0
g624	CED83700.1	Glycophorin [Phaffia rhodozyma]	100	367	4.94e-227
g625	CED83698.1	hypothetical protein [Phaffia rhodozyma]	100	473	0
g626	P0CP52.2	Patatin-like phospholipase domain-containing protein CNE02340	54.8	686	1.3e-245
g627	CED83696.1	RlpA-like double-psi beta-barrel domain [Phaffia rhodozyma]	100	283	2.9e-159
g628	CED83695.1	hypothetical protein [Phaffia rhodozyma]	100	379	5.62e-251
g629	Q8BMG8.1	Solute carrier family 25 member 32; AltName: Full=Mitochondrial FAD transporter	39.5	299	2.26e-67
g630	CED83693.1	Peroxisomal assembly protein PEX3 [Phaffia rhodozyma]	100	571	0
g631	CED83692.1	srf-tf-domain-containing protein [Phaffia rhodozyma]	89	474	7.62e-247
g632	Q12003.1	Serine/threonine-protein kinase ENV7; AltName: Full=Late endosome and vacuole interface protein 7	32.7	394	4.95e-51
g633	Q9USP0.1	EI2BA_SCHPO Translation initiation factor eIF2B subunit alpha; AltName: Full=eIF2B GDP-GTP exchange factor subunit alpha	35.9	248	4.9e-37
g634	A0A089FNE5.1	MFS transporter prlL; AltName: Full=Pyrrolocin biosynthesis protein L	31.4	478	2.56e-63
g635	CED83689.1	hypothetical protein [Phaffia rhodozyma]	100	387	2.74e-270
g636	A8PDE3.1	Acetyl-coenzyme A synthetase; AltName: Full=Acetate--CoA ligase; AltName: Full=Acyl-activating enzyme	76	663	0
g637	Q86I22.1	Oxaloacetate decarboxylase, mitochondrial; Short=OAA decarboxylase; AltName: Full=Acylpyruvase FAHD1; AltName: Full=Fumarylacetoacetate hydrolase domain-containing protein 1; Flags: Precursor	60.3	199	4.54e-82
g638	Q10284.2	Ribosome-associated molecular chaperone sks2; AltName: Full=Heat shock cognate protein hsc1; AltName: Full=Hsp70 chaperone Ssb; AltName: Full=Suppressor of K-252a sensitivity protein 2	72.6	609	0
g639	CED83684.1	hypothetical protein [Phaffia rhodozyma]	100	1109	0
g640	CED83683.1	Glycosylphosphatidylinositol-mannosyltransferase I, PIG-X/PBN1 [Phaffia rhodozyma]	100	271	5.72e-192
g642	CED83682.1	hypothetical protein [Phaffia rhodozyma]	100	315	1.33e-219
g643	O60182.1	Replication factor C subunit 1; Short=Replication factor C1	44.3	720	2.47e-179
g644	CED83680.1	GTPase-activating protein [Phaffia rhodozyma]	100	1222	0
g645	CED83679.1	hypothetical protein [Phaffia rhodozyma]	100	341	3.22e-240
g646	CED83678.1	hypothetical protein [Phaffia rhodozyma]	100	448	9.64e-222
g647	CED83677.1	hypothetical protein [Phaffia rhodozyma]	100	92	1.35e-62
g648	Q9P7V2.1	ABC4_SCHPO ATP-binding cassette transporter abc4; Short=ABC transporter abc4; AltName: Full=ATP-energized glutathione S-conjugate pump abc4; AltName: Full=Glutathione S-conjugate-transporting ATPase abc4	35.2	1316	3.18e-227
g649	Q9P804.1	TRM1_SCHPO tRNA (guanine(26)-N(2))-dimethyltransferase; AltName: Full=tRNA 2,2-dimethylguanosine-26 methyltransferase; AltName: Full=tRNA(guanine-26,N(2)-N(2)) methyltransferase; AltName: Full=tRNA(m(2,2)G26)dimethyltransferase	41	541	1.07e-117
g650	P0CQ66.1	DNA repair protein RAD5	40.9	1121	4.19e-238
g651	CED83672.1	hypothetical protein [Phaffia rhodozyma]	97.4	349	1.02e-238
g652	CED83671.1	Uncharacterized conserved protein [Phaffia rhodozyma]	100	486	0
g653	CED83670.1	hypothetical protein [Phaffia rhodozyma]	100	97	1.01e-55
g654	Q55GJ6.1	Proteasome subunit beta type-6; AltName: Full=Differentiation-associated proteasome subunit 1; Short=DAPS-1; Flags: Precursor	63.7	204	1.25e-93
g655	CED83668.1	26S proteasome regulatory complex, subunit RPN12/PSMD8 [Phaffia rhodozyma]	100	272	1.44e-181
g656	A0A0F7GG06.1	Amidohydrolase tasK; AltName: Full=Tetramic acid Sch210971/2 biosynthesis cluster protein K	33.8	918	1.03e-124
g657	P53173.3	ER-derived vesicles protein ERV14	57.3	131	3.98e-47
g658	O13923.1	Coronin-like protein crn1	45.7	409	2.19e-113
g659	CED83664.1	hypothetical protein [Phaffia rhodozyma]	100	553	0
g660	CED83663.1	CDK9 kinase-activating protein cyclin T [Phaffia rhodozyma]	100	464	1.85e-299
g661	CED83662.1	hypothetical protein [Phaffia rhodozyma]	100	613	0
g662	P36914.2	Glucoamylase; AltName: Full=1,4-alpha-D-glucan glucohydrolase; AltName: Full=Glucan 1,4-alpha-glucosidase; Flags: Precursor	38.3	465	3.8e-93
g663	CED83660.1	hypothetical protein [Phaffia rhodozyma]	100	246	2.37e-169
g664	CED83659.1	Protein of unknown function DUF2346 [Phaffia rhodozyma]	100	126	1.85e-85
g665	CED83658.1	Microtubule-associated protein [Phaffia rhodozyma]	100	2239	0
g666	O43029.1	L-pipecolate oxidase; AltName: Full=L-pipecolic acid oxidase; Flags: Precursor	32.9	404	1.13e-67
g667	Q12618.1	Acyl-CoA desaturase; AltName: Full=Delta(9)-desaturase; Short=Delta-9 desaturase; AltName: Full=Fatty acid desaturase; AltName: Full=Stearoyl-CoA desaturase	51.7	437	2.86e-153
g668	CED83655.1	Cytoplasmic Zn-finger protein BRAP2 (BRCA1 associated protein) [Phaffia rhodozyma]	94.7	701	0
g669	A3KPK0.1	Protein argonaute-3; Short=Argonaute3; AltName: Full=Argonaute RISC catalytic component 3; AltName: Full=Eukaryotic translation initiation factor 2C 3; Short=eIF-2C 3; Short=eIF2C 3	32	869	2.68e-111
g670	P53394.1	Putative sulfate transporter YPR003C	32	628	1.19e-91
g671	P87111.1	Probable electron transfer flavoprotein-ubiquinone oxidoreductase, mitochondrial; Short=ETF-QO; Short=ETF-ubiquinone oxidoreductase; AltName: Full=Electron-transferring-flavoprotein dehydrogenase; Short=ETF dehydrogenase; Flags: Precursor	54.3	587	7.98e-214
g673	CED83650.1	Zinc finger, CCHC-type [Phaffia rhodozyma]	100	163	1.13e-111
g674	O47950.1	NADH-ubiquinone oxidoreductase 19.3 kDa subunit, mitochondrial; AltName: Full=Complex I-19.3kD; Short=CI-19.3kD; Flags: Precursor	80.1	156	1.75e-95
g675	CED83648.1	hypothetical protein [Phaffia rhodozyma]	96.9	421	2.37e-240
g676	CED83647.1	hypothetical protein [Phaffia rhodozyma]	100	610	0
g677	CED83646.1	hypothetical protein [Phaffia rhodozyma]	100	800	0
g678	CED83645.1	Cell division control protein/predicted DNA repair exonuclease [Phaffia rhodozyma]	100	616	0
g679	CED83644.1	Signal recognition particle receptor, beta subunit (small G protein superfamily) [Phaffia rhodozyma]	100	346	7.7e-214
g680	CED83643.1	hypothetical protein [Phaffia rhodozyma]	100	367	4.29e-274
g681	Q5E9Q4.1	Adaptin ear-binding coat-associated protein 2; AltName: Full=NECAP endocytosis-associated protein 2; Short=NECAP-2	49.1	175	3.11e-46
g682	Q6TGV7.1	Costars family protein ABRACL; AltName: Full=ABRA C-terminal-like protein	64.6	79	1.32e-29
g684	Q5A4W8.1	Bromodomain-containing factor 1	33.3	339	4.97e-40
g685	A0A1U8QTA2.1	Flavin oxidoreductase hxnT; AltName: Full=Nicotinate catabolism cluster protein hxnS	43	409	9.88e-92
g686	CED83636.1	Chitinase [Phaffia rhodozyma]	100	130	5.67e-91
g687	CED83635.1	hypothetical protein [Phaffia rhodozyma]	100	931	0
g688	Q00333.2	Protein rad9; AltName: Full=SCC2 homolog	36.6	1747	4.9e-294
g689	CED83633.1	FOG: FHA domain [Phaffia rhodozyma]	100	869	0
g690	CED83632.1	hypothetical protein [Phaffia rhodozyma]	100	260	6.1e-177
g691	CED83631.1	Peptidase M28 [Phaffia rhodozyma]	100	508	0
g692	Q711G1.1	Glucose-6-phosphate isomerase; Short=GPI; AltName: Full=Phosphoglucose isomerase; Short=PGI; AltName: Full=Phosphohexose isomerase; Short=PHI	74	543	1.52e-290
g693	P50085.2	Prohibitin-2	72.9	247	2.99e-122
g694	O60109.1	Alkaline phosphatase	41.1	545	5.2e-109
g695	CED83627.1	beta-1,6-N-acetylglucosaminyltransferase, contains WSC domain [Phaffia rhodozyma]	100	566	0
g696	B6HIC2.1	MFS-rype transporter paaT	36.4	561	2.91e-109
g697	CED83625.1	atp-dependent dna helicase [Phaffia rhodozyma]	100	955	0
g698	A9B3W0.1	Pantothenate synthetase; Short=PS; AltName: Full=Pantoate--beta-alanine ligase; AltName: Full=Pantoate-activating enzyme	38.8	330	2.36e-56
g699	CED83623.1	hypothetical protein [Phaffia rhodozyma]	90	340	1.22e-169
g700	CED83622.1	Glutathione S-transferase [Phaffia rhodozyma]	91.5	270	1.05e-172
g701	Q9C9G4.1	ENDO2_ARATH Endonuclease 2; Short=AtENDO2; AltName: Full=Deoxyribonuclease ENDO2; AltName: Full=Single-stranded-nucleate endonuclease ENDO2; Flags: Precursor	30.4	227	5.91e-24
g702	CED83620.1	ATPase, vacuolar ER assembly factor, Vma12 [Phaffia rhodozyma]	100	292	2.38e-190
g703	Q7SDX3.1	3-hydroxyanthranilate 3,4-dioxygenase; AltName: Full=3-hydroxyanthranilate oxygenase; Short=3-HAO; AltName: Full=3-hydroxyanthranilic acid dioxygenase; Short=HAD; AltName: Full=Biosynthesis of nicotinic acid protein 1	62.7	153	3.82e-72
g704	CED83618.1	Ribokinase [Phaffia rhodozyma]	100	369	4.36e-259
g705	CED83617.1	hypothetical protein [Phaffia rhodozyma]	95.1	1203	0
g706	CED83616.1	WW domain [Phaffia rhodozyma]	100	836	0
g707	CED83615.1	Exocyst complex protein Exo70 [Phaffia rhodozyma]	100	610	0
g708	CED83614.1	N-end rule pathway, recognition component UBR1 [Phaffia rhodozyma]	100	1865	0
g709	CED83613.1	EF-hand domain pair [Phaffia rhodozyma]	100	453	2.11e-216
g710	Q9Y3A4.2	Ribosomal RNA-processing protein 7 homolog A; AltName: Full=Gastric cancer antigen Zg14	34.3	178	2.27e-13
g711	Q8VE97.1	Serine/arginine-rich splicing factor 4; AltName: Full=Splicing factor, arginine/serine-rich 4	40.6	180	4.03e-35
g712	CED83610.1	FAS1 domain [Phaffia rhodozyma]	100	329	7.58e-217
g713	P62792.2	Histone H4	97.1	102	2.06e-63
g714	P02299.4	Histone H3	94.9	136	3.34e-80
g715	Q4P821.2	Cytochrome c oxidase assembly protein COX19	59.5	79	1.74e-25
g716	Q8LAZ7.2	COP9 signalosome complex subunit 5a; Short=Signalosome subunit 5a; AltName: Full=Jun activation domain-binding homolog 1	58.8	357	4.54e-136
g717	CED83605.1	mrna-decapping enzyme 1b [Phaffia rhodozyma]	100	443	1.01e-306
g718	CED83604.1	Proteins containing armadillo/beta-catenin-like repeat [Phaffia rhodozyma]	100	862	0
g719	P36605.1	Histidinol-phosphate aminotransferase; AltName: Full=Imidazole acetol-phosphate transaminase	47.9	390	1.17e-111
g720	Q01356.1	Amino-acid transporter arg-13	40.1	342	6.11e-72
g721	Q4P2B6.1	Protein transport protein SEC31	47.7	985	1.96e-248
g722	CED83600.1	hypothetical protein [Phaffia rhodozyma]	100	500	0
g723	CED83599.1	Intradiol ring-cleavage dioxygenase, C-terminal [Phaffia rhodozyma]	100	261	3.84e-160
g724	CED83598.1	hypothetical protein [Phaffia rhodozyma]	100	901	0
g727	P0CR84.2	Transcription initiation factor IIA subunit 2; AltName: Full=General transcription factor IIA subunit 2; AltName: Full=Transcription initiation factor IIA small chain	59.6	114	5.71e-43
g728	CED83595.1	hypothetical protein [Phaffia rhodozyma]	100	321	2.44e-204
g729	CED83594.1	Telomerase elongation inhibitor/RNA maturation protein PINX1 [Phaffia rhodozyma]	100	405	2.03e-192
g730	CED83593.1	swi3-domain-containing protein [Phaffia rhodozyma]	100	355	6.02e-243
g731	CED83592.1	hypothetical protein [Phaffia rhodozyma]	100	122	7.65e-74
g732	Q10356.1	Glutathione-independent glyoxalase DJ-1; AltName: Full=Heat shock protein 31 homolog 6; AltName: Full=Protein DJ-1 homolog	35.7	196	3.15e-31
g733	Q8T9S7.1	Phosphatidylinositol 3,4,5-trisphosphate 3-phosphatase and dual-specificity protein phosphatase PTEN; AltName: Full=Inositol polyphosphate 3-phosphatase; AltName: Full=Pten 3-phosphoinositide phosphatase alpha	42.6	141	5.88e-31
g734	Q94C75.2	RH25_ARATH DEAD-box ATP-dependent RNA helicase 25	40.3	372	3.31e-71
g735	Q5A5P7.1	Probable magnesium transporter	61.1	301	1.83e-124
g737	Q54RJ4.1	Probable serine/threonine-protein kinase iksA; AltName: Full=Ira1 kinase suppressor protein A	31.5	302	1.11e-37
g738	CED83584.1	hypothetical protein [Phaffia rhodozyma]	88	117	4.65e-66
g739	Q09911.1	Uncharacterized protein C30D11.14c	40.5	237	1.46e-45
g740	CED83582.1	anaphase-promoting complex subunit apc11 [Phaffia rhodozyma]	100	155	8.74e-98
g741	CED83581.1	mitochondrial ribosomal protein l16 [Phaffia rhodozyma]	100	303	3.89e-206
g742	Q9P7C9.1	DCPS_SCHPO m7GpppX diphosphatase; AltName: Full=Hint-related 7meGMP-directed hydrolase 1; AltName: Full=Nuclear histidine triad (HIT) motif protein 1; AltName: Full=Scavenger mRNA-decapping enzyme DcpS	38.7	297	5.85e-61
g743	Q9CY21.1	BUD23_MOUSE 18S rRNA (guanine-N(7))-methyltransferase; AltName: Full=Bud site selection protein 23 homolog; AltName: Full=Williams-Beuren syndrome chromosomal region 22 protein homolog; AltName: Full=rRNA methyltransferase and ribosome maturation factor	50.9	293	1.86e-89
g744	P0CQ90.1	ATP-dependent RNA helicase MAK5	50.7	661	5.17e-203
g745	CED83577.1	Zn(2)-C6 fungal-type DNA-binding domain [Phaffia rhodozyma]	99.5	1147	0
g746	P41922.1	Signal recognition particle SEC65 subunit	37.9	153	1.63e-18
g747	Q4IQM6.2	DNA replication complex GINS protein SLD5	36.7	210	8.44e-29
g748	A8N4R7.1	Acireductone dioxygenase 1; AltName: Full=Acireductone dioxygenase (Fe(2+)-requiring) 1; Short=ARD' 1; Short=Fe-ARD 1; AltName: Full=Acireductone dioxygenase (Ni(2+)-requiring) 1; Short=ARD 1; Short=Ni-ARD 1	59	144	1.43e-55
g749	Q16222.3	UDP-N-acetylhexosamine pyrophosphorylase; AltName: Full=Antigen X; Short=AGX; AltName: Full=Protein-pyrophosphorylation enzyme; AltName: Full=Sperm-associated antigen 2; AltName: Full=UDP-N-acetylgalactosamine pyrophosphorylase; AltName: Full=UDP-N-acetylglucosamine pyrophosphorylase	44	450	1.47e-117
g750	Q2TCH3.1	ATP-citrate synthase; AltName: Full=ATP-citrate (pro-S-)-lyase; AltName: Full=Citrate cleavage enzyme	57.3	1086	0
g751	CED83571.1	hypothetical protein [Phaffia rhodozyma]	100	112	2.8e-44
g752	CED83570.1	hypothetical protein [Phaffia rhodozyma]	100	77	1.97e-42
g753	CED83569.1	SGNH hydrolase-type esterase domain [Phaffia rhodozyma]	100	531	0
g754	Q5K8R6.1	Beta-1,2-xylosyltransferase 1; Short=Cxt1p	36.9	540	1.07e-97
g755	CED83566.1	Transcription factor domain, fungi [Phaffia rhodozyma]	100	665	0
g756	CED83565.1	Mediator complex, subunit Med21 [Phaffia rhodozyma]	100	131	1.23e-81
g757	CED83564.1	Proteasome maturation factor [Phaffia rhodozyma]	100	142	5.04e-93
g758	CED83563.1	Mediator complex, subunit Med17 [Phaffia rhodozyma]	100	679	0
g759	CED83562.1	Helix loop helix transcription factor EB [Phaffia rhodozyma]	100	898	0
g760	Q7S8R8.2	26S proteasome regulatory subunit rpn-1	53.5	909	0
g761	P0CR60.2	Sorting nexin-3	79.1	158	7.73e-87
g762	CED83559.1	Sister chromatid cohesion complex Cohesin, subunit PDS5 [Phaffia rhodozyma]	100	1370	0
g763	CED83558.1	SNUPN, RNUT1 [Phaffia rhodozyma]	100	417	1.43e-295
g764	CED83557.1	SMI1/KNR4 like domain [Phaffia rhodozyma]	100	752	0
g765	Q4WTT9.1	ABC multidrug transporter mdr1	34.5	1298	1.33e-209
g766	Q96UB1.2	TMLH_NEUCR Trimethyllysine dioxygenase; AltName: Full=Carnitine biosynthesis protein 1; AltName: Full=Epsilon-trimethyllysine 2-oxoglutarate dioxygenase; AltName: Full=TML hydroxylase; AltName: Full=TML-alpha-ketoglutarate dioxygenase; Short=TML dioxygenase; Short=TMLD	32.4	457	1.11e-67
g767	O93869.2	Glycogen [starch] synthase	67	709	0
g768	CED83553.1	Ferric reductase, NADH/NADPH oxidase and related proteins [Phaffia rhodozyma]	100	709	0
g769	CED83552.1	hypothetical protein [Phaffia rhodozyma]	94.1	507	0
g770	CED83551.1	Uncharacterized conserved protein [Phaffia rhodozyma]	100	846	0
g771	C4QVU3.1	Delta 8-(E)-sphingolipid desaturase	32.7	545	6.33e-82
g772	CED83549.1	RNAse P, Rpr2/Rpp21 subunit [Phaffia rhodozyma]	100	235	7.07e-157
g773	CED83547.1	g2 mitotic-specific cyclin cdc13 [Phaffia rhodozyma]	99.8	619	0
g774	CED83546.1	hypothetical protein [Phaffia rhodozyma]	100	158	5.68e-109
g775	CED83545.1	Tetratricopeptide-like helical [Phaffia rhodozyma]	100	582	0
g776	Q6PUR6.1	GPN-loop GTPase 2; AltName: Full=ATP-binding domain 1 family member B	56.6	256	7.94e-97
g777	CED83543.1	Nuclear matrix protein [Phaffia rhodozyma]	100	819	0
g778	CED83542.1	hypothetical protein [Phaffia rhodozyma]	100	360	3.38e-247
g779	P32839.2	Mitochondrial chaperone BCS1	52.2	393	4.28e-143
g781	P9WES7.1	Putative holocytochrome-c1 synthase; AltName: Full=Cytochrome c1 heme lyase; Short=CC1HL	49.2	177	1.64e-46
g782	P0CQ52.1	13 kDa ribonucleoprotein-associated protein	87.8	123	3.33e-74
g783	Q8VZM1.1	N-terminal acetyltransferase A complex auxiliary subunit NAA15; Short=AtNAA15; AltName: Full=Protein OMISHA	33	811	1.16e-107
g784	CED83535.1	Ubiquitin-specific protease [Phaffia rhodozyma]	100	992	0
g785	CED83534.1	hypothetical protein [Phaffia rhodozyma]	100	447	0
g786	CED83533.1	Protein of unknown function DUF3602 [Phaffia rhodozyma]	100	279	1.09e-138
g787	Q9C0V1.1	AMT1_SCHPO Ammonium transporter 1	58.1	418	2.37e-179
g789	P18696.2	Proline-specific permease; AltName: Full=Proline transport protein	40	403	3.97e-91
g790	CED83530.1	Protein of unknown function DUF3468 [Phaffia rhodozyma]	100	560	0
g791	P29064.1	Alpha-glucosidase; AltName: Full=Maltase; Contains: Alpha-glucosidase subunit 1; Contains: Alpha-glucosidase subunit 2; Flags: Precursor	41	1027	1.62e-238
g794	CED84931.1	Soluble epoxide hydrolase [Phaffia rhodozyma]	100	265	5.32e-194
g796	CED84932.1	Predicted flavoprotein [Phaffia rhodozyma]	100	197	2.67e-138
g797	P18696.2	Proline-specific permease; AltName: Full=Proline transport protein	38.1	486	6.74e-111
g798	CED84934.1	WD40 repeat protein [Phaffia rhodozyma]	100	1096	0
g799	CED84935.1	NADH-cytochrome b-5 reductase [Phaffia rhodozyma]	100	475	0
g800	CED84936.1	Protein similar to predicted member of the intramitochondrial sorting protein family [Phaffia rhodozyma]	100	204	3.21e-142
g801	CED84937.1	E3 ubiquitin ligase interacting with arginine methyltransferase [Phaffia rhodozyma]	94.2	377	9.17e-233
g802	CED84938.1	kinase-like protein [Phaffia rhodozyma]	100	1148	0
g803	CED84939.1	adaptor protein complex sigma subunit [Phaffia rhodozyma]	89.6	240	4.93e-138
g804	CED84940.1	Glycosyltransferase AER61, uncharacterised [Phaffia rhodozyma]	94.5	564	0
g805	Q9C0Y8.1	YKM6_SCHPO UPF0613 protein PB24D3.06c	30.8	344	2.78e-32
g806	CED84942.1	Lysyl hydrolase/glycosyltransferase family 25 [Phaffia rhodozyma]	100	412	5.46e-293
g807	Q54C92.1	COP9 signalosome complex subunit 6; Short=Signalosome subunit 6	33.2	325	3.24e-45
g808	P53733.1	Small ribosomal subunit protein uS19m; AltName: Full=37S ribosomal protein S19, mitochondrial	56.5	92	1.03e-31
g809	CED84945.1	hypothetical protein [Phaffia rhodozyma]	100	583	0
g810	Q8TG13.1	Casein kinase II subunit alpha; Short=CK II subunit alpha	72	321	1.21e-177
g811	Q6C8M8.3	Sterol 3-beta-glucosyltransferase; AltName: Full=Autophagy-related protein 26	42	647	2.04e-152
g812	CED84948.1	hypothetical protein [Phaffia rhodozyma]	100	481	0
g813	Q5KPU2.2	S-methyl-5'-thioadenosine phosphorylase; AltName: Full=5'-methylthioadenosine phosphorylase; Short=MTA phosphorylase; Short=MTAP; Short=MTAPase	61.7	313	8.14e-128
g815	CED84952.1	hypothetical protein [Phaffia rhodozyma]	100	263	3.55e-182
g816	CED84953.1	hypothetical protein [Phaffia rhodozyma]	100	258	3.03e-176
g817	P21734.1	Ubiquitin-conjugating enzyme E2 1; AltName: Full=E2 ubiquitin-conjugating enzyme 1; AltName: Full=Ubiquitin carrier protein; AltName: Full=Ubiquitin-conjugating enzyme E2-24 kDa; AltName: Full=Ubiquitin-protein ligase	52.8	218	1.84e-69
g818	CED84955.1	hypothetical protein [Phaffia rhodozyma]	100	286	3.68e-191
g819	CED84956.1	hypothetical protein [Phaffia rhodozyma]	100	249	6.24e-144
g820	CED84957.1	Uncharacterized conserved protein [Phaffia rhodozyma]	100	748	0
g821	Q9UTR6.2	OCH1_SCHPO Initiation-specific alpha-1,6-mannosyltransferase	34	303	5.29e-48
g822	Q67YC0.1	Inorganic pyrophosphatase 1; Short=AtPPsPase1; Short=PPi phosphatase 1; Short=Pyrophosphate-specific phosphatase 1; AltName: Full=Protein PHOSPHATE STARVATION-INDUCED GENE 2; Short=AtPS2	30.3	234	5.67e-28
g823	O94659.2	Probable nucleolar GTP-binding protein 1	56.7	681	9.91e-246
g824	P59481.1	VIP36-like protein; AltName: Full=Lectin mannose-binding 2-like; Short=LMAN2-like protein; Flags: Precursor	40.2	219	1.81e-46
g825	CED84962.1	Acyl-CoA N-acyltransferase [Phaffia rhodozyma]	100	331	1.04e-240
g826	CED84963.1	hypothetical protein [Phaffia rhodozyma]	100	271	2.05e-185
g827	CED84964.1	Mitochondrial substrate/solute carrier [Phaffia rhodozyma]	100	463	0
g828	CED84965.1	Stress responsive alpha-beta barrel [Phaffia rhodozyma]	100	111	1.38e-73
g829	F1R345.1	ATP-dependent DNA helicase DDX11; AltName: Full=DEAD/H-box protein 11; AltName: Full=DNA 5'-3' helicase DDX11	36.7	910	5.19e-166
g830	Q9UUY8.2	NDK_NEUCR Nucleoside diphosphate kinase; Short=NDK; Short=NDP kinase	69.3	153	1.29e-71
g831	Q9QUR6.1	PPCE_MOUSE Prolyl endopeptidase; Short=PE; AltName: Full=Post-proline cleaving enzyme	32.7	698	1.56e-105
g832	CED84969.1	hypothetical protein [Phaffia rhodozyma]	100	591	0
g833	Q8TG13.1	Casein kinase II subunit alpha; Short=CK II subunit alpha	78.1	324	4.81e-196
g834	Q01772.1	Aldehyde oxidase GLOX; AltName: Full=Glyoxal oxidase; Short=GLOX; Flags: Precursor	32.1	561	4.78e-76
g835	Q55CD9.2	Probable NADH dehydrogenase	36.9	453	1.74e-83
g836	CED84973.1	Major facilitator superfamily domain, general substrate transporter [Phaffia rhodozyma]	95.8	142	9.28e-89
g838	O59753.1	DNA repair protein rad14; AltName: Full=XP-A family homolog rhp14	43	244	4.92e-53
g839	CED84975.1	hypothetical protein [Phaffia rhodozyma]	100	90	2.82e-51
g840	CED84976.1	MADS box transcription factor [Phaffia rhodozyma]	100	1069	0
g841	CED84977.1	hypothetical protein [Phaffia rhodozyma]	100	973	0
g842	Q9Y8H5.2	FAD12_MORAP Delta(12) fatty acid desaturase; AltName: Full=Delta-12 fatty acid desaturase	44.7	389	3.02e-110
g843	CED84979.1	Lysosomal & prostatic acid phosphatases [Phaffia rhodozyma]	99.8	440	0
g844	P53587.2	Succinate--CoA ligase [ADP-forming] subunit beta, hydrogenosomal; AltName: Full=Succinyl-CoA synthetase beta chain; Short=SCS-beta; Flags: Precursor	59.4	404	1.6e-155
g845	CED84981.1	Iron/ascorbate family oxidoreductases [Phaffia rhodozyma]	99.7	351	2.09e-260
g846	Q54X16.2	Glucose-induced degradation protein 8 homolog	35.8	246	1.04e-35
g847	O74457.1	N-terminal acetyltransferase B complex catalytic subunit naa20; Short=NatB complex subunit naa20; AltName: Full=NatB Nalpha terminal acetyltransferase 3	53.8	184	2.57e-59
g848	Q58D56.1	Developmentally-regulated GTP-binding protein 2; Short=DRG-2; AltName: Full=Translation factor GTPase DRG2; Short=TRAFAC GTPase DRG2	67.2	366	1.06e-170
g850	CED84985.1	hypothetical protein [Phaffia rhodozyma]	93.4	888	0
g851	Q14204.5	Cytoplasmic dynein 1 heavy chain 1; AltName: Full=Cytoplasmic dynein heavy chain 1; AltName: Full=Dynein heavy chain, cytosolic	53.4	4716	0
g852	CED84987.1	1,3-beta-glucan synthase/callose synthase catalytic subunit [Phaffia rhodozyma]	100	386	6.81e-151
g853	CED84988.1	Maintenance of telomere capping protein 1, Mtc1 [Phaffia rhodozyma]	100	494	0
g854	CED84989.1	Phosphatidylethanolamine binding protein [Phaffia rhodozyma]	100	309	1.31e-161
g855	CED84990.1	hypothetical protein [Phaffia rhodozyma]	100	586	7.92e-286
g856	Q5B998.1	Homoserine dehydrogenase; Short=HDH; Short=HSD	46.3	382	1.7e-92
g857	G3Y1Q5.1	Mitochondrial citrate transporter F	48	279	7.29e-80
g858	CED84994.1	hypothetical protein [Phaffia rhodozyma]	99.3	1461	0
g859	P23710.2	NADH-ubiquinone oxidoreductase 30.4 kDa subunit, mitochondrial; AltName: Full=CI-31kD; AltName: Full=Complex I-30kD; Flags: Precursor	64.4	219	6.84e-100
g860	CED84996.1	Uncharacterized conserved protein [Phaffia rhodozyma]	100	187	5.03e-126
g861	P56092.1	Protein EPD1; AltName: Full=Essential for pseudohyphal development 1; Flags: Precursor	38.7	506	2.66e-109
g862	F1SYB2.1	Cytochrome P450 monooxygenase 124	35.8	534	4.84e-97
g863	Q4P5F9.1	U2 small nuclear ribonucleoprotein A'; Short=U2 snRNP A'	40.9	247	3.38e-45
g864	CED85000.1	hypothetical protein [Phaffia rhodozyma]	100	286	3e-130
g865	CED85001.1	Ribonuclease E inhibitor RraA/Dimethylmenaquinone methyltransferase [Phaffia rhodozyma]	100	238	1.76e-165
g866	O36025.1	GYF domain-containing protein mpd2	39.2	143	1.87e-13
g867	P32386.2	ATP-dependent bile acid permease	34.9	1419	5.47e-235
g868	CED85004.1	hypothetical protein [Phaffia rhodozyma]	100	162	1.62e-110
g869	P08092.2	Negative regulator of sexual conjugation and meiosis	52.4	288	1.4e-93
g870	P87041.3	UDP-galactose transporter; AltName: Full=Golgi UDP-Gal transporter	36.3	383	2.01e-61
g871	CED85008.1	Uncharacterized conserved protein, contains PCI domain [Phaffia rhodozyma]	100	126	4.3e-75
g873	Q6TLK4.1	Rho GTPase-activating protein 27; AltName: Full=CIN85-associated multi-domain-containing Rho GTPase-activating protein 1; AltName: Full=Rho-type GTPase-activating protein 27	33.9	186	2.04e-17
g874	O13845.2	RNA-binding protein rsd1	33.8	465	1.46e-55
g875	D4AUF1.1	WSC domain-containing protein ARB_07867; Flags: Precursor	31.5	378	5.33e-41
g876	CED85014.1	hypothetical protein [Phaffia rhodozyma]	90.4	239	2.71e-142
g877	CED85015.1	Cytochrome P450 CYP2 subfamily [Phaffia rhodozyma]	100	504	0
g878	H1AE12.1	EGCR1_CRYNH RecName: Full=Glucosylceramidase; AltName: Full=Endoglycoceramidase-related protein 1; Short=EGCrP1; AltName: Full=Glucocerebrosidase	47.8	716	6.24e-221
g879	CED85017.1	hypothetical protein [Phaffia rhodozyma]	100	544	0
g880	O14299.1	MAP kinase kinase kinase wis4; AltName: Full=MAP kinase kinase kinase wak1; AltName: Full=MAP kinase kinase kinase wik1	33.2	1294	1.32e-218
g881	O80358.1	Formamidopyrimidine-DNA glycosylase; Short=Fapy-DNA glycosylase; AltName: Full=DNA-(apurinic or apyrimidinic site) lyase FPG1; AltName: Full=Formamidopyrimidine-DNA glycosylase 1; Short=AtFPG-1; AltName: Full=Formamidopyrimidine-DNA glycosylase 2; Short=AtFPG-2; AltName: Full=Protein MutM homolog 1; Short=AtMMH-1; AltName: Full=Protein MutM homolog 2; Short=AtMMH-2	38.7	336	7.52e-62
g882	P0CR46.1	Sensitive to high expression protein 9 homolog, mitochondrial; Flags: Precursor	44.9	207	7.64e-46
g883	CED85021.1	pkinase-domain-containing protein [Phaffia rhodozyma]	98.8	327	1.97e-226
g884	CED85022.1	Predicted membrane protein [Phaffia rhodozyma]	100	704	0
g885	CED85023.1	Zn(2)-C6 fungal-type DNA-binding domain [Phaffia rhodozyma]	100	703	0
g886	Q4R599.1	Translin-associated protein X; AltName: Full=Translin-associated factor X	34	282	1.49e-30
g887	P53388.1	Dicarboxylic amino acid permease	48.3	544	2.17e-164
g889	CED85048.1	Armadillo-type fold [Phaffia rhodozyma]	86.8	136	1.95e-35
g890	O94564.1	Zinc-type alcohol dehydrogenase-like protein C1773.06c	43.6	344	1.25e-80
g891	O13830.1	Probable peptidyl-tRNA hydrolase 2; Short=PTH 2	45.6	217	6.83e-41
g892	CED85025.1	Uncharacterized conserved protein [Phaffia rhodozyma]	100	1162	0
g893	CED85026.1	hypothetical protein [Phaffia rhodozyma]	100	230	1.11e-139
g894	CED85027.1	Uncharacterized conserved protein, contains JmjC domain [Phaffia rhodozyma]	100	444	0
g895	CED85028.1	FERM/acyl-CoA-binding protein, 3-helical bundle [Phaffia rhodozyma]	100	286	3.48e-205
g896	CED85029.1	p53-like transcription factor, DNA-binding [Phaffia rhodozyma]	98.9	652	0
g897	CED85030.1	PC-Esterase [Phaffia rhodozyma]	100	429	0
g898	CED85031.1	Nucleolar protein NOP52/RRP1 [Phaffia rhodozyma]	89.7	358	2.96e-193
g899	Q9LHN9.1	IQ domain-containing protein IQM2; AltName: Full=IQ motif-containing protein 2	45.9	85	4.18e-15
g900	CED85033.1	RlpA-like double-psi beta-barrel domain [Phaffia rhodozyma]	100	182	1.35e-89
g901	P0CM56.1	Probable O-acetyltransferase CAS1; AltName: Full=Capsule synthesis protein 1	41.8	1004	1.73e-222
g902	CED85037.1	GNAT domain [Phaffia rhodozyma]	100	261	1.03e-189
g903	CED85038.1	RNA polymerase II transcriptional regulation mediator [Phaffia rhodozyma]	100	382	2.27e-251
g904	O74198.2	Sterol 24-C-methyltransferase; Short=SCMT; Short=SMT; AltName: Full=Delta(24)-sterol C-methyltransferase; AltName: Full=Ergosterol biosynthesis protein 6	56.6	334	3.08e-131
g905	CED85040.1	Choline kinase [Phaffia rhodozyma]	99.3	592	0
g906	CED85041.1	hypothetical protein [Phaffia rhodozyma]	100	166	4.12e-104
g907	P0CM43.1	Protein BTN1	39	495	2.07e-88
g908	AEN14645.1	glucose repressible protein 2 [Phaffia rhodozyma]	100	73	3.32e-23
g910	P53388.1	Dicarboxylic amino acid permease	48.3	544	2.17e-164
g913	CED85050.1	hypothetical protein [Phaffia rhodozyma]	100	252	1.92e-144
g914	CED85051.1	hypothetical protein [Phaffia rhodozyma]	94.5	199	3.7e-111
g915	CAC24571.1	Grg1 protein [Phaffia rhodozyma]	100	73	3.72e-20
g917	Q53WK4.1	Nucleosome assembly protein 1;2; Short=OsNAP1;2; AltName: Full=Nucleosome assembly protein 1-like 2; Short=OsNAP1_L2; Flags: Precursor	31.8	198	3.32e-11
g918	CED85055.1	Sterile alpha motif, type 2 [Phaffia rhodozyma]	100	1273	0
g919	CED85056.1	Cyclin PHO80-like [Phaffia rhodozyma]	100	233	1.23e-158
g920	P0CR96.1	Mitochondrial import inner membrane translocase subunit TIM9	78.6	84	1.15e-44
g921	O94476.1	Eukaryotic translation initiation factor 6; Short=eIF-6	69.3	244	6e-115
g922	CED85062.1	hypothetical protein [Phaffia rhodozyma]	100	255	3.16e-156
g923	CED85063.1	hypothetical protein [Phaffia rhodozyma]	100	415	6.83e-238
g924	Q4P6E9.1	Cofilin; AltName: Full=Actin-depolymerizing factor 1	64.7	136	1.6e-58
g925	Q4P9X4.1	Pre-mRNA-splicing factor SPP2	30.5	243	6.38e-18
g926	Q7RXY1.1	Large ribosomal subunit protein eL32; AltName: Full=60S ribosomal protein L32; AltName: Full=Cytoplasmic ribosomal protein-63	66.9	124	1.31e-51
g927	P59769.1	Endoplasmic reticulum chaperone BiP; AltName: Full=Immunoglobulin heavy chain-binding protein homolog; Short=BiP; Flags: Precursor	70.7	668	0
g928	O34389.1	NAD-dependent malic enzyme 3; Short=NAD-ME 3; AltName: Full=Malate dehydrogenase MalS	47.5	583	2.6e-176
g929	O74431.1	Probable cation-transporting ATPase C1672.11c	46.4	1155	0
g930	Q5AJX2.1	Sphingolipid delta(4)-desaturase; AltName: Full=Delta 4-(E)-sphingolipid desaturase; AltName: Full=Dihydroceramide desaturase	51.9	287	4.27e-91
g931	CED85072.1	hypothetical protein [Phaffia rhodozyma]	99.9	794	0
g932	O93927.3	1,3-beta-glucan synthase component FKS1	76.5	1679	0
g933	CED85074.1	hypothetical protein [Phaffia rhodozyma]	88.9	225	2.01e-125
g934	CED85075.1	CCCH-type Zn-finger protein [Phaffia rhodozyma]	100	841	0
g935	CED85076.1	Thioredoxin-like protein [Phaffia rhodozyma]	100	233	1.93e-146
g936	O61219.1	N-alpha-acetyltransferase daf-31; AltName: Full=Abnormal dauer formation protein 31	62	150	4.36e-65
g937	Q9RBP5.1	1-hydroxy-2-glutathionyl-2-methyl-3-butene dehydrogenase	32.8	183	4.05e-18
g938	P47044.1	LOG family protein YJL055W	38.1	202	4.25e-34
g939	CED85080.1	Conidiation-specific protein 6 [Phaffia rhodozyma]	100	52	3.39e-25
g940	D1ZSU8.1	Extracellular metalloprotease SMAC_06893; Flags: Precursor	45.9	266	2.68e-69
g941	CED85082.1	hypothetical protein [Phaffia rhodozyma]	98.3	293	1.55e-176
g942	CED85083.1	hypothetical protein [Phaffia rhodozyma]	100	180	1.91e-127
g943	Q0CJC5.1	Trans-enoyl reductase pgmF; AltName: Full=Pigmented naphthoquinones biosynthesis cluster protein F	33	336	3.04e-44
g944	A0A2Z5TTA9.1	Efflux pump himE; AltName: Full=Himeic acid A biosynthesis cluster protein E	31.7	281	8.41e-28
g947	CED85086.1	hypothetical protein [Phaffia rhodozyma]	100	360	2.04e-207
g948	E9P8D2.1	N-acetyltransferase MPR1; AltName: Full=(S)-1-pyrroline-5-carboxylate acetyltransferase; AltName: Full=L-azetidine-2-carboxylate acetyltransferase; Short=AZC acetyltransferase; AltName: Full=Sigma1278b gene for proline-analog resistance 1	36.8	223	7.38e-34
g949	CED85088.1	hypothetical protein [Phaffia rhodozyma]	100	723	0
g950	Q9URX8.3	NG06_SCHPO Probable nucleoporin C890.06	29.7	1352	3.56e-161
g951	P0CO12.1	mRNA 3'-end-processing protein RNA14	44.7	600	2.26e-153
g952	CED85091.1	hypothetical protein [Phaffia rhodozyma]	100	1171	0
g953	P0CM39.1	Ubiquitin-like modifier-activating enzyme ATG7; AltName: Full=ATG12-activating enzyme E1 ATG7; AltName: Full=Autophagy-related protein 7	50.9	693	5.86e-214
g954	CED85093.1	hypothetical protein [Phaffia rhodozyma]	97.7	1405	0
g955	A0A1D8PN83.1	Small ribosomal subunit protein uS17; AltName: Full=40S ribosomal protein S11A	71.9	153	3.85e-70
g956	P0CT64.1	Small ribosomal subunit protein uS9A; AltName: Full=40S ribosomal protein S16-A	70.1	137	1.56e-62
g957	Q9P4X3.1	UTP7_SCHPO Probable U3 small nucleolar RNA-associated protein 7; Short=U3 snoRNA-associated protein 7; AltName: Full=U three protein 7	38.9	434	5.42e-95
g958	Q8NKF4.2	Large ribosomal subunit protein uL3; AltName: Full=60S ribosomal protein L3; AltName: Allergen=Asp f 23	79	385	9.41e-224
g959	CED85098.1	histidine kinase [Phaffia rhodozyma]	100	1747	0
g960	CED85099.1	Zn(2)-C6 fungal-type DNA-binding domain [Phaffia rhodozyma]	98.1	986	0
g961	P87024.1	Beta-glucan synthesis-associated protein SKN1	40.9	513	2.98e-116
g962	CED85102.1	Protein of unknown function DUF3072 [Phaffia rhodozyma]	100	289	1.48e-171
g963	P48466.1	S-adenosylmethionine synthase; Short=AdoMet synthase; AltName: Full=Ethionine resistance protein 1; AltName: Full=Methionine adenosyltransferase; Short=MAT	79.3	381	1.02e-217
g964	Q01359.2	Cytochrome c oxidase subunit 6, mitochondrial; AltName: Full=Cytochrome c oxidase polypeptide VI; AltName: Full=Cytochrome c oxidase subunit Cox6; Flags: Precursor	51	143	1.9e-36
g965	CED85106.1	histone deacetylase [Phaffia rhodozyma]	100	741	0
g966	CED85107.1	ER to golgi transport protein/RAD50-interacting protein 1 [Phaffia rhodozyma]	100	847	0
g967	CED85108.1	Actin cortical patch SUR7/pH-response regulator PalI [Phaffia rhodozyma]	100	263	1.27e-175
g968	CED85109.1	Conidiation-specific protein 6 [Phaffia rhodozyma]	100	102	3.11e-41
g969	CED85110.1	Uncharacterized conserved protein [Phaffia rhodozyma]	100	180	2.42e-132
g971	CED85112.1	hypothetical protein [Phaffia rhodozyma]	100	92	5.5e-47
g972	O14019.1	Serine/threonine-protein kinase hal4; AltName: Full=Halotolerance protein 4; AltName: Full=Serine/threonine-protein kinase ppk10	48.8	291	2.82e-81
g973	Q9Y7P0.1	RISA_SCHPO Riboflavin synthase; Short=RS	44.2	233	1.02e-47
g974	CED85115.1	hypothetical protein [Phaffia rhodozyma]	100	364	2.59e-221
g975	CED85116.1	Methyltransferase domain [Phaffia rhodozyma]	94.9	295	1.37e-198
g976	CED85117.1	hypothetical protein [Phaffia rhodozyma]	98.4	122	1.69e-74
g977	Q9Y7Z5.1	TTS1_SCHPO Tetra-spanning protein 1	30.7	251	1.72e-29
g978	CED85119.1	HAD-like domain [Phaffia rhodozyma]	94.4	251	7.06e-166
g979	Q9C777.1	YIPL3_ARATH Protein yippee-like At3g11230	48.5	103	1.96e-27
g980	P39826.1	Cell division control protein 3	57.6	410	1.33e-153
g982	C8VCL5.1	Rhomboid-type serine protease 2; AltName: Full=Rhomboid protein 2; AltName: Full=Uncharacterized rhomboid protein AN10929	29.8	383	7.22e-46
g983	P78813.2	ENTH domain-containing protein C794.11c	61.8	170	6.68e-63
g984	CED85123.1	Spliceosome-associated coiled-coil protein [Phaffia rhodozyma]	100	222	4.83e-146
g985	A1DH48.1	V-type proton ATPase subunit F; Short=V-ATPase subunit F; AltName: Full=V-ATPase 14 kDa subunit; AltName: Full=Vacuolar proton pump subunit F	64.4	118	3.12e-46
g986	CED85125.1	hypothetical protein [Phaffia rhodozyma]	98.8	689	0
g987	CED85126.1	Zinc finger, RING-type, conserved site [Phaffia rhodozyma]	100	557	0
g988	CED85127.1	Calcineurin-mediated signaling pathway inhibitor DSCR1 [Phaffia rhodozyma]	98.7	312	1.13e-220
g989	O13820.3	C-22 sterol desaturase ERG5; AltName: Full=Cytochrome P450 61; AltName: Full=Ergosterol biosynthetic protein 5	49.6	480	3.03e-169
g990	A8NR45.1	Isocitrate lyase; Short=ICL; Short=Isocitrase; Short=Isocitratase; AltName: Full=Methylisocitrate lyase; Short=MICA; AltName: Full=Threo-D(S)-isocitrate glyoxylate-lyase	72.9	536	1.84e-291
g991	P28344.3	Malate synthase, glyoxysomal	57.8	531	3.14e-212
g992	A3LZU7.2	L-rhamnose-1-dehydrogenase	53.1	258	2.59e-82
g993	O74995.1	General transcription and DNA repair factor IIH subunit ssl1; Short=TFIIH subunit ssl1; AltName: Full=RNA polymerase II transcription factor B subunit ssl1; Short=TFB subunit ssl1; AltName: Full=Suppressor of stem-loop protein 1 homolog; Short=SSL1 homolog; AltName: Full=TFIIH basal transcription factor complex p47 subunit	42.7	410	1.76e-103
g994	CED85132.1	hypothetical protein [Phaffia rhodozyma]	100	976	0
g995	D3Z4R1.2	Probable ATP-dependent DNA helicase HFM1	32.5	902	4.46e-112
g996	CED85135.1	hypothetical protein [Phaffia rhodozyma]	100	683	0
g997	CED85136.1	Protein of unknown function DUF2205, coiled-coil [Phaffia rhodozyma]	100	90	7.11e-55
g999	CED85137.1	mgmt family protein [Phaffia rhodozyma]	100	404	1.24e-296
g1000	CED85138.1	Uncharacterized conserved protein [Phaffia rhodozyma]	100	73	2.32e-41
g1001	P0CH08.1	Ubiquitin-ribosomal protein eL40A fusion protein; Contains: Ubiquitin; Contains: Large ribosomal subunit protein eL40A; AltName: Full=60S ribosomal protein L40-A; AltName: Full=CEP52; Flags: Precursor	93.8	128	7.63e-82
g1002	P0CS10.2	tRNA (guanine(9)-N1)-methyltransferase; AltName: Full=tRNA methyltransferase 10; AltName: Full=tRNA(m1G9)-methyltransferase; Short=tRNA(m1G9)MTase	39.6	318	5.78e-52
g1003	CED85141.1	hypothetical protein [Phaffia rhodozyma]	100	486	0
g1004	Q7RXR3.1	Histone H3-like centromeric protein hH3v; AltName: Full=CENP-A homolog; AltName: Full=CENPA homolog	69.4	111	3.43e-48
g1005	CED85143.1	hypothetical protein [Phaffia rhodozyma]	93.1	1037	0
g1006	CED85144.1	Zn(2)-C6 fungal-type DNA-binding domain [Phaffia rhodozyma]	100	785	0
g1007	CED85145.1	Uncharacterized conserved protein [Phaffia rhodozyma]	100	418	1.76e-292
g1008	CED85146.1	hypothetical protein [Phaffia rhodozyma]	100	408	2.88e-286
g1010	CED85147.1	hypothetical protein [Phaffia rhodozyma]	100	272	7.11e-182
g1011	O13970.2	Small ribosomal subunit protein uS2m; AltName: Full=37S ribosomal protein mrp4, mitochondrial; Flags: Precursor	35.8	215	8.46e-39
g1012	CED85150.1	RNA polymerase, subunit L [Phaffia rhodozyma]	100	181	8.26e-111
g1013	P25284.2	NADH-ubiquinone oxidoreductase 40 kDa subunit, mitochondrial; AltName: Full=Complex I-40kD; Short=CI-40kD; Flags: Precursor	45.8	319	1.46e-87
g1014	CED85152.1	Suppressor of G2 allele of skp1 [Phaffia rhodozyma]	100	203	9.56e-139
g1015	Q6C6M5.1	DNA polymerase epsilon subunit C; AltName: Full=DNA polymerase II subunit C	48.5	101	3.78e-25
g1016	CED85154.1	Zn(2)-C6 fungal-type DNA-binding domain [Phaffia rhodozyma]	99.9	972	0
g1017	CED85155.1	von Willebrand factor, type A [Phaffia rhodozyma]	100	306	7.62e-194
g1018	B6HIC2.1	MFS-rype transporter paaT	34.8	465	1.12e-80
g1019	CED85157.1	hypothetical protein [Phaffia rhodozyma]	68.3	230	4.36e-96
g1020	CED85158.1	Prolactin regulatory element-binding protein/Protein transport protein SEC12p [Phaffia rhodozyma]	100	421	5.11e-298
g1021	Q8BIZ6.1	Smad nuclear-interacting protein 1	56.9	153	2.4e-52
g1022	O60155.1	Putative proline--tRNA ligase C19C7.06; AltName: Full=Prolyl-tRNA synthetase; Short=ProRS	54.7	713	2.61e-261
g1023	CED85161.1	hypothetical protein [Phaffia rhodozyma]	100	317	1.38e-222
g1024	CED85162.1	elongation factor-2 kinase [Phaffia rhodozyma]	92.5	546	1.84e-301
g1025	CED85163.1	Protease, Ulp1 family [Phaffia rhodozyma]	91.7	950	0
g1026	CED85164.1	Pyridoxamine 5'-phosphate oxidase, Alr4036 family, FMN-binding domain [Phaffia rhodozyma]	100	218	3.2e-158
g1027	O74834.1	Uracil-DNA glycosylase; Short=UDG	50	250	1.19e-77
g1028	CED85166.1	Thioredoxin-like fold [Phaffia rhodozyma]	100	423	1.68e-288
g1029	CED85167.1	Predicted lipase/calmodulin-binding heat-shock protein [Phaffia rhodozyma]	100	1518	0
g1030	CED85168.1	ku70-like protein [Phaffia rhodozyma]	99.5	661	0
g1032	CED85169.1	hypothetical protein [Phaffia rhodozyma]	100	80	6.04e-47
g1033	CED85170.1	hypothetical protein [Phaffia rhodozyma]	99.7	385	1.64e-260
g1034	CED85171.1	Mitochondrial/chloroplast ribosomal protein L5/L7 [Phaffia rhodozyma]	100	414	1.64e-295
g1035	J9VHZ4.1	Myo-inositol transporter 1	62.3	494	3.69e-220
g1036	CED85173.1	pf11578 family protein [Phaffia rhodozyma]	95.9	566	0
g1037	CED85174.1	hypothetical protein [Phaffia rhodozyma]	100	619	0
g1038	CED85175.1	hypothetical protein [Phaffia rhodozyma]	100	77	1.76e-49
g1039	Q09330.1	mRNA export protein mlo3; AltName: Full=RNA-annealing protein mlo3	53.8	78	7.26e-21
g1040	CED85177.1	Nuclear receptor coregulator SMRT/SMRTER, contains Myb-like domains [Phaffia rhodozyma]	100	2103	0
g1041	CED85178.1	hypothetical protein [Phaffia rhodozyma]	100	298	8.82e-205
g1042	CED85179.1	hypothetical protein [Phaffia rhodozyma]	100	310	7.21e-178
g1043	Q7RVX9.2	Repressible high-affinity phosphate permease	47.4	529	4.48e-158
g1044	P47815.2	Eukaryotic translation initiation factor 1A; Short=eIF-1A; AltName: Full=Eukaryotic translation initiation factor 4C; Short=eIF-4C	71.8	117	8.81e-56
g1045	P08096.2	DNA topoisomerase 2; AltName: Full=DNA topoisomerase II	52.5	1191	0
g1046	Q9P6N2.1	PTF1_SCHPO Pdp3-interacting factor 1	52	202	2.06e-59
g1047	Q9UT55.2	ART1A_SCHPO Damage-control phosphatase SPAC806.04c; AltName: Full=Sugar phosphate phosphatase SPAC806.04c	37.3	442	9.33e-84
g1048	Q09706.1	Phospholipase D1; Short=PLD 1; AltName: Full=Choline phosphatase 1; AltName: Full=Phosphatidylcholine-hydrolyzing phospholipase D1	37.7	1222	6.33e-237
g1049	P0CN50.1	Eukaryotic translation initiation factor 3 subunit E; Short=eIF3e	47.8	473	1.37e-137
g1050	Q13616.2	Cullin-1; Short=CUL-1	45.9	799	1.09e-221
g1051	P0CP94.1	FK506-binding protein 1; Short=FKBP; AltName: Full=Peptidyl-prolyl cis-trans isomerase; Short=PPIase; AltName: Full=Rapamycin-binding protein	83.3	108	2.08e-61
g1052	CED85188.1	macrolide-binding protein fkbp12 [Phaffia rhodozyma]	99.8	1067	0
g1053	CED85189.1	Tuftelin-interacting protein TIP39, contains G-patch domain [Phaffia rhodozyma]	100	948	0
g1054	CED85190.1	RmlC-like jelly roll fold [Phaffia rhodozyma]	100	195	3.12e-140
g1055	CED85191.1	NADH:ubiquinone oxidoreductase intermediate-associated protein 30 [Phaffia rhodozyma]	100	384	9.14e-280
g1056	P0CO82.1	Vacuolar fusion protein MON1	49.9	405	1.69e-127
g1057	CED85193.1	Exopolyphosphatases and related proteins [Phaffia rhodozyma]	99.8	605	0
g1058	CED85194.1	Uncharacterized conserved protein [Phaffia rhodozyma]	100	984	0
g1059	CED85195.1	Predicted GTP-binding protein (ODN superfamily) [Phaffia rhodozyma]	100	635	0
g1060	CED85196.1	RNA polymerase III (C) subunit [Phaffia rhodozyma]	100	684	0
g1061	Q06736.1	Homoserine O-acetyltransferase; AltName: Full=Homoserine O-trans-acetylase	49.8	494	3.35e-151
g1062	P44094.1	D-erythronate dehydrogenase	35.7	336	4e-57
g1063	P50526.1	Serine/threonine-protein kinase ssp1	38.3	470	5.76e-79
g1064	O14123.1	Probable Na(+)/H(+) antiporter C3A11.09	46.1	516	3.43e-135
g1065	Q1K9C4.1	Probable E3 ubiquitin protein ligase C167.07c; AltName: Full=HECT-type E3 ubiquitin transferase C167.07c	38.3	575	4.45e-106
g1066	P32386.2	ATP-dependent bile acid permease	36.2	1181	2.8e-210
g1067	CED85203.1	bluf domain protein [Phaffia rhodozyma]	100	230	1.24e-136
g1068	P0CN08.2	DNA ligase 4; AltName: Full=DNA ligase IV; AltName: Full=Polydeoxyribonucleotide synthase [ATP] 4	41	804	1.15e-169
g1069	CED85205.1	FYVE finger-containing protein [Phaffia rhodozyma]	100	679	0
g1070	P38222.1	Ribosomal lysine N-methyltransferase 3	29.8	178	2.06e-12
g1071	CED85207.1	hypothetical protein [Phaffia rhodozyma]	100	1172	0
g1072	Q9Y7Z9.2	COQ6_SCHPO Ubiquinone biosynthesis monooxygenase COQ6, mitochondrial	29.6	513	4.64e-63
g1073	Q9P7L9.1	RM34_SCHPO Large ribosomal subunit protein bL34m; AltName: Full=Probable 54S ribosomal protein L34, mitochondrial; Short=L34mt; Flags: Precursor	62.8	43	7.27e-12
g1074	CED85210.1	Myb/SANT-like domain [Phaffia rhodozyma]	100	469	1.72e-279
g1075	CED85211.1	Exosomal 3'-5' exoribonuclease complex, subunit Rrp42 [Phaffia rhodozyma]	100	345	4.71e-235
g1076	P0CR32.1	Succinate dehydrogenase assembly factor 2, mitochondrial; Short=SDH assembly factor 2; Short=SDHAF2	58.3	139	1.05e-42
g1077	O74173.1	Elongation factor 1-beta; Short=EF-1-beta	56.4	225	1.6e-67
g1078	CED85214.1	Major facilitator superfamily domain, general substrate transporter [Phaffia rhodozyma]	100	646	0
g1079	Q32L19.1	Meiotic nuclear division protein 1 homolog	38.7	199	7.58e-42
g1080	O14192.1	Aromatic amino acid aminotransferase C56E4.03	35.9	488	8.44e-84
g1081	CED85217.1	TFIIF-interacting CTD phosphatase, including NLI-interacting factor (involved in RNA polymerase II regulation) [Phaffia rhodozyma]	100	608	0
g1082	Q556Z3.1	Trafficking protein particle complex subunit 10; AltName: Full=Trafficking protein particle complex subunit TMEM1; AltName: Full=Transport protein particle subunit TMEM1; Short=TRAPP subunit TMEM1	33.4	398	1.21e-48
g1083	CED85219.1	Zinc finger, NHR/GATA-type [Phaffia rhodozyma]	100	1147	0
g1084	CED85220.1	Ubiquinol cytochrome c reductase assembly protein CBP3 [Phaffia rhodozyma]	100	369	1.88e-269
g1085	CED85221.1	hypothetical protein [Phaffia rhodozyma]	100	309	2.67e-216
g1086	CED85222.1	Zn(2)-C6 fungal-type DNA-binding domain [Phaffia rhodozyma]	95.8	1057	0
g1087	AOR81609.1	Mig1 repressor [Phaffia rhodozyma]	98.6	858	0
g1088	CED85225.1	hypothetical protein [Phaffia rhodozyma]	100	926	0
g1089	Q04336.1	Uncharacterized protein YMR196W	53.9	1029	0
g1090	P0C105.1	Glucose/galactose transporter	30.2	420	7.72e-49
g1091	O74711.2	Peroxisomal targeting signal receptor; Short=PTS1 receptor; Short=PTS1R; AltName: Full=Peroxin-5	34.2	512	1.43e-61
g1092	CED85229.1	Predicted GTPase [Phaffia rhodozyma]	100	326	2.4e-226
g1093	CED85230.1	HAT (Half-A-TPR) repeat-containing protein [Phaffia rhodozyma]	100	672	0
g1094	Q6P4Y9.1	V-type proton ATPase subunit C 1; Short=V-ATPase subunit C 1; AltName: Full=Vacuolar proton pump subunit C 1	40.7	312	1.07e-72
g1095	P0CP73.1	EKC/KEOPS complex subunit BUD32; AltName: Full=Atypical serine/threonine protein kinase BUD32	47.7	287	1.11e-66
g1096	CED85232.1	Transcription initiation factor IIE, beta subunit [Phaffia rhodozyma]	100	264	9.43e-183
g1097	Q54QR2.1	Proteasome subunit beta type-7; Flags: Precursor	61.9	257	3.61e-100
g1098	O94307.1	Probable prefoldin subunit 5; AltName: Full=Byr1-binding protein Bob1	50.9	108	2.04e-26
g1099	CED85235.1	APA1_2 [Phaffia rhodozyma]	100	356	1.05e-248
g1100	CED85236.1	udp-galactose 4- [Phaffia rhodozyma]	100	278	3.77e-205
g1101	Q1MTQ5.1	Phospholipid-transporting ATPase accessory subunit mug89; AltName: Full=Meiotically up-regulated gene 89 protein	43.3	365	7.89e-98
g1102	CED85238.1	hypothetical protein [Phaffia rhodozyma]	100	171	4.21e-115
g1103	O27051.1	D-3-phosphoglycerate dehydrogenase; Short=PGDH	35.5	324	1.66e-48
g1104	CED85240.1	hypothetical protein [Phaffia rhodozyma]	93.3	421	1.27e-234
g1105	CED85242.1	protein kinase [Phaffia rhodozyma]	100	1356	0
g1106	Q963B7.1	RL9_SPOFR Large ribosomal subunit protein uL6; AltName: Full=60S ribosomal protein L9	57.8	192	1.7e-70
g1107	Q1DJR8.1	Dolichyl pyrophosphate Glc1Man9GlcNAc2 alpha-1,3-glucosyltransferase; AltName: Full=Asparagine-linked glycosylation protein 8; AltName: Full=Dol-P-Glc:Glc(1)Man(9)GlcNAc(2)-PP-dolichyl alpha-1,3-glucosyltransferase; AltName: Full=Dolichyl-P-Glc:Glc1Man9GlcNAc2-PP-dolichyl glucosyltransferase	47	491	5.69e-126
g1108	CED85244.1	Exocyst complex, subunit SEC15 [Phaffia rhodozyma]	100	808	0
g1109	CED85245.1	hypothetical protein [Phaffia rhodozyma]	100	227	1.45e-154
g1110	Q96NC0.1	ZMAT2_HUMAN Zinc finger matrin-type protein 2	36.8	114	4.95e-15
g1111	Q6CBI0.1	Ribosome-releasing factor 2, mitochondrial; Short=RRF2mt; AltName: Full=Elongation factor G 2, mitochondrial; Short=EF-G2mt; Short=mEF-G 2	31.4	904	5.11e-105
g1112	O14343.1	Kinesin-like protein 5	52.3	455	1.61e-118
g1114	P0CM40.2	Autophagy-related protein 9	55.9	640	2.14e-224
g1115	O74187.1	Aldehyde dehydrogenase; Short=ALDDH; Short=ALDH	50.6	490	2.59e-168
g1116	CED85252.1	Golgi-associated protein/Nedd4 WW domain-binding protein [Phaffia rhodozyma]	100	629	0
g1117	A4RGT4.1	Extracellular metalloprotease MGG_08041; Flags: Precursor	43.9	280	1.64e-67
g1118	A2QX52.1	Probable glucan 1,3-beta-glucosidase D; AltName: Full=Exo-1,3-beta-glucanase D	38.1	485	7.47e-89
g1119	O94547.1	Serine/threonine-protein kinase srk1; AltName: Full=Sty1-regulated kinase 1	59.6	413	3.86e-159
g1120	CED85256.1	thiamine biosynthetic bifunctional enzyme [Phaffia rhodozyma]	93.2	798	0
g1122	CED85258.1	Multiple inositol polyphosphate phosphatase [Phaffia rhodozyma]	100	669	0
g1123	CED85259.1	mRNA cleavage and polyadenylation factor I/II complex, subunit Pcf11 [Phaffia rhodozyma]	100	824	0
g1124	CED85260.1	Uncharacterized conserved protein [Phaffia rhodozyma]	91.6	870	0
g1125	A0A1D8PHR5.1	NAD(P)H quinone oxidoreductase PST1; AltName: Full=Flavodoxin-like protein PST1; Short=FLP PST1	45.1	193	1.95e-52
g1126	CED85262.1	Auxin efflux carrier [Phaffia rhodozyma]	100	523	0
g1127	Q8LGH4.1	Cullin-4; Short=AtCUL4	31.7	758	3.31e-82
g1128	CED85264.1	hypothetical protein [Phaffia rhodozyma]	100	313	1.52e-208
g1129	P53999.3	Activated RNA polymerase II transcriptional coactivator p15; AltName: Full=Positive cofactor 4; Short=PC4; AltName: Full=SUB1 homolog; AltName: Full=p14	44.2	95	8.75e-16
g1130	CED85266.1	Predicted histone tail methylase containing SET domain [Phaffia rhodozyma]	100	333	9.98e-240
g1131	CED85267.1	c2h2 finger domain [Phaffia rhodozyma]	96.8	726	0
g1132	P27614.2	Carboxypeptidase S; AltName: Full=GLY-X carboxypeptidase; AltName: Full=YSCS	36.3	559	1.19e-103
g1133	CED85269.1	Vacuolar sorting protein VPS52/suppressor of actin Sac2 [Phaffia rhodozyma]	100	644	0
g1134	P0CM34.1	Autophagy-related protein 3; AltName: Full=Autophagy-related E2-like conjugation enzyme ATG3	54.3	433	2.99e-117
g1135	P0CQ92.2	ATP-dependent RNA helicase DRS1	66	638	2.72e-255
g1136	Q7RVM2.3	ADP-ribosylation factor	55.5	173	1.61e-66
g1137	CED85273.1	RNase P/RNase MRP subunit POP5 [Phaffia rhodozyma]	86.4	257	2.35e-136
g1138	Q10211.1	Uncharacterized protein C4H3.03c	43.6	699	5.48e-183
g1139	Q9LF97.1	Y3295_ARATH CBS domain-containing protein CBSCBSPB3	34.9	501	2.38e-66
g1140	CED85276.1	Uncharacterized conserved protein [Phaffia rhodozyma]	100	620	0
g1142	O22827.1	Molybdopterin synthase catalytic subunit; AltName: Full=Molybdenum cofactor synthesis protein 2 large subunit; AltName: Full=Molybdenum cofactor synthesis protein 2B; Short=MOCS2B	42.3	149	1.16e-31
g1143	CED85278.1	allA [Phaffia rhodozyma]	100	218	7.24e-155
g1144	P36614.1	Serine/threonine-protein phosphatase ppe1; AltName: Full=Phosphatase esp1	66	309	2.74e-153
g1145	CED85280.1	Protein required for S-phase initiation or completion [Phaffia rhodozyma]	99.6	811	0
g1146	CED85281.1	STE12 [Phaffia rhodozyma]	94.8	1202	0
g1147	Q09779.3	THO complex subunit 2	31.7	1271	1.53e-154
g1148	CED85284.1	Mitochondrial inner membrane translocase subunit Tim17/Tim22/Tim23/peroxisomal protein PMP24 [Phaffia rhodozyma]	100	201	1.48e-141
g1149	CED85285.1	hypothetical protein [Phaffia rhodozyma]	100	98	4.25e-53
g1150	CED85286.1	Ras1 guanine nucleotide exchange factor [Phaffia rhodozyma]	98.4	1808	0
g1151	O42896.1	Uncharacterized oxidoreductase C115.03	42.2	386	2.17e-83
g1152	D3ZN43.1	NADH dehydrogenase (ubiquinone) complex I, assembly factor 6; Flags: Precursor	31.5	298	5.96e-41
g1153	P87155.1	Protein GMH1 homolog; AltName: Full=Meiotically up-regulated gene 16 protein	37.8	225	3.79e-47
g1154	A0A0M7LBC1.1	L-2-hydroxyglutarate dehydrogenase	38.8	399	1.36e-63
g1155	P54789.1	Origin recognition complex subunit 1	39	351	3.46e-63
g1156	Q02366.2	NADH dehydrogenase [ubiquinone] 1 alpha subcomplex subunit 6; AltName: Full=Complex I-B14; Short=CI-B14; AltName: Full=NADH-ubiquinone oxidoreductase B14 subunit	46.7	107	4.58e-30
g1157	P06780.3	GTP-binding protein RHO1; AltName: Full=Rho-type GTPase 1; Flags: Precursor	57	179	1.15e-69
g1158	CED85294.1	hypothetical protein [Phaffia rhodozyma]	100	390	5.95e-254
g1159	CED85295.1	Uncharacterized conserved protein [Phaffia rhodozyma]	99.1	1192	0
g1160	Q09130.1	Eukaryotic translation initiation factor 2 subunit gamma; Short=eIF2-gamma	72.6	446	5.19e-236
g1161	Q10193.3	Pre-mRNA-splicing factor srp1	52.3	86	7.8e-22
g1162	CED85298.1	Glutathione S-transferase [Phaffia rhodozyma]	100	244	1.4e-174
g1163	Q07451.1	Endoplasmic reticulum transmembrane protein 3	35.7	154	6.68e-16
g1164	CED85300.1	hypothetical protein [Phaffia rhodozyma]	100	1216	0
g1166	CED85301.1	FOG: RRM domain [Phaffia rhodozyma]	100	496	0
g1167	Q9UUA2.1	PIF1_SCHPO ATP-dependent DNA helicase pfh1; AltName: Full=DNA repair and recombination helicase pfh1; AltName: Full=PIF1 helicase homolog; AltName: Full=RRM3/PIF1 homolog 1; Flags: Precursor	47.6	550	1.28e-154
g1168	CED85303.1	RlpA-like double-psi beta-barrel domain [Phaffia rhodozyma]	98.9	461	2.61e-208
g1169	Q9Y7J3.1	CARME_SCHPO Carnosine N-methyltransferase	39.5	261	2.08e-55
g1170	CED85305.1	Phosphoprotein/predicted coiled-coil protein [Phaffia rhodozyma]	99.6	234	3.97e-102
g1171	CED85306.1	Allantoicase [Phaffia rhodozyma]	100	576	0
g1172	CED85307.1	camk camkl kin4 protein kinase [Phaffia rhodozyma]	100	1404	0
g1173	P0CQ28.1	DNA replication complex GINS protein PSF1	48.9	223	5.06e-59
g1174	P0CR50.1	Pre-mRNA-splicing factor SLT11	52.9	325	5.01e-106
g1175	CED85310.1	Munc13 homology 1 [Phaffia rhodozyma]	99.5	1401	0
g1176	F1R777.1	N(6)-adenosine-methyltransferase subunit METTL3; AltName: Full=N(6)-adenosine-methyltransferase 70 kDa subunit; Short=MT-A70	41.1	406	2.48e-101
g1177	Q54DN6.1	Galactokinase; AltName: Full=Galactose kinase	34.8	529	5.34e-76
g1178	Q9UUI7.1	Putative alpha,alpha-trehalose-phosphate synthase [UDP-forming] 100 kDa subunit; AltName: Full=Trehalose-6-phosphate synthase; AltName: Full=UDP-glucose-glucosephosphate glucosyltransferase	35.4	743	6.01e-129
g1179	P0CS48.1	Pre-mRNA-splicing factor PRP46; AltName: Full=Pre-mRNA-processing protein 46	70.2	457	3e-100
g1180	P78921.3	Probable T-complex protein 1 subunit theta; Short=TCP-1-theta; AltName: Full=CCT-theta	56.6	551	1.2e-204
g1181	CED85316.1	FAD dependent oxidoreductase [Phaffia rhodozyma]	100	499	0
g1182	CED85317.1	5'-3' exonuclease [Phaffia rhodozyma]	100	864	0
g1183	P39981.1	Vacuolar amino acid transporter 2	40.2	408	1.13e-92
g1184	CED85319.1	cysteine proteinase [Phaffia rhodozyma]	100	964	0
g1185	Q10061.1	Heat shock protein 70 homolog lhs1; Flags: Precursor	30.4	833	4.86e-80
g1186	P83778.2	Malate dehydrogenase, cytoplasmic	53.4	337	7.32e-111
g1187	CED85322.1	5'-3' exonuclease [Phaffia rhodozyma]	100	928	0
g1189	Q7S2Y8.2	Protein dml-1	33.1	366	4.08e-46
g1190	CED85324.1	Predicted sugar transporter [Phaffia rhodozyma]	100	746	0
g1192	Q13LW5.1	L-rhamnonate dehydratase; Short=RhamD	49.1	389	2.36e-139
g1194	CED85326.1	Actin cortical patch SUR7/pH-response regulator PalI [Phaffia rhodozyma]	100	287	1.69e-192
g1195	P0C155.1	PUTATIVE PSEUDOGENE: Putative carboxypeptidase YOL153C	34	594	2.53e-93
g1196	CED85328.1	N-acetyltransferase [Phaffia rhodozyma]	77.8	203	1.53e-90
g1197	CED85329.1	Tetratricopeptide repeat-containing domain [Phaffia rhodozyma]	97.6	1037	0
g1198	CED85330.1	hypothetical protein [Phaffia rhodozyma]	100	106	1.36e-64
g1199	CED85332.1	hypothetical protein [Phaffia rhodozyma]	100	121	7.68e-78
g1200	O94168.1	Carbon catabolite-derepressing protein kinase	46.7	606	1.33e-152
g1201	Q0P4C4.1	Dephospho-CoA kinase domain-containing protein	50.3	187	1.35e-50
g1202	Q9UT76.1	EI2BB_SCHPO Translation initiation factor eIF2B subunit beta; AltName: Full=eIF2B GDP-GTP exchange factor subunit beta	33.5	433	1.47e-61
g1203	B0CS18.1	Translation factor GUF1, mitochondrial; AltName: Full=Elongation factor 4 homolog; Short=EF-4; AltName: Full=GTPase GUF1; AltName: Full=Ribosomal back-translocase	58.3	633	1.43e-260
g1204	CED85337.1	Zinc finger, MYND-type [Phaffia rhodozyma]	100	218	7.85e-159
g1205	C3Z724.1	Ubiquitin-conjugating enzyme E2 S; AltName: Full=E2 ubiquitin-conjugating enzyme S; AltName: Full=Ubiquitin carrier protein S; AltName: Full=Ubiquitin-protein ligase S	51.4	181	7.92e-60
g1206	Q12177.1	Uncharacterized protein YLL056C	30.7	293	1.75e-36
g1207	Q04408.1	Uncharacterized protein YDR514C	29.8	198	5.44e-11
g1208	CED85341.1	Armadillo-type fold [Phaffia rhodozyma]	100	756	0
g1209	B0ZT47.1	Prefoldin subunit 3; AltName: Full=Elsinochromes biosynthesis cluster protein PRF1	48.5	202	3.55e-53
g1210	CED85343.1	Basic-leucine zipper domain [Phaffia rhodozyma]	100	568	0
g1211	L7WU90.1	Notoamide biosynthesis cluster protein O'; AltName: Full=UNC93-like protein notO'	39.3	425	3.07e-104
g1212	Q4WYP6.1	Endoplasmic reticulum transmembrane helix translocase spfA	51.9	1300	0
g1213	CED85346.1	RNA pseudouridylate synthases [Phaffia rhodozyma]	100	310	3.05e-227
g1214	CED85347.1	hypothetical protein [Phaffia rhodozyma]	100	317	9.48e-182
g1215	CED85348.1	Protein phosphatase 4 regulatory subunit 2 related protein [Phaffia rhodozyma]	88.7	494	2.14e-284
g1216	CED85349.1	hypothetical protein [Phaffia rhodozyma]	94.7	419	1.95e-262
g1217	Q9P7G0.1	YKY4_SCHPO Uncharacterized NOC2 family protein C1142.04	35.8	623	4.3e-107
g1218	CED85351.1	glycoside hydrolase family 38 protein [Phaffia rhodozyma]	99.3	1814	0
g1219	CED85352.1	Zn(2)-C6 fungal-type DNA-binding domain [Phaffia rhodozyma]	100	760	0
g1220	Q9Z0V1.1	A-type voltage-gated potassium channel KCND3; AltName: Full=Potassium voltage-gated channel subfamily D member 3; AltName: Full=Voltage-gated potassium channel subunit Kv4.3	32.1	293	4.88e-23
g1221	CED85354.1	RNA pseudouridylate synthases [Phaffia rhodozyma]	95.2	589	0
g1222	CED85355.1	hypothetical protein [Phaffia rhodozyma]	100	321	1.31e-238
g1223	CED85356.1	hypothetical protein [Phaffia rhodozyma]	100	445	3.61e-288
g1224	P06738.4	Glycogen phosphorylase	51	909	2.95e-301
g1225	Q09689.1	Probable eukaryotic translation initiation factor 5; Short=eIF-5	45	424	8.22e-99
g1226	CED85359.1	hypothetical protein [Phaffia rhodozyma]	100	633	0
g1227	CED85360.1	hypothetical protein [Phaffia rhodozyma]	100	494	1.81e-289
g1228	O95620.2	tRNA-dihydrouridine(20a/20b) synthase [NAD(P)+]-like; AltName: Full=pp35; AltName: Full=tRNA-dihydrouridine synthase 4-like	38.2	338	4.37e-67
g1229	Q6DE18.1	Actin-related protein 2/3 complex subunit 5-B; AltName: Full=Actin-related protein 2/3 complex subunit 5-like	31.3	134	2.21e-11
g1230	CED85363.1	hypothetical protein [Phaffia rhodozyma]	98.8	434	8.48e-284
g1231	O94432.1	Uncharacterized RNA-binding protein C660.15	47.3	237	5.67e-57
g1232	O15160.1	DNA-directed RNA polymerases I and III subunit RPAC1; Short=DNA-directed RNA polymerase I subunit C; Short=RNA polymerases I and III subunit AC1; AltName: Full=AC40; AltName: Full=DNA-directed RNA polymerases I and III 40 kDa polypeptide; Short=RPA40; AltName: Full=RPA39; AltName: Full=RPC40	49.7	334	4.81e-110
g1233	CED85366.1	Lysophosphatidic acid acyltransferase endophilin/SH3GL, involved in synaptic vesicle formation [Phaffia rhodozyma]	100	685	0
g1234	CED85367.1	hypothetical protein [Phaffia rhodozyma]	100	166	6.27e-110
g1235	CED85368.1	dash complex subunit ask1 [Phaffia rhodozyma]	100	897	0
g1236	Q10233.1	DNA-directed RNA polymerase III subunit RPC2; Short=RNA polymerase III subunit 2; Short=RNA polymerase III subunit C2; AltName: Full=C128; AltName: Full=DNA-directed RNA polymerase III 130 kDa polypeptide; AltName: Full=RPC130	69.7	1152	0
g1237	E6R427.1	Probable endonuclease LCL3	53	217	1.14e-67
g1238	CED85371.1	Molecular chaperone (DnaJ superfamily) [Phaffia rhodozyma]	100	306	3.13e-216
g1239	P0CP12.1	NADPH-dependent diflavin oxidoreductase 1; AltName: Full=NADPH-dependent FMN and FAD-containing oxidoreductase	41.1	637	9.09e-135
g1240	Q9Y818.1	UBC15_SCHPO Ubiquitin-conjugating enzyme E2 15; AltName: Full=E2 ubiquitin-conjugating enzyme 15; AltName: Full=Ubiquitin carrier protein 15; AltName: Full=Ubiquitin-protein ligase 15	63.5	159	1.29e-73
g1241	P24686.2	Negative regulator of mitosis; AltName: Full=Anaphase-promoting complex subunit 1	35.8	754	1.88e-130
g1242	Q9UT09.1	AROG_SCHPO Phospho-2-dehydro-3-deoxyheptonate aldolase, tyrosine-inhibited; AltName: Full=3-deoxy-D-arabino-heptulosonate 7-phosphate synthase; AltName: Full=DAHP synthase; AltName: Full=Phospho-2-keto-3-deoxyheptonate aldolase	53.6	351	3.27e-130
g1243	O13507.1	Glyceraldehyde-3-phosphate dehydrogenase	99.1	338	4.97e-241
g1244	CED85377.1	Protein of unknown function DUF2363 [Phaffia rhodozyma]	100	536	0
g1245	Q9HFW2.1	CLA4_EREGS Serine/threonine-protein kinase CLA4	40	745	3.32e-147
g1246	CED85379.1	STE3 [Phaffia rhodozyma]	99	381	6.9e-277
g1247	CED85380.1	hypothetical protein [Phaffia rhodozyma]	100	107	4.91e-72
g1248	CED85383.1	hypothetical protein [Phaffia rhodozyma]	100	64	4.41e-37
g1249	CED85384.1	STE3 [Phaffia rhodozyma]	100	371	6.64e-271
g1250	P84169.1	26S proteasome non-ATPase regulatory subunit 13; AltName: Full=26S proteasome regulatory subunit RPN9; AltName: Full=26S proteasome regulatory subunit S11; AltName: Full=26S proteasome regulatory subunit p40.5	36	392	8.07e-73
g1251	Q7S5W9.1	Phosphatidyl-N-methylethanolamine N-methyltransferase; AltName: Full=Cholineless-2; AltName: Full=Phospholipid methyltransferase; Short=PLMT	53.3	197	8.73e-65
g1252	P0CO28.1	Histone-lysine N-methyltransferase, H3 lysine-36 specific; AltName: Full=SET domain-containing protein 2	46.6	769	9.72e-199
g1253	CED85388.1	RNA polymerase I 49 kDa subunit [Phaffia rhodozyma]	96.4	449	5.87e-298
g1254	P79082.1	Protein mgr2	66.7	69	1.41e-25
g1255	Q10LJ2.1	Metal tolerance protein 2; Short=OsMTP2	38.9	208	1.56e-33
g1256	CED85392.1	hypothetical protein [Phaffia rhodozyma]	100	325	1.79e-238
g1257	P0CP50.1	PAN2-PAN3 deadenylation complex subunit PAN3; AltName: Full=PAB1P-dependent poly(A)-specific ribonuclease; AltName: Full=Poly(A)-nuclease deadenylation complex subunit 3; Short=PAN deadenylation complex subunit 3	44.5	705	2.77e-157
g1258	CED85394.1	hypothetical protein [Phaffia rhodozyma]	100	339	3.85e-231
g1259	CED85395.1	Uncharacterized conserved protein [Phaffia rhodozyma]	95.2	374	9.65e-236
g1260	Q1RQI9.1	Thioredoxin; Short=Trx; AltName: Full=Allergen Mala s 13; AltName: Allergen=Mala s 13.0101	56.7	97	1.12e-33
g1261	Q9USJ5.2	DCUP_SCHPO Uroporphyrinogen decarboxylase; Short=UPD; Short=URO-D	54	359	2.8e-133
g1262	P53659.1	V-type proton ATPase subunit d; Short=V-ATPase subunit d; AltName: Full=V-ATPase 41 kDa subunit; AltName: Full=Vacuolar proton pump subunit d	56.4	367	7.8e-143
g1263	CED85399.1	hypothetical protein [Phaffia rhodozyma]	100	1727	0
g1264	Q3ZC33.3	L-gulonolactone oxidase; Short=LGO; AltName: Full=L-gulono-gamma-lactone oxidase; Short=GLO	38.4	438	3.43e-107
g1265	Q4R0J7.1	D-arabinitol dehydrogenase 1; AltName: Full=NADP-dependent D-arabitol dehydrogenase	62.2	339	6.62e-153
g1266	J9VYL3.1	Inositol-3-phosphate synthase; Short=MIP synthase; AltName: Full=Myo-inositol 1-phosphate synthase; Short=IPS; Short=MI-1-P synthase	66.7	561	1.4e-262
g1267	CED85403.1	hypothetical protein [Phaffia rhodozyma]	100	114	3.48e-73
g1268	O74327.1	Vacuolar amino acid transporter 5	36.2	434	3.84e-63
g1269	CED85405.1	zf-u1 domain-containing protein [Phaffia rhodozyma]	85.5	339	1.08e-148
g1271	CED85407.1	UspA [Phaffia rhodozyma]	100	276	2.94e-192
g1272	CED85408.1	Uncharacterized conserved protein [Phaffia rhodozyma]	100	296	1.66e-208
g1273	CED85409.1	hypothetical protein [Phaffia rhodozyma]	100	592	0
g1276	CED85411.1	hypothetical protein [Phaffia rhodozyma]	100	159	5.89e-107
g1277	CED85412.1	hypothetical protein [Phaffia rhodozyma]	100	805	0
g1278	Q6NZ22.1	N(6)-adenosine-methyltransferase non-catalytic subunit METTL14; AltName: Full=Methyltransferase-like protein 14	36.7	365	3.54e-60
g1282	CED85416.1	retrotransposon ty1-copia subclass [Phaffia rhodozyma]	99.7	1152	0
g1283	KAF5378500.1	hypothetical protein D9615_007118 [Tricholomella constricta]	43.1	297	1.5e-75
g1284	CED85418.1	FOG: Transposon-encoded proteins with TYA, reverse transcriptase, integrase domains in various combinations [Phaffia rhodozyma]	99.4	335	2.43e-239
g1287	P0CT34.1	Transposon Tf2-1 polyprotein; AltName: Full=Retrotransposable element Tf2 155 kDa protein	32	899	2.3e-134
g1288	CED85421.1	hypothetical protein [Phaffia rhodozyma]	84	269	3.04e-151
g1289	A0JNU3.1	60 kDa lysophospholipase; AltName: Full=Lysophospholipase-transacylase; Includes: RecName: Full=L-asparaginase; AltName: Full=L-asparagine amidohydrolase; Includes: RecName: Full=1-alkyl-2-acetylglycerophosphocholine esterase; AltName: Full=Platelet-activating factor acetylhydrolase; Short=PAF acetylhydrolase	45.6	316	1.97e-81
g1290	CED85423.1	TRP-like family [Phaffia rhodozyma]	100	1222	0
g1291	CED85424.1	Cyclin [Phaffia rhodozyma]	100	390	6.43e-241
g1292	A8N5E5.1	Protein SEY1	62.1	757	0
g1293	CED85426.1	NAD/FAD-utilizing protein possibly involved in translation [Phaffia rhodozyma]	100	1505	0
g1294	Q9P7D4.3	ACON2_SCHPO Aconitase-ribosomal protein bL21m fusion protein; Includes: Homocitrate dehydratase, mitochondrial; AltName: Full=Aconitase 2; Includes: Large ribosomal subunit protein bL21m; AltName: Full=54S ribosomal protein L49, mitochondrial; Flags: Precursor	64.2	757	0
g1295	Q9CS00.2	CATIN_MOUSE Splicing factor Cactin	38	581	4.64e-89
g1296	CED85429.1	von Willebrand factor, type A [Phaffia rhodozyma]	98.2	449	3.19e-271
g1297	CED85430.1	Zinc finger, RING/FYVE/PHD-type [Phaffia rhodozyma]	100	224	5.29e-160
g1298	P0CU37.1	Diphthine methyl ester synthase 2; AltName: Full=Diphthamide biosynthesis methyltransferase 2	62.7	303	2.4e-122
g1299	AOR51669.1	OPT oligopeptide transporter [Phaffia rhodozyma]	100	758	0
g1300	P51044.1	Citrate synthase, mitochondrial; Flags: Precursor	71.4	427	2e-232
g1301	Q06816.2	Putative epoxide hydrolase; AltName: Full=Epoxide hydratase; Flags: Precursor	31	407	1.14e-63
g1302	Q4WV44	Alpha-1,2-mannosyltransferase (Kre2), putative	53.9	371	9.53e-146
g1303	Q4WV44	Alpha-1,2-mannosyltransferase (Kre2), putative	54.3	293	5.15e-121
g1304	Q9URZ0.1	AGAL_SCHPO Alpha-galactosidase mel1; AltName: Full=Alpha-D-galactoside galactohydrolase; AltName: Full=Melibiase; Flags: Precursor	46.7	413	4.9e-122
g1305	Q13472.1	DNA topoisomerase 3-alpha; AltName: Full=DNA topoisomerase III alpha	37.2	982	2.35e-183
g1306	CED85439.1	Conserved ATP/GTP binding protein [Phaffia rhodozyma]	93.4	533	0
g1307	P23968.1	V-type proton ATPase subunit c''; Short=V-ATPase subunit c''; AltName: Full=V-ATPase 22 kDa proteolipid subunit; AltName: Full=Vacuolar proton pump c'' subunit	67.4	181	2.23e-84
g1308	Q09924.1	Translation initiation factor eIF2B subunit delta; AltName: Full=eIF2B GDP-GTP exchange factor subunit delta	47.5	324	4.3e-84
g1309	CED85442.1	hypothetical protein [Phaffia rhodozyma]	100	542	0
g1310	Q5AIB8.1	Large ribosomal subunit protein uL16; AltName: Full=60S ribosomal protein L10	72	211	4.69e-109
g1311	CED85444.1	Transmembrane protein 6/97 [Phaffia rhodozyma]	100	199	4.6e-140
g1312	CED85445.1	Transcription factor Spt20 [Phaffia rhodozyma]	100	650	0
g1313	CED85446.1	Uncharacterized conserved protein [Phaffia rhodozyma]	100	1177	0
g1314	CED85447.1	Diacylglycerol kinase, catalytic domain [Phaffia rhodozyma]	100	462	0
g1315	Q9FJX2.1	RL262_ARATH Large ribosomal subunit protein uL24y; AltName: Full=60S ribosomal protein L26-2	61.7	128	4.63e-45
g1316	Q9QUM9.1	PSA6_MOUSE Proteasome subunit alpha type-6; AltName: Full=Macropain iota chain; AltName: Full=Multicatalytic endopeptidase complex iota chain; AltName: Full=Proteasome iota chain; AltName: Full=Proteasome subunit alpha-1; Short=alpha-1	57.1	273	9.88e-92
g1317	CED85450.1	related to c2h2 zinc finger protein flbc [Phaffia rhodozyma]	93.6	1065	0
g1318	CED85451.1	HMG-box transcription factor [Phaffia rhodozyma]	100	461	0
g1319	CED85452.1	hypothetical protein [Phaffia rhodozyma]	100	798	0
g1320	CED85453.1	hypothetical protein [Phaffia rhodozyma]	100	295	3.79e-189
g1321	CED85454.1	Putative metallopeptidase [Phaffia rhodozyma]	100	554	0
g1322	Q09717.1	Ran-specific GTPase-activating protein 1; AltName: Full=Ran-binding protein 1; Short=RANBP1; AltName: Full=Spi1-binding protein	66	150	1.43e-58
g1323	P32584.1	Protein-S-isoprenylcysteine O-methyltransferase; Short=ICMT; AltName: Full=Isoprenylcysteine carboxylmethyltransferase; AltName: Full=Prenylated protein carboxyl methyltransferase; Short=PPMT; AltName: Full=Prenylcysteine carboxyl methyltransferase; Short=pcCMT	48.4	188	3e-56
g1324	CED85457.1	Transcription factor domain, fungi [Phaffia rhodozyma]	81.7	931	0
g1325	KZT62922.1	hypothetical protein CALCODRAFT_513811 [Calocera cornea HHB12733]	34.8	333	4.95e-28
g1326	KAI0306927.1	RNA polymerase III transcription factor IIIC subunit-domain-containing protein [Multifurca ochricompacta]	32.8	525	9.31e-68
g1329	Q02046.1	Methylenetetrahydrofolate dehydrogenase [NAD(+)]	44	357	1.48e-83
g1330	O14134.1	mRNA export factor elf1	52.6	968	5.1e-305
g1331	CED85460.1	Zn(2)-C6 fungal-type DNA-binding domain [Phaffia rhodozyma]	95.9	458	7.72e-300
g1332	P0CS38.1	Protein HIR1	38	769	6.95e-139
g1333	Q2UPA8.1	Transporter aclS; AltName: Full=Aspirochlorine biosynthesis protein S	32.4	561	6.87e-84
g1334	CED85464.1	Glycosyltransferase, DXD sugar-binding motif [Phaffia rhodozyma]	100	642	0
g1335	CED85465.1	Protein of unknown function DUF2373 [Phaffia rhodozyma]	100	254	8.54e-109
g1336	Q9P8P7.1	NEP1_CANAX Ribosomal RNA small subunit methyltransferase NEP1; AltName: Full=18S rRNA (pseudouridine-N1)-methyltransferase	62.9	245	7.97e-101
g1337	Q99PV0.2	PRP8_MOUSE Pre-mRNA-processing-splicing factor 8; AltName: Full=Splicing factor Prp8	76.6	2335	0
g1338	W3X9K4.1	PFMAC_PESFW MFS transporter PfmaC; AltName: Full=Conidial pigment biosynthesis cluster protein B	34.4	430	9.98e-69
g1341	CED85469.1	hypothetical protein [Phaffia rhodozyma]	99.8	488	0
g1343	Q4PC85.2	Thiamine thiazole synthase; AltName: Full=Thiazole biosynthetic enzyme	67.9	293	6.75e-138
g1344	P29141.1	Minor extracellular protease Vpr; Flags: Precursor	32.9	487	2.1e-48
g1345	P14010.1	4-aminobutyrate aminotransferase; AltName: Full=GABA aminotransferase; Short=GABA-AT; AltName: Full=Gamma-amino-N-butyrate transaminase; Short=GABA transaminase	52	481	2.62e-157
g1346	O08582.2	GTP-binding protein 1; Short=G-protein 1; Short=GP-1; Short=GP1	47.6	567	4.29e-156
g1347	Q09195.1	Delta(14)-sterol reductase erg24; AltName: Full=C-14 sterol reductase erg24; AltName: Full=Ergosterol biosynthetic protein 24; AltName: Full=Sterol C14-reductase erg24	48.3	420	2.13e-136
g1348	CED85475.1	hypothetical protein [Phaffia rhodozyma]	100	278	3.77e-182
g1350	A0A0D1E015.1	FYVE zinc finger domain protein UPA1; AltName: Full=PAM2 domain-containing protein UPA1	32.2	999	1.64e-95
g1351	P0C7B6.1	Type-1 glutamine synthetase 2; Short=Type-1 GS 2; AltName: Full=Type-1 glutamate--ammonia ligase 2	41.1	455	3.53e-106
g1352	P53444.2	Fructose-bisphosphate aldolase; Short=FBP aldolase; Short=FBPA; AltName: Full=Fructose-1,6-bisphosphate aldolase	67.4	347	6.23e-171
g1353	E6R3N7.1	Long chronological lifespan protein 2; Flags: Precursor	51.5	99	1.37e-18
g1354	O94609.1	Ubiquitin-activating enzyme E1 1; AltName: Full=Poly(A)+ RNA transport protein 3	58.6	1018	0
g1355	CED85481.1	transcriptional factor swi5 [Phaffia rhodozyma]	100	594	0
g1356	Q01278.1	V-type proton ATPase subunit E; Short=V-ATPase subunit E; AltName: Full=V-ATPase 26 kDa subunit; AltName: Full=Vacuolar proton pump subunit E	43.2	229	5.08e-55
g1357	Q9C0Z7.1	RS6B_SCHPO Small ribosomal subunit protein eS6B; AltName: Full=40S ribosomal protein S6-B	71.9	221	8.24e-105
g1358	CDZ96547.1	hypothetical protein [Phaffia rhodozyma]	72.6	95	1.81e-31
g1359	CED85494.1	hypothetical protein [Phaffia rhodozyma]	90.9	416	3.41e-231
g1360	P08978.1	Large ribosomal subunit protein uL15; AltName: Full=60S ribosomal protein L28; AltName: Full=CRP1; AltName: Full=L27A; AltName: Full=L29	71.8	149	1.57e-61
g1361	Q9MUK5.1	TOC64_PEA Translocon at the outer membrane of chloroplasts 64	40.6	106	2.31e-14
g1362	CED85487.1	Uncharacterized conserved protein [Phaffia rhodozyma]	100	163	5.63e-116
g1363	CED85488.1	hypothetical protein [Phaffia rhodozyma]	100	204	5.9e-129
g1364	CED85489.1	RlpA-like double-psi beta-barrel domain [Phaffia rhodozyma]	100	257	8.65e-155
g1365	CED85490.1	Transcription factor domain, fungi [Phaffia rhodozyma]	88.9	767	0
g1366	CED85491.1	Predicted hydrolase involved in interstrand cross-link repair [Phaffia rhodozyma]	100	749	0
g1367	CED85493.1	GATA-4/5/6 transcription factors [Phaffia rhodozyma]	100	1514	0
g1368	CED85494.1	hypothetical protein [Phaffia rhodozyma]	95.2	416	1.52e-250
g1369	CDZ96547.1	hypothetical protein [Phaffia rhodozyma]	72.6	95	1.81e-31
g1370	P0CP56.2	Putative heme-binding peroxidase	68.4	320	1.67e-164
g1371	CED85496.1	hypothetical protein [Phaffia rhodozyma]	100	569	0
g1372	P78568.1	Delta-1-pyrroline-5-carboxylate dehydrogenase; Short=P5C dehydrogenase; AltName: Full=L-glutamate gamma-semialdehyde dehydrogenase	67.1	544	2.38e-279
g1373	Q5EA37.1	Probable splicing factor YJU2B; AltName: Full=Coiled-coil domain-containing protein 130	46.9	211	2.82e-57
g1374	CED85499.1	hypothetical protein [Phaffia rhodozyma]	100	201	4.75e-138
g1375	CED85500.1	SPRT-like metalloprotease [Phaffia rhodozyma]	99.9	711	0
g1376	Q5AAI8.1	Nucleosome assembly protein 1	44.1	381	2.29e-78
g1377	B2KX91.1	3-hydroxy-3-methylglutaryl-coenzyme A reductase; Short=HMG-CoA reductase	45.6	1091	5.19e-271
g1378	CED85503.1	Bud-site selection protein, BUD22 [Phaffia rhodozyma]	100	518	1.11e-253
g1379	Q32LH4.1	Deaminated glutathione amidase; Short=dGSH amidase; AltName: Full=Nitrilase homolog 1; Flags: Precursor	36.8	310	2.12e-55
g1380	J9VXM5.1	Chitin synthase 3; AltName: Full=Chitin-UDP acetyl-glucosaminyl transferase 3; AltName: Full=Class-IV chitin synthase 3	62.2	1190	0
g1381	CED85506.1	Bifunctional GTP cyclohydrolase II/3,4-dihydroxy-2butanone-4-phosphate synthase [Phaffia rhodozyma]	100	498	0
g1382	P17505.2	Malate dehydrogenase, mitochondrial; Flags: Precursor	61.5	327	1.62e-133
g1383	CED85508.1	WD40 protein DMR-N9 [Phaffia rhodozyma]	100	750	0
g1384	W7NDQ0.1	FDB40_GIBM7 Transmembrane transporter FVEG_12640; AltName: Full=Fusarium detoxification of benzoxazolinone cluster 2 protein FVEG_12640; Short=FDB2 cluster protein FVEG_12640	40	450	3.42e-106
g1385	CED85510.1	hypothetical protein [Phaffia rhodozyma]	100	369	6.42e-255
g1386	CED85511.1	Zn(2)-C6 fungal-type DNA-binding domain [Phaffia rhodozyma]	99.9	802	0
g1387	D3Z3K2.1	E3 ubiquitin-protein ligase CCNB1IP1; AltName: Full=Cyclin-B1-interacting protein 1; AltName: Full=RING-type E3 ubiquitin transferase CCNB1IP1	35.3	184	3.5e-25
g1389	Q7SE80.2	tRNA (uracil-O(2)-)-methyltransferase; AltName: Full=tRNA(M-2-U44)-methyltransferase	33	482	7.2e-68
g1390	M2R8W9.1	MFS siderochrome iron transporter 1	34.5	507	4.61e-88
g1393	CED85519.1	hypothetical protein [Phaffia rhodozyma]	100	1366	0
g1394	CED85520.1	Protein of unknown function DUF3292 [Phaffia rhodozyma]	100	1197	0
g1395	CED85521.1	Uncharacterized conserved protein [Phaffia rhodozyma]	100	1252	0
g1396	CED85522.1	Uncharacterized conserved protein [Phaffia rhodozyma]	100	971	0
g1397	CED85523.1	hypothetical protein [Phaffia rhodozyma]	100	365	2.17e-241
g1398	O94511.1	Putative enoyl reductase C646.07c	45.8	253	5.01e-65
g1399	CED85525.1	Ser-Thr-rich glycosyl-phosphatidyl-inositol-anchored membrane family [Phaffia rhodozyma]	100	211	2.64e-138
g1400	A1D9C9.1	Probable D-xylulose reductase A; AltName: Full=Xylitol dehydrogenase A	51.3	372	6.91e-122
g1401	Q96VH4.1	HBN1_YEAST Putative nitroreductase HBN1; AltName: Full=Homologous to bacterial nitroreductases protein 1	36.3	201	9.59e-37
g1402	Q9Y7J0.1	NPY1_SCHPO NAD-capped RNA hydrolase; Short=DeNADding enzyme; AltName: Full=Probable NADH pyrophosphatase	41.7	355	5.17e-75
g1403	CED85529.1	hypothetical protein [Phaffia rhodozyma]	100	260	5.02e-176
g1404	CED85530.1	OTU (ovarian tumor)-like cysteine protease [Phaffia rhodozyma]	100	655	0
g1405	Q0IHU5.1	Isochorismatase domain-containing protein 1	41.5	183	1.54e-33
g1406	CED85532.1	SO1590-like domain [Phaffia rhodozyma]	100	165	5.61e-117
g1407	CED85533.1	hypothetical protein [Phaffia rhodozyma]	100	342	8.92e-243
g1408	CED85534.1	S-adenosylmethionine decarboxylase [Phaffia rhodozyma]	100	1496	0
g1409	CED85535.1	hypothetical protein [Phaffia rhodozyma]	100	684	0
g1410	CED85536.1	Catalytic subunit of the meiotic double strand break transesterase [Phaffia rhodozyma]	100	675	0
g1411	Q6YV04.1	Histone deacetylase 2; Short=OsHDAC2	29.7	461	4.26e-43
g1412	CED85538.1	Winged helix-turn-helix DNA-binding domain [Phaffia rhodozyma]	100	729	0
g1413	CED85539.1	Mitochondrial/chloroplast ribosomal protein L54/L37 [Phaffia rhodozyma]	100	148	1.65e-85
g1414	P0CX23.1	Large ribosomal subunit protein eL20A; AltName: Full=60S ribosomal protein L20-A; AltName: Full=L18a	72.5	171	1.68e-85
g1415	CED85541.1	hypothetical protein [Phaffia rhodozyma]	100	910	0
g1416	CED85542.1	Ca2-dependent lipid-binding protein CLB1/vesicle protein vp115/Granuphilin A, contains C2 domain [Phaffia rhodozyma]	99.4	1021	0
g1417	CED85543.1	Synaptic vesicle transporter SVOP and related transporters (major facilitator superfamily) [Phaffia rhodozyma]	100	539	0
g1418	CED85544.1	60s ribosomal protein L34 [Phaffia rhodozyma]	100	554	0
g1419	CED85545.1	Zn(2)-C6 fungal-type DNA-binding domain [Phaffia rhodozyma]	100	1044	0
g1421	P0CS78.1	AdoMet-dependent rRNA methyltransferase SPB1; AltName: Full=2'-O-ribose RNA methyltransferase; AltName: Full=S-adenosyl-L-methionine-dependent methyltransferase	53	915	2.67e-259
g1422	P0CS14.1	DNA damage-inducible protein 1	45.3	287	4.93e-66
g1423	Q12436.1	Zinc-regulated transporter 2; AltName: Full=Low-affinity zinc transport protein ZRT2	34.5	415	2.68e-60
g1424	G4N2B5.1	ABC transporter 7; AltName: Full=Pyriculol/pyriculariol biosynthesis cluster protein ABC7	32.7	1451	3.55e-202
g1426	Q7T312.1	Coiled-coil domain-containing protein 25	60.5	157	7.17e-55
g1427	CED85553.1	Ribosomal protein L10/acidic P0 [Phaffia rhodozyma]	100	270	1.56e-184
g1428	CED85554.1	hypothetical protein [Phaffia rhodozyma]	89.1	275	9.22e-161
g1429	CED85555.1	hypothetical protein [Phaffia rhodozyma]	100	165	5.22e-104
g1430	M5EAX2.1	GMC oxidoreductase family protein Mala s 12; AltName: Allergen=Mala s 12; Flags: Precursor	38.7	636	5.23e-123
g1431	Q5SRE7.2	Phytanoyl-CoA dioxygenase domain-containing protein 1; Short=Protein PHYHD1	42.9	303	2.63e-68
g1432	CED85557.1	RTA-like protein [Phaffia rhodozyma]	100	349	6.53e-244
g1433	Q9USI5.1	STI1_SCHPO Heat shock protein sti1 homolog	45.2	595	1.66e-129
g1434	CED85559.1	NADH-ubiquinone reductase complex 1 MLRQ subunit [Phaffia rhodozyma]	83.2	101	1.84e-53
g1435	CED85560.1	Zn(2)-C6 fungal-type DNA-binding domain [Phaffia rhodozyma]	95.9	787	0
g1436	CED85561.1	Glycoside hydrolase, family 71 [Phaffia rhodozyma]	100	763	0
g1437	CED85562.1	hypothetical protein [Phaffia rhodozyma]	100	659	0
g1438	P40377.1	DNA replication licensing factor mcm2; AltName: Full=Cell division control protein 19; AltName: Full=Minichromosome maintenance protein 2	66.6	758	0
g1439	Q86X76.2	Deaminated glutathione amidase; Short=dGSH amidase; AltName: Full=Nitrilase homolog 1; Flags: Precursor	36.7	267	2.13e-49
g1440	CED85565.1	Ribonuclease H2, subunit C [Phaffia rhodozyma]	100	393	3.83e-256
g1441	O05218.1	Glutathione hydrolase-like YwrD proenzyme; AltName: Full=Putative gamma-glutamyltransferase YwrD; Contains: Glutathione hydrolase-like YwrD large chain; Contains: Glutathione hydrolase-like YwrD small chain	38.1	509	9.48e-100
g1442	O74366.1	General transcription and DNA repair factor IIH subunit tfb4; Short=TFIIH subunit tfb4; AltName: Full=RNA polymerase II transcription factor B subunit 4	35.4	333	2.95e-51
g1443	CED85568.1	saccharopine dehydrogenase [Phaffia rhodozyma]	100	758	0
g1444	CED85569.1	Protein subunit of nuclear ribonuclease P (RNase P) [Phaffia rhodozyma]	100	349	1.87e-243
g1445	O13716.2	Glucan endo-1,3-alpha-glucosidase agn1; AltName: Full=Endo-1,3-alpha-glucanase agn1; Flags: Precursor	35	309	7.61e-49
g1446	CED85571.1	hypothetical protein [Phaffia rhodozyma]	100	187	5.2e-126
g1447	CED85572.1	hypothetical protein [Phaffia rhodozyma]	84.6	78	9.15e-39
g1448	P87169.1	Spindle assembly checkpoint component mad1; AltName: Full=Mitotic arrest deficient protein 1	37	189	2.3e-21
g1449	CED85574.1	hypothetical protein [Phaffia rhodozyma]	100	379	6.99e-261
g1450	Q9VCA9.1	SPCS3_DROME Signal peptidase complex subunit 3; AltName: Full=Microsomal signal peptidase 22 kDa subunit; Short=SPC22; Short=SPase 22 kDa subunit	35.9	167	1.35e-23
g1451	CED85576.1	Protein phosphatase inhibitor 2 (IPP-2) [Phaffia rhodozyma]	100	284	3.84e-192
g1452	CED85577.1	hypothetical protein [Phaffia rhodozyma]	100	243	1.64e-177
g1453	P56288.2	Translation initiation factor eIF2B subunit gamma; AltName: Full=eIF2B GDP-GTP exchange factor subunit gamma	37.7	276	1.34e-38
g1454	Q9P3B2.1	RCF2_SCHPO Respiratory supercomplex factor 2 homolog C1565.01	30.5	174	2.62e-13
g1456	P55306.1	Catalase	55	493	1.06e-181
g1457	P0CR28.1	RuvB-like helicase 2	72.5	455	1.86e-234
g1458	CED85582.1	Predicted membrane protein [Phaffia rhodozyma]	100	334	1.27e-222
g1459	W3X9K4.1	PFMAC_PESFW MFS transporter PfmaC; AltName: Full=Conidial pigment biosynthesis cluster protein B	33.2	446	3.07e-77
g1460	CED85584.1	hypothetical protein [Phaffia rhodozyma]	100	305	6.01e-211
g1461	CED85586.1	hypothetical protein [Phaffia rhodozyma]	96.4	468	1.13e-271
g1463	P53693.2	Protein rds1	54.4	355	2.94e-124
g1464	CED85589.1	Predicted proline-serine-threonine phosphatase-interacting protein (PSTPIP) [Phaffia rhodozyma]	98.1	901	0
g1465	Q9LT08.1	PSDE_ARATH 26S proteasome non-ATPase regulatory subunit 14 homolog; AltName: Full=26S proteasome regulatory subunit RPN11; Short=AtRPN11	72.2	302	1.56e-151
g1466	Q9UT55.2	ART1A_SCHPO Damage-control phosphatase SPAC806.04c; AltName: Full=Sugar phosphate phosphatase SPAC806.04c	36	472	1.76e-73
g1467	A1A653.1	Fe-regulated protein 8	34	427	3.77e-58
g1468	CED85593.1	hypothetical protein [Phaffia rhodozyma]	78.7	442	4.82e-239
g1470	O74559.1	Surfeit locus protein 4 homolog	49.1	283	5.2e-77
g1471	CED85596.1	Signal recognition particle, subunit Srp14 [Phaffia rhodozyma]	100	182	2.04e-116
g1472	CED85597.1	hypothetical protein [Phaffia rhodozyma]	100	266	3.56e-177
g1473	A3KPP3.1	Ran guanine nucleotide release factor; Short=RanGNRF; AltName: Full=Ran-binding protein MOG1	32.5	151	8.14e-15
g1474	CED85599.1	hypothetical protein [Phaffia rhodozyma]	100	754	0
g1475	Q9P7D7.1	LCF2_SCHPO Long-chain-fatty-acid--CoA ligase 2; AltName: Full=Fatty acid activator 2; AltName: Full=Long-chain acyl-CoA synthetase 2	38.6	678	5.33e-155
g1476	Q60525.1	Telomerase Cajal body protein 1; AltName: Full=Guanine nucleotide-binding protein beta 5; AltName: Full=WD repeat-containing protein 79; AltName: Full=WD40 repeat-containing protein antisense to TP53 gene homolog	34.1	378	2.34e-48
g1477	P37202.1	Exosome complex exonuclease dis3; AltName: Full=Chromosome disjunction protein 3; AltName: Full=Mitotic control protein dis3; AltName: Full=Ribosomal RNA-processing protein 44	49.2	1009	0
g1478	O60078.1	Probable prephenate dehydrogenase [NADP(+)]; Short=PRDH	52.7	421	1.44e-155
g1479	CED85605.1	hypothetical protein [Phaffia rhodozyma]	100	440	0
g1481	Q4PBP6.2	Stress response protein NST1	62.1	390	1.72e-71
g1482	CED85608.1	Karyopherin (importin) beta 3 [Phaffia rhodozyma]	100	886	0
g1483	Q10133.1	GTP-binding protein rho2; Flags: Precursor	63.6	184	1.7e-77
g1484	O94505.1	3'(2'),5'-bisphosphate nucleotidase; AltName: Full=3'(2'),5-bisphosphonucleoside 3'(2')-phosphohydrolase; AltName: Full=DPNPase; AltName: Full=Halotolerance protein tol1; AltName: Full=Inositol-polyphosphate 1-phosphatase; AltName: Full=Target of lithium protein 1	44.1	365	1.83e-80
g1485	P0C199.1	Protein KES1	55.7	368	4.01e-131
g1486	CED85612.1	Domain of unknown function DUF3815 [Phaffia rhodozyma]	100	1076	0
g1487	E9Q5G3.1	Kinesin-like protein KIF23	39.2	393	4.43e-63
g1488	Q9XFH3.1	MAD2_MAIZE Mitotic spindle checkpoint protein MAD2	46.4	222	3.3e-64
g1489	CED85615.1	HMG box-containing protein [Phaffia rhodozyma]	100	111	1.4e-60
g1490	B8A4F0.1	Palmitoyltransferase ZDHHC16A; AltName: Full=Zinc finger DHHC domain-containing protein 16A; Short=DHHC-16A	31.9	229	8.59e-28
g1491	P18819.2	NADP-specific glutamate dehydrogenase; Short=NADP-GDH; AltName: Full=NADP-dependent glutamate dehydrogenase	67.5	461	1.84e-210
g1492	CED85619.1	Thioredoxin-like fold [Phaffia rhodozyma]	100	205	5.34e-146
g1493	P49815.2	Tuberin; AltName: Full=Tuberous sclerosis 2 protein	32.8	317	1.91e-27
g1494	CED85621.1	hypothetical protein [Phaffia rhodozyma]	100	393	2.48e-293
g1496	CED85622.1	hypothetical protein [Phaffia rhodozyma]	100	766	0
g1498	Q4WS70.1	Major facilitator superfamily multidrug transporter mdrA	39.9	529	5.87e-121
g1499	CED85624.1	N-methyltransferase [Phaffia rhodozyma]	100	494	0
g1500	O14057.1	Probable guanine deaminase; Short=Guanase; Short=Guanine aminase; AltName: Full=Guanine aminohydrolase; Short=GAH	41.1	477	3.35e-107
g1501	A0A0D1E9B9.1	Spore development regulator umv1	35.6	236	7.13e-28
g1502	CED85627.1	BRCT domain [Phaffia rhodozyma]	100	486	0
g1503	P07272.1	Pyrimidine pathway regulatory protein 1	30.1	335	1.93e-30
g1504	CED85629.1	snf2 family dna-dependent atpase [Phaffia rhodozyma]	99.5	1975	0
g1505	O14171.2	Dehydrodolichyl diphosphate synthase complex subunit SPAC4D7.04c; AltName: Full=Ditrans,polycis-polyprenyl diphosphate synthase ((2E,6E)-farnesyl diphosphate specific)	44.6	166	1.43e-45
g1506	Q6P4T2.1	U5 small nuclear ribonucleoprotein 200 kDa helicase; AltName: Full=BRR2 homolog; AltName: Full=U5 snRNP-specific 200 kDa protein; Short=U5-200KD	50.8	2199	0
g1507	CED85632.1	hypothetical protein [Phaffia rhodozyma]	100	90	1.88e-59
g1508	CED85633.1	PHD Zn-finger proteins [Phaffia rhodozyma]	100	1852	0
g1509	CED85634.1	hypothetical protein [Phaffia rhodozyma]	74.5	365	2.5e-116
g1510	CED85635.1	Uncharacterized conserved protein [Phaffia rhodozyma]	100	158	3.06e-108
g1511	CED85636.1	Methyl methanesulphonate-sensitivity protein 22 [Phaffia rhodozyma]	88.1	1651	0
g1513	O14280.2	Uncharacterized bolA-like protein C8C9.11	45.5	66	1.57e-12
g1514	CED85638.1	hypothetical protein [Phaffia rhodozyma]	100	543	0
g1515	CED85639.1	Peroxin/Dysferlin domain [Phaffia rhodozyma]	94.4	733	0
g1516	CED85640.1	Uncharacterized conserved protein [Phaffia rhodozyma]	99.6	2064	0
g1526	CDZ97597.1	hypothetical protein [Phaffia rhodozyma]	100	99	3.14e-61
g1527	CDZ96929.1	Predicted histone tail methylase containing SET domain [Phaffia rhodozyma]	95.5	798	0
g1529	Q4WQZ2.1	TPCF_ASPFU Glutathione S-transferase-like protein tpcF; AltName: Full=Trypacidin synthesis protein E	36.2	229	1.2e-35
g1532	CED84926.1	quinone oxidoreductase [Phaffia rhodozyma]	100	409	2.29e-288
g1533	CED84925.1	NADH:ubiquinone oxidoreductase, NDUFA9/39kDa subunit [Phaffia rhodozyma]	100	365	2.07e-255
g1534	C4YTQ0.1	Pheromone-regulated membrane protein 10	38.9	437	1.85e-81
g1535	CED84923.1	protein ife-isoform a [Phaffia rhodozyma]	100	494	0
g1536	Q8QZT1.1	Acetyl-CoA acetyltransferase, mitochondrial; AltName: Full=Acetoacetyl-CoA thiolase; Flags: Precursor	55.9	406	3.41e-142
g1537	Q09752.2	Multidrug resistance protein fnx1	38.8	513	3.57e-101
g1538	P80324.1	D-amino-acid oxidase; Short=DAAO; Short=DAMOX; Short=DAO; Flags: Precursor	43.3	374	6.57e-92
g1539	CED84919.1	Zn(2)-C6 fungal-type DNA-binding domain [Phaffia rhodozyma]	99.1	1002	0
g1540	P70245.3	3-beta-hydroxysteroid-Delta(8),Delta(7)-isomerase; AltName: Full=Cholestenol Delta-isomerase; AltName: Full=Cholesterol-5,6-epoxide hydrolase subunit EBP; AltName: Full=Delta(8)-Delta(7) sterol isomerase; Short=D8-D7 sterol isomerase; AltName: Full=Emopamil-binding protein	33	206	4.91e-32
g1541	CED84917.1	Centromere/kinetochore protein zw10 involved in mitotic chromosome segregation [Phaffia rhodozyma]	100	1072	0
g1542	O22022.1	Thioredoxin; Short=Trx	43.6	101	3.37e-21
g1544	P40977.1	1-phosphatidylinositol 4,5-bisphosphate phosphodiesterase 1; AltName: Full=Phospholipase C-1; Short=PLC-1	31.6	876	2.09e-107
g1545	P50515.1	V-type proton ATPase subunit c; Short=V-ATPase subunit c; AltName: Full=V-type proton ATPase 16 kDa proteolipid subunit; Short=V-ATPase 16 kDa proteolipid subunit; AltName: Full=Vacuolar proton pump c subunit	83.2	161	2.69e-73
g1546	P53929.1	Uncharacterized protein YNL108C	36.9	252	3.2e-43
g1547	CED84912.1	Conserved hypothetical protein CHP02453 [Phaffia rhodozyma]	100	433	2.52e-295
g1548	CED84911.1	hypothetical protein [Phaffia rhodozyma]	100	275	5.11e-197
g1549	CED84910.1	pkinase-domain-containing protein [Phaffia rhodozyma]	100	1402	0
g1550	CED84908.1	Histone chaperone domain CHZ [Phaffia rhodozyma]	100	122	3.95e-51
g1551	CED84907.1	Uncharacterized conserved protein [Phaffia rhodozyma]	100	120	3.14e-72
g1552	P38865.1	Copper transport protein CTR2; Short=Copper transporter 2	36.9	179	1.26e-22
g1553	Q6MWZ7.1	Acid phosphatase; AltName: Full=Broad-specificity phosphatase; AltName: Full=Fructose-1,6-bisphosphatase; Short=FBPase	37.8	148	1.77e-20
g1554	Q5B4H2.1	ABC-transporter-regulating transcription factor	48.1	77	4.14e-11
g1555	CED84903.1	Phosphatidylinositol transfer protein PDR16 and related proteins [Phaffia rhodozyma]	100	334	3.65e-247
g1557	CED84901.1	hypothetical protein [Phaffia rhodozyma]	100	527	0
g1558	Q5D018.1	RNA-binding protein 8A; AltName: Full=RNA-binding motif protein 8A; AltName: Full=Ribonucleoprotein RBM8A	61.7	120	5.52e-41
g1559	CED84899.1	Protein of unknown function DUF1748, fungi [Phaffia rhodozyma]	84.7	137	1.3e-70
g1560	CED84898.1	Defender against cell death protein/oligosaccharyltransferase, epsilon subunit [Phaffia rhodozyma]	100	175	1e-99
g1561	CED84897.1	golgi apparatus membrane protein tvp23 [Phaffia rhodozyma]	90.9	605	0
g1562	Q96JB2.3	COG3_HUMAN Conserved oligomeric Golgi complex subunit 3; Short=COG complex subunit 3; AltName: Full=Component of oligomeric Golgi complex 3; AltName: Full=Vesicle-docking protein SEC34 homolog; AltName: Full=p94	30.2	344	3.29e-45
g1563	CED84895.1	FOG: RRM domain [Phaffia rhodozyma]	100	654	0
g1564	P38757.1	Nuclear envelope morphology protein 1	48	196	2.25e-49
g1565	Q9Y7M8.1	YNTB_SCHPO Probable RNA exonuclease C9B6.11c	33.6	286	1.35e-29
g1566	P53700.2	Holocytochrome-c synthase; AltName: Full=Cytochrome c heme lyase; Short=CCHL	45.9	244	1.06e-52
g1567	CED84891.1	nucleoporin isoform b [Phaffia rhodozyma]	100	1068	0
g1568	CED84890.1	Predicted ER membrane protein [Phaffia rhodozyma]	100	295	2.44e-205
g1569	CED84889.1	hypothetical protein [Phaffia rhodozyma]	100	600	0
g1570	O13870.2	General negative regulator of transcription subunit 3	34.6	780	1.78e-93
g1571	CED84887.1	Predicted membrane protein [Phaffia rhodozyma]	100	193	5.31e-122
g1572	CED84886.1	hypothetical protein [Phaffia rhodozyma]	100	376	1.62e-237
g1573	Q99128.3	AP1G1_MYCMD AP-1 complex subunit gamma-1; AltName: Full=Clathrin assembly protein complex 1 gamma large chain; AltName: Full=Clathrin assembly protein large gamma chain; AltName: Full=Gamma-adaptin; Short=Gamma-ADA	59.6	866	0
g1574	A0A024SMV2.1	D-xylose 1-dehydrogenase (NADP(+)); Short=XDH; AltName: Full=D-xylose-NADP dehydrogenase; AltName: Full=NADP(+)-dependent D-xylose dehydrogenase	37.2	376	1.04e-66
g1575	CED84883.1	FOG: PPR repeat [Phaffia rhodozyma]	95.7	1818	0
g1576	Q0VD01.1	U3 small nucleolar ribonucleoprotein protein IMP4; Short=U3 snoRNP protein IMP4	59.6	287	7.31e-112
g1577	CED84881.1	hypothetical protein [Phaffia rhodozyma]	100	359	1.26e-262
g1578	Q10101.2	Small ribosomal subunit protein eS7; AltName: Full=40S ribosomal protein S7	59.2	196	2.44e-74
g1579	CED84879.1	hypothetical protein [Phaffia rhodozyma]	100	443	8.51e-299
g1580	Q78PY7.1	Staphylococcal nuclease domain-containing protein 1; AltName: Full=100 kDa coactivator; AltName: Full=p100 co-activator	31.8	996	9.65e-122
g1581	CED84877.1	Nuclear pore complex component (sc Nup85) [Phaffia rhodozyma]	100	775	0
g1582	CED84876.1	hypothetical protein [Phaffia rhodozyma]	90.7	549	8.21e-288
g1583	Q6CNG7.1	Deoxyhypusine synthase; Short=DHS	59.9	374	1.14e-145
g1584	CED84874.1	hypothetical protein [Phaffia rhodozyma]	100	333	1.25e-233
g1585	O14215.1	DNA primase small subunit; AltName: Full=DNA primase 1	50	368	1.14e-121
g1586	Q9UVN9.1	MRE11_COPC7 Double-strand break repair protein MRE11	56.7	559	3.49e-207
g1587	Q4P965.1	RNA-binding protein VTS1	38.1	737	3.47e-67
g1588	Q6C7L4.1	Thioredoxin reductase	74	319	6.23e-170
g1589	O74891.1	Probable coatomer subunit zeta; AltName: Full=Zeta-coat protein; Short=Zeta-COP	37.8	196	8.38e-36
g1590	CED84868.1	WD40/YVTN repeat-like-containing domain [Phaffia rhodozyma]	95.8	1657	0
g1591	Q54UG4.1	Large ribosomal subunit protein eL43; AltName: Full=60S ribosomal protein L37a	75.3	89	1.29e-45
g1592	Q3E792.1	Small ribosomal subunit protein eS25A; AltName: Full=40S ribosomal protein S25-A; AltName: Full=RP45; AltName: Full=S31; AltName: Full=YS23	59.8	82	2.63e-28
g1597	P0CQ72.1	ATP-dependent RNA helicase FAL1	88.9	395	1.48e-259
g1598	CED84861.1	Zinc finger, TFIIB-type [Phaffia rhodozyma]	100	1041	0
g1599	CED84860.1	Ubiquitin domain [Phaffia rhodozyma]	100	598	0
g1601	CED84858.1	Predicted membrane protein [Phaffia rhodozyma]	100	541	0
g1602	Q7JVP4.1	Bromodomain-containing protein homolog; AltName: Full=Protein Br140	38.3	535	1.88e-86
g1603	CED84856.1	Transcription factor of the Forkhead/HNF3 family [Phaffia rhodozyma]	100	1837	0
g1604	P0C7L7.1	Putative DEAH-box ATP-dependent helicase UM11114	41.6	1500	0
g1605	O94641.1	Heat shock protein 104; AltName: Full=Protein aggregation-remodeling factor hsp104	49.9	914	9.64e-293
g1606	CED84853.1	multi-sensor hybrid histidine kinase [Phaffia rhodozyma]	98.9	2299	0
g1607	CED84852.1	hypothetical protein [Phaffia rhodozyma]	98.9	1131	0
g1608	Q9P3I3.1	ARGD_NEUCR Acetylornithine aminotransferase, mitochondrial; Short=ACOAT; Flags: Precursor	46.4	446	8.7e-126
g1609	CED84850.1	hypothetical protein [Phaffia rhodozyma]	100	518	0
g1610	CED84849.1	Protein of unknown function DUF2237 [Phaffia rhodozyma]	100	137	1.5e-101
g1611	CED84848.1	hypothetical protein [Phaffia rhodozyma]	100	224	1.11e-161
g1612	Q22031.3	Putative tRNA (cytidine(32)/guanosine(34)-2'-O)-methyltransferase; AltName: Full=2'-O-ribose RNA methyltransferase TRM7 homolog	46.5	282	2.46e-70
g1613	Q98KN6.1	Uncharacterized isomerase mll1393	30.4	316	6.69e-24
g1614	G4N2B5.1	ABC transporter 7; AltName: Full=Pyriculol/pyriculariol biosynthesis cluster protein ABC7	38	1477	7.58e-289
g1615	CED84844.1	hypothetical protein [Phaffia rhodozyma]	100	781	0
g1616	O13810.1	Probable glutamate 5-kinase; Short=GK; AltName: Full=Gamma-glutamyl kinase	56.6	339	3.43e-118
g1617	Q2U600.1	Protein bcp1	36.7	286	2.91e-48
g1618	Q45223.1	3-hydroxybutyryl-CoA dehydrogenase; AltName: Full=Beta-hydroxybutyryl-CoA dehydrogenase; Short=BHBD	46.4	291	7.06e-82
g1619	Q9USW3.1	YHZ7_SCHPO Probable glycosidase C21B10.07	43.3	307	4.63e-77
g1620	W7NDQ0.1	FDB40_GIBM7 Transmembrane transporter FVEG_12640; AltName: Full=Fusarium detoxification of benzoxazolinone cluster 2 protein FVEG_12640; Short=FDB2 cluster protein FVEG_12640	37.8	466	3.7e-99
g1621	CED84838.1	Uncharacterized conserved protein [Phaffia rhodozyma]	100	1335	0
g1622	CED84837.1	Leucine rich repeat 4 [Phaffia rhodozyma]	100	856	0
g1623	CED84836.1	hypothetical protein [Phaffia rhodozyma]	100	311	3.12e-184
g1624	CED84835.1	hypothetical protein [Phaffia rhodozyma]	97.7	87	1.51e-54
g1625	O13805.1	Uncharacterized mitochondrial carrier C17H9.08	41	344	3.13e-78
g1626	P0C198.1	Serine/threonine-protein kinase CHK1; AltName: Full=Checkpoint kinase 1	34.8	660	2.02e-102
g1627	P40383.1	5'-3' exoribonuclease 1; AltName: Full=Exonuclease 2; AltName: Full=Exonuclease II; Short=Exo II; AltName: Full=p140	44.8	1296	0
g1628	Q4P112.1	RuvB-like helicase 1	76.7	451	3.82e-240
g1629	P80324.1	D-amino-acid oxidase; Short=DAAO; Short=DAMOX; Short=DAO; Flags: Precursor	42.8	367	1.12e-83
g1630	O14234.1	Calcium-channel protein cch1	33.1	1515	7.94e-239
g1631	Q5ZMP7.1	AP-3 complex subunit mu-1; AltName: Full=AP-3 adaptor complex mu3A subunit; AltName: Full=Adaptor-related protein complex 3 subunit mu-1; AltName: Full=Mu-adaptin 3A; AltName: Full=Mu3A-adaptin	30.3	383	5.21e-52
g1632	Q9DC48.1	PRP17_MOUSE Pre-mRNA-processing factor 17; AltName: Full=Cell division cycle 40 homolog; AltName: Full=PRP17 homolog	47.5	543	3.53e-165
g1633	Q8GAK7.1	Aldehyde dehydrogenase; AltName: Full=NAD/NADP-dependent aldehyde dehydrogenase	34.8	462	1.11e-73
g1634	CED84825.1	hypothetical protein [Phaffia rhodozyma]	100	257	4.09e-169
g1636	P40032.1	Prolyl 3,4-dihydroxylase TPA1; AltName: Full=Termination and polyadenylation protein 1; AltName: Full=uS12 prolyl 3,4-dihydroxylase	29.9	683	2.74e-66
g1637	CED84822.1	PI31 proteasome regulator [Phaffia rhodozyma]	100	406	4.8e-234
g1638	CED84821.1	hypothetical protein [Phaffia rhodozyma]	100	491	1.1e-300
g1640	CED84820.1	hypothetical protein [Phaffia rhodozyma]	100	234	5.98e-146
g1642	Q5AUI1.1	Lactobacillus shifted protein	41.6	137	1.02e-25
g1643	CED84817.1	hypothetical protein [Phaffia rhodozyma]	100	269	1.35e-189
g1644	CED84816.1	RmlC-like jelly roll fold [Phaffia rhodozyma]	100	718	0
g1645	CED84815.1	Predicted DEAD-box-containing helicase [Phaffia rhodozyma]	100	368	9.19e-217
g1646	O94389.1	Coiled-coil domain-containing protein 124 homolog	45.5	121	3.84e-20
g1647	Q9WTJ8.1	Protein FAM50B; AltName: Full=Protein XAP-5-like	48.9	315	9.53e-69
g1648	CED84812.1	Protein of unknown function DUF1665 [Phaffia rhodozyma]	100	292	2.2e-163
g1649	E9P974.1	GTP:AMP phosphotransferase, mitochondrial; AltName: Full=Adenylate kinase 3; Short=AK 3	49.3	217	4.52e-61
g1650	CED84810.1	Inositol polyphosphate multikinase, component of the ARGR transcription regulatory complex [Phaffia rhodozyma]	99.3	1586	0
g1651	O23676.1	Protein mago nashi homolog; Short=AtMAGO	67.1	146	3.83e-68
g1652	Q9FIJ2.1	NADH dehydrogenase [ubiquinone] 1 alpha subcomplex subunit 2	50.6	87	2.7e-22
g1653	P32360.1	C-8 sterol isomerase; AltName: Full=Delta-8--delta-7 sterol isomerase	56.2	233	1.1e-79
g1654	CED84806.1	hypothetical protein [Phaffia rhodozyma]	100	145	1.88e-94
g1655	Q9C0U9.1	YQD3_SCHPO Uncharacterized transporter PB1C11.03	33.2	485	3.65e-89
g1656	Q5KP44.1	Inosine-5'-monophosphate dehydrogenase; Short=IMP dehydrogenase; Short=IMPD; Short=IMPDH	72.7	532	1.02e-279
g1657	A0MTA1.1	DNA repair nuclease APEX1; AltName: Full=APEX nuclease; Short=APEN; AltName: Full=Apurinic-apyrimidinic endonuclease 1; Short=AP endonuclease 1; Short=zAP1	35.3	289	1.95e-42
g1658	CED84801.1	hypothetical protein [Phaffia rhodozyma]	100	348	8.58e-212
g1659	CED84800.1	hypothetical protein [Phaffia rhodozyma]	100	1112	0
g1660	O43076.1	Protein shq1	30.3	465	9.9e-49
g1661	Q9P7Q9.1	ALG9_SCHPO Alpha-1,2-mannosyltransferase alg9; AltName: Full=Asparagine-linked glycosylation protein 9; AltName: Full=Dol-P-Man:Man(6)GlcNAc(2)-PP-Dol alpha-1,2-mannosyltransferase; AltName: Full=Dol-P-Man:Man(8)GlcNAc(2)-PP-Dol alpha-1,2-mannosyltransferase; Flags: Precursor	31.9	598	2.41e-79
g1662	P0CO20.1	Mannose-1-phosphate guanyltransferase; AltName: Full=GDP-mannose pyrophosphorylase; AltName: Full=GTP-mannose-1-phosphate guanylyltransferase	85.2	364	4.26e-209
g1663	Q9Y8H5.2	FAD12_MORAP Delta(12) fatty acid desaturase; AltName: Full=Delta-12 fatty acid desaturase	44.6	413	5.6e-118
g1664	P25338.2	2-hydroxy-palmitic acid dioxygenase MPO1; AltName: Full=Metabolism of phytosphingosine to odd-numbered fatty acids protein 1; Short=Metabolism of PHS to odd-numbered FA protein 1	33.3	180	4.02e-20
g1666	CED84794.1	hypothetical protein [Phaffia rhodozyma]	100	551	0
g1667	P0CO60.1	Putative lipase ATG15; AltName: Full=Autophagy-related protein 15	66.6	293	5.07e-144
g1668	CED84792.1	5' nucleotidase [Phaffia rhodozyma]	96.7	599	0
g1669	Q10147.1	Probable T-complex protein 1 subunit beta; Short=TCP-1-beta; AltName: Full=CCT-beta	69.9	518	3.34e-254
g1670	Q8R307.2	Vacuolar protein sorting-associated protein 18 homolog	33.1	966	1.84e-123
g1671	CED84788.1	Rab6 GTPase activator GAPCenA and related TBC domain proteins [Phaffia rhodozyma]	100	628	0
g1672	CED84787.1	hypothetical protein [Phaffia rhodozyma]	92.8	347	5.64e-226
g1673	Q4WXZ5.2	Ribonuclease T2-like; Short=RNase T2-like; Flags: Precursor	44.7	356	3.68e-91
g1674	P24657.1	Ribonuclease Trv; Short=RNase Trv	55.6	225	6.39e-93
g1675	CED84784.1	hypothetical protein [Phaffia rhodozyma]	98.6	147	2.23e-94
g1676	CED84783.1	mRNA export factor TAP/MEX67 [Phaffia rhodozyma]	100	615	0
g1677	Q5B467.1	N-terminal histidine N-methyltransferase; Short=NHMT; AltName: Full=Protein-L-histidine N-tele-methyltransferase	37.8	352	3.18e-52
g1678	CED84781.1	DNA damage-responsive repressor GIS1/RPH1, jumonji superfamily [Phaffia rhodozyma]	100	1054	0
g1679	Q95JF4.1	DnaJ homolog subfamily A member 1; AltName: Full=DnaJ protein homolog 2; Short=DJ-2; AltName: Full=Mydj2; Flags: Precursor	33.9	307	1.95e-37
g1680	CED84779.1	Domain of unknown function DUF4604 [Phaffia rhodozyma]	100	218	1.66e-135
g1681	G2QNH0.1	ADP/ATP translocase; AltName: Full=ADP/ATP carrier; Short=TtAac	79.8	312	2.38e-169
g1682	O94451.3	E3 SUMO-protein ligase pli1; AltName: Full=E3 SUMO-protein transferase plil	32.2	239	1.61e-28
g1683	B0D4L0.1	Signal peptidase complex catalytic subunit SEC11; AltName: Full=Signal peptidase I	60.1	163	9.93e-62
g1684	P17624.1	Nuclear movement protein nudC; AltName: Full=Nuclear distribution protein C	46.7	182	4.74e-51
g1685	CED84774.1	hypothetical protein [Phaffia rhodozyma]	100	85	1.74e-46
g1686	CED84773.1	Uncharacterised protein family UPF0646 [Phaffia rhodozyma]	99.4	826	0
g1687	CED84771.1	Dual specificity phosphatase [Phaffia rhodozyma]	96.5	1060	0
g1688	CED84770.1	Inner nuclear membrane protein MAN1 [Phaffia rhodozyma]	100	814	0
g1689	CED84769.1	Translocase of outer mitochondrial membrane complex, subunit TOM37/Metaxin 1 [Phaffia rhodozyma]	100	421	2.66e-284
g1690	CED84768.1	hypothetical protein [Phaffia rhodozyma]	100	108	1.2e-59
g1691	Q8TB96.1	T-cell immunomodulatory protein; Short=Protein TIP; AltName: Full=Integrin-alpha FG-GAP repeat-containing protein 1; AltName: Full=Linkin; Flags: Precursor	29.9	648	5.53e-71
g1692	CED84766.1	hypothetical protein [Phaffia rhodozyma]	100	442	0
g1693	O94520.1	ER membrane protein complex subunit 4	36.1	169	7.06e-24
g1694	CED84764.1	hypothetical protein [Phaffia rhodozyma]	100	96	6.36e-54
g1695	CED84763.1	SPCS2, SPC2 [Phaffia rhodozyma]	100	242	7.54e-137
g1696	CED84762.1	hypothetical protein [Phaffia rhodozyma]	100	513	0
g1697	CED84761.1	Vacuolar assembly/sorting protein VPS9 [Phaffia rhodozyma]	100	1324	0
g1698	A0A0B4KEE4.1	Klaroid protein	30.5	220	2.97e-15
g1699	P0CR78.1	Class E vacuolar protein-sorting machinery protein HSE1	43.6	429	1.25e-97
g1700	O74983.1	Ubiquitin-conjugating enzyme spm2; AltName: Full=Ubiquitin-conjugating enzyme variant MMS2 homolog; Short=UEV MMS2	48	173	4.48e-47
g1701	CED84757.1	Transcription regulator HTH, APSES-type DNA-binding domain [Phaffia rhodozyma]	100	401	7.21e-219
g1702	CED84756.1	Mitochondrial/chloroplast ribosomal protein L17 [Phaffia rhodozyma]	100	332	8.14e-234
g1703	P07806.2	Valine--tRNA ligase, mitochondrial; AltName: Full=Valyl-tRNA synthetase; Short=ValRS; Flags: Precursor	55.8	993	0
g1704	O59737.1	GTPase-activating protein gyp1; AltName: Full=GAP for ypt1	58.4	308	2.51e-122
g1705	CED84753.1	Transcription initiation factor TFIID, subunit TAF12 (also component of histone acetyltransferase SAGA) [Phaffia rhodozyma]	100	653	0
g1706	Q01217.1	Protein ARG5,6, mitochondrial; Contains: N-acetyl-gamma-glutamyl-phosphate reductase; AltName: Full=N-acetyl-glutamate semialdehyde dehydrogenase; Short=NAGSA dehydrogenase; Contains: Acetylglutamate kinase; AltName: Full=N-acetyl-L-glutamate 5-phosphotransferase; AltName: Full=NAG kinase; Short=AGK; Flags: Precursor	51.5	839	6.55e-278
g1707	CED84751.1	hypothetical protein [Phaffia rhodozyma]	92.6	81	1.35e-38
g1708	CED84750.1	Cytosine deaminase FCY1 and related enzymes [Phaffia rhodozyma]	100	201	4.41e-143
g1709	Q7LKZ6.1	Probable phospholipase C1020.13c	33.6	425	7.05e-54
g1710	O14224.1	Rho GDP-dissociation inhibitor; Short=Rho GDI	42.5	179	4.84e-42
g1711	CED84747.1	hypothetical protein [Phaffia rhodozyma]	99.1	112	3.37e-68
g1712	CED84746.1	Karyogamy protein, KAR9 [Phaffia rhodozyma]	100	975	0
g1713	P36017.1	Vacuolar protein sorting-associated protein 21; AltName: Full=GTP-binding protein YPT51; AltName: Full=Vacuolar protein-targeting protein 12	62.8	191	2.29e-71
g1714	P0CT24.1	Glucosidase 2 subunit beta; AltName: Full=Alpha-glucosidase 2 subunit beta; Flags: Precursor	38.6	533	1.39e-98
g1715	CED84743.1	hypothetical protein [Phaffia rhodozyma]	90.2	851	0
g1716	Q6CFQ0.1	Iron sulfur cluster assembly protein 1, mitochondrial; AltName: Full=Iron sulfur cluster scaffold protein 1; Flags: Precursor	81.7	126	9.6e-71
g1717	P59382.2	Peroxisomal membrane protein 4; AltName: Full=24 kDa peroxisomal intrinsic membrane protein	41.7	211	5.35e-45
g1718	Q5PP70.1	Alpha N-terminal protein methyltransferase 1; AltName: Full=X-Pro-Lys N-terminal protein methyltransferase 1; Short=NTM1	38.5	205	1.94e-29
g1719	O13984.2	ATPase WRNIP1 homolog C26H5.02c	38.5	566	6.36e-108
g1720	P37211.1	ATP synthase subunit alpha, mitochondrial; Flags: Precursor	76.3	514	9.62e-280
g1721	O14082.2	Uncharacterized protein UNK4.17	44.1	399	4.08e-109
g1722	Q9C1X2.1	YN53_SCHPO Putative D-lactate dehydrogenase C713.03, mitochondrial; Flags: Precursor	55.9	456	8.36e-174
g1723	CED84735.1	CAF120 [Phaffia rhodozyma]	95.4	1736	0
g1724	CED84734.1	ribosomal protein l2 [Phaffia rhodozyma]	100	566	0
g1725	CED84733.1	hypothetical protein [Phaffia rhodozyma]	100	574	0
g1726	CED84732.1	NADPH oxidase [Phaffia rhodozyma]	100	761	0
g1727	P31320.1	cAMP-dependent protein kinase regulatory subunit; Short=PKA regulatory subunit	57.3	300	5.4e-95
g1728	CED84730.1	Damage-specific DNA binding complex, subunit DDB1 [Phaffia rhodozyma]	100	1234	0
g1729	O94255.2	Carbonic anhydrase; AltName: Full=Carbonate dehydratase	37.1	197	9.01e-31
g1730	CED84728.1	c2h2 transcription factor [Phaffia rhodozyma]	100	677	0
g1731	Q9UU77.1	YQMA_SCHPO Ankyrin repeat-containing protein P1E11.10	49.1	116	2.1e-26
g1734	CED84725.1	Uncharacterized conserved protein, contains TBC domain [Phaffia rhodozyma]	100	667	0
g1735	CED84724.1	Adaptor protein Enigma and related PDZ-LIM proteins [Phaffia rhodozyma]	100	1825	0
g1736	CED84723.1	HSP20-like chaperone [Phaffia rhodozyma]	100	544	0
g1737	P28644.1	28 kDa ribonucleoprotein, chloroplastic; Short=28RNP	38.7	199	3.18e-35
g1738	CED84721.1	FOG: Predicted E3 ubiquitin ligase [Phaffia rhodozyma]	100	805	0
g1739	Q9Y3B6.3	EMC9_HUMAN ER membrane protein complex subunit 9; AltName: Full=Protein FAM158A	32.3	195	3.61e-24
g1740	A0A0D1C8Z4.1	Glycine-rich RNA-binding protein 1	67.4	89	1.35e-35
g1741	Q53FA7.2	Quinone oxidoreductase PIG3; AltName: Full=NADPH:quinone reductase PIG3; AltName: Full=Tumor protein p53-inducible protein 3; Short=Protein PIG3; AltName: Full=p53-induced gene 3 protein	41.4	336	8.32e-74
g1742	Q5ATG5.1	Acyl-CoA dehydrogenase apdG; AltName: Full=Aspyridones biosynthesis protein G	35.3	433	2.64e-77
g1743	CED84716.1	Uncharacterized conserved protein WDR8, contains WD repeats [Phaffia rhodozyma]	100	580	0
g1744	CED84715.1	Immunoglobulin E-set [Phaffia rhodozyma]	100	1372	0
g1745	CED84714.1	Postreplication repair protein RAD18 [Phaffia rhodozyma]	95.4	409	1.46e-252
g1746	CED84713.1	Glycosyl transferase, family 25 [Phaffia rhodozyma]	100	361	1.34e-271
g1747	CED84712.1	hypothetical protein [Phaffia rhodozyma]	100	587	0
g1748	CED84711.1	hypothetical protein [Phaffia rhodozyma]	99	406	3.6e-262
g1749	CED84710.1	hypothetical protein [Phaffia rhodozyma]	99.9	706	0
g1750	CED84709.1	Lytic transglycosylase-like SLT domain [Phaffia rhodozyma]	100	396	2.93e-234
g1751	Q4P5V8.1	Glutamyl-tRNA(Gln) amidotransferase subunit A, mitochondrial; Short=Glu-AdT subunit A	44.2	486	9.88e-110
g1752	Q8IUF1.1	Zinc-regulated GTPase metalloprotein activator 1B; AltName: Full=Cobalamin synthase W domain-containing protein 2; Short=COBW domain-containing protein 2	36.4	374	3.28e-63
g1753	CED84706.1	hypothetical protein [Phaffia rhodozyma]	100	334	4.43e-177
g1754	B8PH83.1	Arginine biosynthesis bifunctional protein ArgJ, mitochondrial; Includes: RecName: Full=Glutamate N-acetyltransferase; Short=GAT; AltName: Full=Ornithine acetyltransferase; Short=OATase; AltName: Full=Ornithine transacetylase; Includes: RecName: Full=Amino-acid acetyltransferase; AltName: Full=N-acetylglutamate synthase; Short=AGS; Contains: RecName: Full=Arginine biosynthesis bifunctional protei…	60.4	460	2.1e-167
g1755	CED84704.1	hypothetical protein [Phaffia rhodozyma]	100	940	0
g1756	CED84703.1	hypothetical protein [Phaffia rhodozyma]	100	364	6.84e-249
g1757	P32390.1	Actin-related protein 3; AltName: Full=Actin-like protein 3	65.4	434	5.72e-202
g1758	CED84701.1	rrm domain-containing protein [Phaffia rhodozyma]	100	399	7.36e-216
g1759	E7F6H7.2	Dynein, cytoplasmic 1, intermediate chain 2a	45.3	461	7.22e-133
g1760	Q8TFH7.1	Probable tRNA-splicing endonuclease subunit sen2; AltName: Full=tRNA-intron endonuclease sen2	35.7	345	3.48e-38
g1761	Q9UKM7.2	MA1B1_HUMAN Endoplasmic reticulum mannosyl-oligosaccharide 1,2-alpha-mannosidase; AltName: Full=ER alpha-1,2-mannosidase; AltName: Full=ER mannosidase 1; Short=ERMan1; AltName: Full=Man9GlcNAc2-specific-processing alpha-mannosidase; AltName: Full=Mannosidase alpha class 1B member 1	37.2	495	2.51e-79
g1762	CED84697.1	hypothetical protein [Phaffia rhodozyma]	77.1	118	9.06e-46
g1764	A1A654.1	Siderophore transporter fer7; AltName: Full=Fe-regulated protein 7	37.9	591	9.32e-121
g1765	Q4WVZ0.1	Uncharacterized protein AFUA_5G13800	46.7	261	5.9e-74
g1766	O74976.1	Oxalate--CoA ligase; AltName: Full=Oxalyl-CoA synthetase; AltName: Full=Peroxisomal-coenzyme A synthetase	50.4	514	2.33e-163
g1767	Q12000.2	Translation machinery-associated protein 46; AltName: Full=DRG family-regulatory protein 1	50.7	274	3.08e-75
g1768	Q6FQK7.1	Ubiquitin-conjugating enzyme E2 6; AltName: Full=E2 ubiquitin-conjugating enzyme 6; AltName: Full=Ubiquitin carrier protein UBC6; AltName: Full=Ubiquitin-protein ligase UBC6	59.6	156	1.96e-62
g1769	CED84690.1	Checkpoint 9-1-1 complex, RAD9 component [Phaffia rhodozyma]	100	611	0
g1770	CED84689.1	hypothetical protein [Phaffia rhodozyma]	100	204	1.59e-142
g1771	Q76L37.1	NADPH-dependent conjugated polyketone reductase C1; Short=CPR-C1; AltName: Full=2-dehydropantolactone reductase; AltName: Full=Ketopantoyl-lactone reductase	35.7	291	4.09e-49
g1772	CED84687.1	Protein of unknown function DUF4451 [Phaffia rhodozyma]	100	589	0
g1773	CED84686.1	Nuclear pore complex, p54 component (sc Nup57) [Phaffia rhodozyma]	100	496	1.67e-272
g1774	CED84685.1	hypothetical protein [Phaffia rhodozyma]	100	894	0
g1775	CED84684.1	hypothetical protein [Phaffia rhodozyma]	100	364	1.84e-237
g1776	Q28D01.2	WD repeat-containing protein 26	31.6	576	9.14e-75
g1777	CED84682.1	Uncharacterized conserved protein [Phaffia rhodozyma]	100	291	2.09e-204
g1778	P0CN54.1	Eukaryotic translation initiation factor 3 subunit K; Short=eIF3k; AltName: Full=eIF-3 p25	44.8	248	1.74e-62
g1779	Q6C7A6.1	Cytosolic Fe-S cluster assembly factor NBP35; AltName: Full=Nucleotide-binding protein 35	70.2	312	1.42e-160
g1780	CED84678.1	RNA recognition motif domain [Phaffia rhodozyma]	100	676	0
g1783	P26221.2	Endoglucanase E-4; AltName: Full=Cellulase E-4; AltName: Full=Cellulase E4; AltName: Full=Endo-1,4-beta-glucanase E-4; Flags: Precursor	37.6	463	5.96e-82
g1784	P40692.1	DNA mismatch repair protein Mlh1; AltName: Full=MutL protein homolog 1	39.3	789	1.53e-151
g1785	CED84674.1	Ribonucleases P/MRP protein subunit [Phaffia rhodozyma]	100	869	0
g1786	CED84672.1	HMG-box transcription factor [Phaffia rhodozyma]	100	980	0
g1787	Q9UT84.1	YIP6_SCHPO Phospholipid scramblase family protein C343.06c	43	265	1.17e-61
g1789	Q870G5.1	Guanine nucleotide-binding protein subunit gamma; Flags: Precursor	74.2	62	5.79e-27
g1790	Q9UUA4.1	SEC66_SCHPO Translocation protein sec66	37.3	142	6.14e-26
g1791	O59706.1	Pre-mRNA-splicing factor sap61; AltName: Full=Spliceosome-associated protein 61	36.6	522	1.46e-94
g1792	O74978.1	Uncharacterized RNA-binding protein C1827.05c	38.8	242	7.68e-43
g1793	Q9UTQ8.1	HPM1_SCHPO Histidine protein methyltransferase 1; AltName: Full=Methyltransferase-like protein 18 homolog C1071.05	36.1	183	2.81e-16
g1794	CED84662.1	Ornithine decarboxylase antizyme [Phaffia rhodozyma]	100	278	7.65e-187
g1795	O74892.1	Small ribosomal subunit protein uS5; AltName: Full=40S ribosomal protein S2	69	229	4.96e-111
g1796	CED84660.1	hypothetical protein [Phaffia rhodozyma]	90	370	6.32e-190
g1797	Q8J294.1	Pentafunctional AROM polypeptide	59.5	1637	0
g1798	Q6YXZ7.1	Protein arginine N-methyltransferase 5; AltName: Full=Shk1 kinase-binding protein 1 homolog	39.6	604	1.17e-124
g1799	CED84657.1	trna-guanine transglycosylase [Phaffia rhodozyma]	100	537	0
g1801	CED84656.1	hypothetical protein [Phaffia rhodozyma]	100	296	3.24e-183
g1802	CED84655.1	Mitochondrial translation elongation factor EF-Tsmt, catalyzes nucleotide exchange on EF-Tumt [Phaffia rhodozyma]	100	354	1.01e-245
g1803	Q8L7K4.1	Iron-sulfur cluster co-chaperone protein HscB homolog; Short=AtHscB; Flags: Precursor	35.3	170	2.66e-21
g1804	CED84653.1	hypothetical protein [Phaffia rhodozyma]	100	113	9.3e-64
g1805	CED84652.1	hypothetical protein [Phaffia rhodozyma]	100	563	8.86e-302
g1806	P38148.1	Dual specificity protein phosphatase PPS1	34.6	324	1.84e-32
g1807	CED84650.1	hypothetical protein [Phaffia rhodozyma]	100	216	2e-142
g1808	CED84649.1	hypothetical protein [Phaffia rhodozyma]	100	636	0
g1809	CED84648.1	Mitochondrial import inner membrane translocase subunit Tim21 [Phaffia rhodozyma]	100	421	8.97e-308
g1810	CED84647.1	glutathione-disulfide reductase [Phaffia rhodozyma]	97.8	958	0
g1811	CED84646.1	RNA polymerase II, Rpb4 [Phaffia rhodozyma]	100	216	1.39e-142
g1812	P50999.2	T-complex protein 1 subunit delta; Short=TCP-1-delta; AltName: Full=CCT-delta	72.3	517	1.24e-263
g1813	CED84644.1	Uncharacterised protein family, glycosyl hydrolase catalytic domain [Phaffia rhodozyma]	100	449	5.46e-252
g1814	CED84643.1	Glutathione S-transferase [Phaffia rhodozyma]	100	245	1.03e-182
g1815	CED84642.1	extracellular conserved serine-rich protein [Phaffia rhodozyma]	100	227	9.27e-79
g1816	CED84641.1	Uncharacterized conserved protein [Phaffia rhodozyma]	100	108	1.46e-69
g1817	CED84640.1	Beta-transducin family (WD-40 repeat) protein [Phaffia rhodozyma]	99.1	878	0
g1818	Q06510.1	Tafazzin; Short=Taz	35.4	277	9.4e-35
g1819	CED84638.1	Mitochondrial ribosomal protein S10 [Phaffia rhodozyma]	100	329	4.38e-216
g1820	CED84636.1	Integral membrane ankyrin-repeat protein Kidins220 (protein kinase D substrate) [Phaffia rhodozyma]	100	903	0
g1821	CED84635.1	hypothetical protein [Phaffia rhodozyma]	100	1390	0
g1823	CED84633.1	hypothetical protein [Phaffia rhodozyma]	100	522	0
g1824	CED84632.1	Histone H3 (Lys4) methyltransferase complex, subunit CPS60/ASH2/BRE2 [Phaffia rhodozyma]	98.7	839	0
g1825	CED84631.1	hypothetical protein [Phaffia rhodozyma]	100	1296	0
g1826	CED84630.1	hypothetical protein [Phaffia rhodozyma]	100	327	1.76e-168
g1827	CED84629.1	SMAD/FHA domain [Phaffia rhodozyma]	100	556	0
g1828	CED84628.1	hypothetical protein [Phaffia rhodozyma]	100	826	0
g1829	B2RYG1.1	Protein FAM32A; AltName: Full=Ovarian tumor associated gene 12; Short=OTAG-12	41.9	105	4.47e-11
g1830	Q568H3.1	Mitotic spindle assembly checkpoint protein MAD2B; AltName: Full=Mitotic arrest deficient 2-like protein 2; Short=MAD2-like protein 2	39.6	106	5.65e-14
g1831	CED84625.1	hypothetical protein [Phaffia rhodozyma]	100	1489	0
g1832	CED84624.1	bifunctional 6-phosphofructo-2-kinase fructose--bisphosphate 2-phosphatase [Phaffia rhodozyma]	100	674	0
g1833	CED84623.1	hypothetical protein [Phaffia rhodozyma]	100	527	0
g1834	Q08773.1	ISWI chromatin-remodeling complex ATPase ISW2; AltName: Full=Imitation switch protein 2	56.2	983	0
g1835	CED84621.1	Glycerophosphoryl diester phosphodiesterase [Phaffia rhodozyma]	100	398	2.78e-288
g1836	CED84620.1	hypothetical protein [Phaffia rhodozyma]	100	466	0
g1837	CED84619.1	hypothetical protein [Phaffia rhodozyma]	100	1183	0
g1838	O14250.1	Probable proteasome subunit alpha type-6	60.1	248	6.01e-99
g1839	Q7SF85.1	Small ribosomal subunit protein uS14m	45.8	96	1.86e-22
g1840	CED84616.1	Chimaerin and related Rho GTPase activating proteins [Phaffia rhodozyma]	100	676	0
g1841	CED84615.1	Ribosomal protein S27/S33, mitochondrial [Phaffia rhodozyma]	100	108	4.35e-71
g1842	Q4P5N0.1	Serine/threonine-protein kinase SMU1	56	620	7.55e-195
g1843	CED84613.1	Alpha-aminoadipic semialdehyde dehydrogenase-phosphopantetheinyl transferase [Phaffia rhodozyma]	100	305	4.12e-218
g1844	CED84612.1	Nucleic acid-binding, OB-fold [Phaffia rhodozyma]	100	704	0
g1845	CED84611.1	U1 small nuclear ribonucleoprotein (RRM superfamily) [Phaffia rhodozyma]	100	385	3.6e-171
g1846	CED84610.1	HSP20-like chaperone [Phaffia rhodozyma]	100	578	0
g1847	CED84609.1	thyroid hormone receptor interactor 12 [Phaffia rhodozyma]	100	2162	0
g1848	CED84608.1	hypothetical protein [Phaffia rhodozyma]	100	330	5.16e-167
g1849	CED84607.1	hypothetical protein [Phaffia rhodozyma]	98.8	340	1.47e-216
g1850	P54654.1	Adenylyl cyclase-associated protein; Short=CAP	41.3	429	1.04e-92
g1851	CED84605.1	Nitrogen permease regulator NLRG/NPR2 [Phaffia rhodozyma]	89.6	643	0
g1852	CED84604.1	G/T mismatch-specific thymine DNA glycosylase [Phaffia rhodozyma]	100	445	1.44e-307
g1853	CED84603.1	E [Phaffia rhodozyma]	89.6	731	0
g1854	CED84602.1	ataxia telangiectasia mutated [Phaffia rhodozyma]	95.8	3120	0
g1855	Q08004.1	Bud site selection protein 20	55.8	86	2.36e-19
g1856	P0CO64.2	mRNA cap guanine-N(7) methyltransferase; AltName: Full=mRNA (guanine-N(7))-methyltransferase; AltName: Full=mRNA cap methyltransferase	57.1	310	1.82e-113
g1857	CED84599.1	Phospholipase A2 (platelet-activating factor acetylhydrolase in humans) [Phaffia rhodozyma]	95.7	468	0
g1858	CED84598.1	hypothetical protein [Phaffia rhodozyma]	100	244	6.63e-125
g1859	CED84597.1	Mitochondrial substrate/solute carrier [Phaffia rhodozyma]	97.2	320	6.41e-211
g1860	CED84596.1	hypothetical protein [Phaffia rhodozyma]	100	335	1.03e-233
g1861	P0CO49.1	Kynurenine 3-monooxygenase; AltName: Full=Biosynthesis of nicotinic acid protein 4; AltName: Full=Kynurenine 3-hydroxylase	47.5	516	2.16e-147
g1862	O60171.1	Transcription initiation factor TFIID subunit 10; AltName: Full=TBP-associated factor 10	44.9	127	5.56e-30
g1863	O94582.1	Probable anthranilate synthase component 1; AltName: Full=Anthranilate synthase component I	54.7	497	3.3e-185
g1864	P0CL98.1	Probable acetate kinase; AltName: Full=Acetokinase	52.1	457	8.26e-143
g1865	CED84591.1	Arylacetamide deacetylase [Phaffia rhodozyma]	100	883	0
g1866	CED84590.1	K-dependent Na :Ca2 antiporter [Phaffia rhodozyma]	100	1087	0
g1867	CED84589.1	Nonsense-mediated decay protein Upf3 [Phaffia rhodozyma]	100	484	2.19e-228
g1868	CED84588.1	hypothetical protein [Phaffia rhodozyma]	100	221	2.22e-146
g1869	Q9US07.2	ARP8_SCHPO Probable actin-related protein 8	34.2	477	8.84e-63
g1870	CED84586.1	hypothetical protein [Phaffia rhodozyma]	99.8	523	0
g1871	CED84585.1	hypothetical protein [Phaffia rhodozyma]	100	238	1.33e-160
g1872	CED84584.1	Protein of unknown function DUF2406 [Phaffia rhodozyma]	100	923	0
g1873	Q9US06.2	PAF1_SCHPO RNA polymerase II-associated protein 1 homolog	30.7	335	4.56e-26
g1874	A7SGU3.1	Dynactin subunit 6	35.7	129	3.13e-19
g1875	CED84581.1	hypothetical protein [Phaffia rhodozyma]	100	647	0
g1876	Q9BRX9.1	WD repeat domain-containing protein 83; AltName: Full=Mitogen-activated protein kinase organizer 1; Short=MAPK organizer 1	47.5	301	1.22e-26
g1877	A0A286LF01.1	Major facilitator-type transporter psiT2; AltName: Full=Psilocybin biosynthesis cluster transporter 2	32.5	456	5.07e-69
g1878	CED84578.1	Kinetochore-Ndc80 subunit Spc24 [Phaffia rhodozyma]	100	229	2.46e-147
g1879	CED84577.1	hypothetical protein [Phaffia rhodozyma]	100	324	2.15e-214
g1880	CED84575.1	Sirtuin 5 and related class III sirtuins (SIR2 family) [Phaffia rhodozyma]	100	741	0
g1882	CED84574.1	Predicted mitochondrial cholesterol transporter [Phaffia rhodozyma]	100	399	1.57e-274
g1883	CED84573.1	TPR repeat-containing protein [Phaffia rhodozyma]	100	331	7.93e-220
g1884	CED84572.1	Cytochrome c oxidase assembly protein PET191 [Phaffia rhodozyma]	100	118	1.02e-76
g1885	CED84571.1	PLA2G4, CPLA2 [Phaffia rhodozyma]	100	149	2.44e-92
g1886	CED84570.1	mRNA export protein (contains WD40 repeats) [Phaffia rhodozyma]	100	1046	0
g1887	CED84569.1	Isoamyl acetate-hydrolyzing esterase [Phaffia rhodozyma]	100	242	4.47e-166
g1888	O60181.1	3,4-dihydroxy-2-butanone 4-phosphate synthase; Short=DHBP synthase	55.5	200	4.36e-76
g1889	CED84567.1	hypothetical protein [Phaffia rhodozyma]	100	360	6.42e-263
g1890	CED84566.1	hypothetical protein [Phaffia rhodozyma]	100	493	0
g1891	CED84565.1	Pleckstrin homology domain [Phaffia rhodozyma]	100	1293	0
g1892	CED84564.1	Uncharacterized conserved protein [Phaffia rhodozyma]	100	253	3.69e-154
g1895	P0CS34.1	Ribosome biogenesis protein ERB1; AltName: Full=Eukaryotic ribosome biogenesis protein 1	60.5	691	8.32e-298
g1896	CED84562.1	Protein involved in DNA repair [Phaffia rhodozyma]	100	321	1e-217
g1897	Q00614.1	Carnitine O-acetyltransferase, mitochondrial; Short=Carnitine acetylase; Flags: Precursor	35.3	598	2.99e-110
g1898	CED84560.1	Molecular chaperone (DnaJ superfamily) [Phaffia rhodozyma]	100	371	2.36e-264
g1899	CED84559.1	GNAT domain [Phaffia rhodozyma]	100	255	3.2e-190
g1900	CED84558.1	hypothetical protein [Phaffia rhodozyma]	100	496	0
g1901	P24917.2	NADH-ubiquinone oxidoreductase 51 kDa subunit, mitochondrial; AltName: Full=Complex I-51kD; Short=CI-51kD; Flags: Precursor	76.6	453	7.29e-265
g1902	O74770.1	Probable phosphoketolase	48.7	822	1.79e-258
g1903	CED84555.1	RNA polymerase II elongator complex, subunit ELP4 [Phaffia rhodozyma]	100	504	0
g1904	CED84554.1	rna-binding domain-containing protein [Phaffia rhodozyma]	100	360	7.33e-189
g1905	CED84553.1	RNA Polymerase C (III) 37 kDa subunit [Phaffia rhodozyma]	100	372	1.77e-216
g1906	CED84552.1	mfs general substrate transporter [Phaffia rhodozyma]	100	470	0
g1907	CED84551.1	Domain of unknown function DUF3815 [Phaffia rhodozyma]	100	1225	0
g1908	Q96UV5.1	GLNA_HEBCY Glutamine synthetase; Short=GS; AltName: Full=Glutamate--ammonia ligase	77.3	352	5.72e-210
g1909	Q6MG06.1	Guanine nucleotide-binding protein-like 1	30.4	494	3.7e-49
g1910	CED84548.1	hypothetical protein [Phaffia rhodozyma]	100	599	0
g1911	CED84547.1	hypothetical protein [Phaffia rhodozyma]	100	184	1.5e-128
g1912	CED84546.1	hypothetical protein [Phaffia rhodozyma]	98.6	2140	0
g1913	CED84545.1	hypothetical protein [Phaffia rhodozyma]	100	875	0
g1914	Q754J7.1	Pheromone-regulated membrane protein 10	35.8	444	5.01e-78
g1915	Q9VHI7.1	E3 ubiquitin-protein ligase Iruka	42	100	7.84e-16
g1916	Q9UBJ2.1	ABCD2_HUMAN ATP-binding cassette sub-family D member 2; AltName: Full=Adrenoleukodystrophy-like 1; AltName: Full=Adrenoleukodystrophy-related protein; Short=hALDR	44.5	658	1.09e-188
g1917	P0CU27.1	Protein-lysine N-methyltransferase EFM3; AltName: Full=Elongation factor methyltransferase 3	31.3	224	1.11e-15
g1918	P40581.1	Glutathione peroxidase-like peroxiredoxin HYR1; AltName: Full=Glutathione peroxidase homolog 3; Short=GPx 3; AltName: Full=Hydrogen peroxide resistance protein 1; AltName: Full=Oxidant receptor peroxidase 1; AltName: Full=Phospholipid hydroperoxide glutathione peroxidase 3; Short=PHGPx3	55.3	159	2.92e-57
g1919	O60114.1	Uncharacterized helicase C15C4.05	35.8	965	5.43e-159
g1920	CED84538.1	hypothetical protein [Phaffia rhodozyma]	100	650	0
g1921	P00507.2	Aspartate aminotransferase, mitochondrial; Short=mAspAT; AltName: Full=Fatty acid-binding protein; Short=FABP-1; AltName: Full=Glutamate oxaloacetate transaminase 2; AltName: Full=Kynurenine aminotransferase 4; AltName: Full=Kynurenine aminotransferase IV; AltName: Full=Kynurenine--oxoglutarate transaminase 4; AltName: Full=Kynurenine--oxoglutarate transaminase IV; AltName: Full=Plasma membrane-a…	59.1	403	1.31e-171
g1922	Q9H3S4.1	TPK1_HUMAN Thiamine pyrophosphokinase 1; Short=hTPK1; AltName: Full=Placental protein 20; Short=PP20; AltName: Full=Thiamin pyrophosphokinase 1	34.8	227	1.56e-43
g1923	Q10449.1	Meiotically up-regulated gene 157 protein	45.8	459	4.73e-132
g1925	P32453.1	Protein ATP11, mitochondrial; Flags: Precursor	34.5	168	2.24e-15
g1926	CED84532.1	Uncharacterized conserved protein [Phaffia rhodozyma]	100	72	1.8e-44
g1927	P83940.1	Elongin-C; Short=EloC; AltName: Full=Elongin 15 kDa subunit; AltName: Full=RNA polymerase II transcription factor SIII subunit C; AltName: Full=SIII p15; AltName: Full=Stromal membrane-associated protein SMAP1B homolog; AltName: Full=Transcription elongation factor B polypeptide 1	38.5	104	5.52e-14
g1928	P08463.3	Cyclin-dependent kinases regulatory subunit; AltName: Full=P13	58	88	1.83e-28
g1929	P43063.1	Cyclin-dependent kinase 1; Short=CDK1; AltName: Full=Cell division control protein 28; AltName: Full=Cell division protein kinase 2	73.3	292	4.8e-156
g1930	CED84528.1	Uncharacterized conserved protein [Phaffia rhodozyma]	100	251	2.65e-162
g1931	CED84527.1	Protein with predicted involvement in meiosis (GSG1) [Phaffia rhodozyma]	96.3	1371	0
g1932	CED84526.1	atp-dependent peptidase [Phaffia rhodozyma]	100	1179	0
g1933	Q4P331.1	ATP-dependent RNA helicase eIF4A; AltName: Full=Eukaryotic initiation factor 4A; Short=eIF-4A; AltName: Full=Translation initiation factor 1	82.7	394	2.11e-238
g1934	O44437.1	Small nuclear ribonucleoprotein Sm D3; Short=Sm-D3; AltName: Full=snRNP core protein D3	56.8	118	9.9e-37
g1935	CED84522.1	Splicing factor U2AF, large subunit (RRM superfamily) [Phaffia rhodozyma]	100	645	0
g1936	CED84521.1	hypothetical protein [Phaffia rhodozyma]	100	373	4.4e-245
g1937	CED84520.1	3-methyladenine DNA glycosidase [Phaffia rhodozyma]	100	410	2.89e-287
g1938	CED84519.1	Membrane protein involved in ER to Golgi transport [Phaffia rhodozyma]	100	166	2.35e-105
g1939	CED84518.1	F-box protein JEMMA and related proteins with JmjC, PHD, F-box and LRR domains [Phaffia rhodozyma]	100	1235	0
g1940	P0CP58.1	Pescadillo homolog; AltName: Full=Nucleolar protein 7 homolog	51.8	652	3.06e-170
g1941	CED84516.1	hypothetical protein [Phaffia rhodozyma]	93	661	0
g1942	Q99K70.1	RRAGC_MOUSE Ras-related GTP-binding protein C; Short=Rag C; Short=RagC; AltName: Full=GTPase-interacting protein 2; AltName: Full=TIB929	32.4	275	2.11e-34
g1943	CED84514.1	hypothetical protein [Phaffia rhodozyma]	100	251	4.51e-179
g1944	CED84513.1	RNA recognition motif domain [Phaffia rhodozyma]	100	404	3.74e-280
g1945	P32375.2	Allantoinase	49.7	473	1.01e-146
g1946	Q4HTT2.3	Histone H2B	88	100	3.58e-54
g1947	Q4PEF9.3	Histone H2A	91.5	117	3.26e-67
g1948	Q4P460.1	Sulfate adenylyltransferase; AltName: Full=ATP-sulfurylase; AltName: Full=Sulfate adenylate transferase; Short=SAT	70.5	576	1.28e-301
g1949	P34756.3	1-phosphatidylinositol 3-phosphate 5-kinase FAB1; Short=Phosphatidylinositol 3-phosphate 5-kinase; AltName: Full=Formation of aploid and binucleate cells protein 1; AltName: Full=Styryl dye vacuolar localization protein 7; AltName: Full=Type III PIP kinase; Short=PIPkin-III	41.4	454	1.04e-92
g1950	O74919.1	RNA-binding protein rnc1; AltName: Full=RNA-binding protein that suppresses calcineurin deletion 1	52.4	332	2.24e-93
g1951	O81742.2	Beta-adaptin-like protein C; Short=At-bC-Ad; Short=At-betaC-Ad; AltName: Full=AP complex subunit beta-C; AltName: Full=Adaptor protein complex AP subunit beta-C; AltName: Full=Beta-adaptin C; AltName: Full=Clathrin assembly protein complex beta large chain C	56.6	599	2.01e-218
g1952	CED84503.1	MHYT [Phaffia rhodozyma]	100	1318	0
g1953	O94424.1	Transcription initiation factor IIF subunit beta; AltName: Full=TFIIF medium subunit; AltName: Full=TFIIF-beta	31.2	269	7.14e-27
g1954	CED84501.1	hypothetical protein [Phaffia rhodozyma]	80	115	1.99e-41
g1955	CED84500.1	hypothetical protein [Phaffia rhodozyma]	89.7	389	6.39e-234
g1956	CED84499.1	hypothetical protein [Phaffia rhodozyma]	100	914	0
g1957	Q6CDM0.1	Kynureninase; AltName: Full=Biosynthesis of nicotinic acid protein 5; AltName: Full=L-kynurenine hydrolase	49.2	439	5.43e-137
g1958	Q9USK8.4	AGS1_SCHPO Cell wall alpha-1,3-glucan synthase ags1; AltName: Full=Cell wall alpha-1,4-glucan synthase	43.4	2460	0
g1959	CED84496.1	hypothetical protein [Phaffia rhodozyma]	97.2	1060	0
g1960	CED84495.1	hypothetical protein [Phaffia rhodozyma]	100	274	6.44e-195
g1961	CED84494.1	hypothetical protein [Phaffia rhodozyma]	100	511	0
g1962	CED84493.1	Uncharacterized Zn ribbon-containing protein [Phaffia rhodozyma]	91.7	230	4.22e-119
g1963	CED84492.1	hypothetical protein [Phaffia rhodozyma]	100	86	2.87e-50
g1964	CED84491.1	Choline transporter-like protein [Phaffia rhodozyma]	100	771	0
g1965	P11620.2	GTP-binding protein ypt1	79.7	202	1.41e-114
g1966	CED84488.1	Cytochrome b-c1 complex subunit 10, fungi [Phaffia rhodozyma]	100	74	6.56e-46
g1967	CED84487.1	tRNA-dihydrouridine synthase [Phaffia rhodozyma]	98.7	307	4.14e-213
g1968	P55059.1	Protein disulfide-isomerase; Short=PDI; Flags: Precursor	49.1	475	3.37e-127
g1969	CED84485.1	Cytochrome c oxidase, subunit IV/COX5b [Phaffia rhodozyma]	100	239	5.7e-168
g1970	CED84484.1	Peripheral-type benzodiazepine receptor and related proteins [Phaffia rhodozyma]	100	184	5.67e-133
g1971	CED84483.1	FOG: Leucine rich repeat [Phaffia rhodozyma]	100	1497	0
g1972	CED84482.1	RNA-binding protein RBM5 and related proteins, contain G-patch and RRM domains [Phaffia rhodozyma]	99.3	994	0
g1973	CED84481.1	Dynactin, subunit p62 [Phaffia rhodozyma]	96.2	553	0
g1974	CED84480.1	saicar synthase-like protein [Phaffia rhodozyma]	100	1127	0
g1975	Q99107.1	TSD2_MYCMD Protein TSD2	31.7	821	1.37e-96
g1976	Q6BII9.1	2,5-diamino-6-ribosylamino-4(3H)-pyrimidinone 5'-phosphate reductase; Short=DAROPP reductase; Short=DARP reductase; AltName: Full=2,5-diamino-6-(5-phospho-D-ribosylamino)pyrimidin-4(3H)-one reductase; AltName: Full=2,5-diamino-6-ribitylamino-4(3H)-pyrimidinone 5'-phosphate synthase; Short=DARIPP synthase	38.3	222	7.46e-35
g1977	O74949.2	Uncharacterized protein C553.12c	34.7	429	1.49e-63
g1978	CED84476.1	RNA polymerase I transcription factor [Phaffia rhodozyma]	96.4	917	0
g1979	O43093.1	Kinesin heavy chain; AltName: Full=Synkin	53	934	6.91e-258
g1980	CED84474.1	hypothetical protein [Phaffia rhodozyma]	77.7	139	2.13e-62
g1981	Q9C5E7.1	Pumilio homolog 6, chloroplastic; Short=APUM-6; Short=AtPUM6; Flags: Precursor	46.6	118	3.02e-20
g1982	CED84471.1	hypothetical protein [Phaffia rhodozyma]	100	151	7.01e-102
g1983	Q7SI09.1	L-arabinitol 4-dehydrogenase; Short=LAD	59.3	322	1.04e-124
g1984	CED84469.1	hypothetical protein [Phaffia rhodozyma]	100	444	0
g1985	P0CQ00.1	Serine/threonine-protein phosphatase 2A activator 1; AltName: Full=Peptidyl-prolyl cis-trans isomerase PTPA-1; Short=PPIase PTPA-1; Short=Rotamase PTPA-1; AltName: Full=Phosphotyrosyl phosphatase activator 1	36.2	403	1.32e-57
g1986	CED84467.1	Multidrug/pheromone exporter, ABC superfamily [Phaffia rhodozyma]	100	275	1.25e-197
g1987	CED84466.1	hypothetical protein [Phaffia rhodozyma]	100	495	0
g1988	P38264.1	SRP-independent targeting protein 3; AltName: Full=Inorganic phosphate transport protein PHO88; AltName: Full=Phosphate metabolism protein PHO88	42.5	179	1.11e-44
g1989	CED84464.1	mitogen-activated protein kinase kinase [Phaffia rhodozyma]	100	834	0
g1990	CED84463.1	FMN-binding split barrel [Phaffia rhodozyma]	100	200	1.12e-140
g1991	P48027.1	Sensor protein GacS	30.7	563	1.4e-49
g1992	CED84461.1	Origin recognition complex, subunit 4 [Phaffia rhodozyma]	100	888	0
g1993	CED84460.1	Zn(2)-C6 fungal-type DNA-binding domain [Phaffia rhodozyma]	99.7	303	2.46e-204
g1994	CED84459.1	hypothetical protein [Phaffia rhodozyma]	100	72	2.82e-46
g1995	CED84458.1	Predicted glutamine synthetase [Phaffia rhodozyma]	100	278	1.95e-207
g1996	P41148.1	Endoplasmin; AltName: Full=94 kDa glucose-regulated protein; Short=GRP-94; AltName: Full=Heat shock protein 90 kDa beta member 1; Flags: Precursor	40.6	714	1.31e-150
g1997	CED84456.1	Replication factor C, subunit RFC1 (large subunit) [Phaffia rhodozyma]	100	1095	0
g1998	P51691.3	Arylsulfatase; Short=AS; AltName: Full=Aryl-sulfate sulphohydrolase	58.5	537	1.34e-226
g1999	P0CP76.1	Chitin deacetylase 3; Flags: Precursor	43.2	308	3.05e-75
g2000	B0CRU6.1	Fe-S cluster assembly protein DRE2; AltName: Full=Anamorsin homolog	39.5	332	3.52e-43
g2001	P79058.4	mRNA stability protein mug134; AltName: Full=Initiation of G zero protein 1	51.4	72	1.79e-16
g2002	Q96VK3.1	BUR1_EMENI Serine/threonine-protein kinase bur1; AltName: Full=PITALRE-like kinase A	48.5	363	3.05e-101
g2003	CED84450.1	3-isopropylmalate dehydrogenase [Phaffia rhodozyma]	98.4	1537	0
g2004	CED84449.1	GTPase [Phaffia rhodozyma]	100	809	0
g2005	CED84448.1	hypothetical protein [Phaffia rhodozyma]	100	405	1.79e-283
g2006	J9VGT6.2	Chitin synthase 8; AltName: Full=Chitin-UDP acetyl-glucosaminyl transferase 8; AltName: Full=Class-I chitin synthase 8	60.3	769	0
g2007	CED84446.1	Uncharacterized conserved protein [Phaffia rhodozyma]	100	109	1.7e-64
g2008	CED84445.1	Mitochondrial ribosomal protein L17 [Phaffia rhodozyma]	100	270	4.53e-193
g2009	F2Z699.1	External alternative NADH-ubiquinone oxidoreductase, mitochondrial; AltName: Full=External alternative NADH dehydrogenase; AltName: Full=NADH:ubiquinone reductase (non-electrogenic); Flags: Precursor	51	516	3.4e-165
g2010	CED84443.1	hypothetical protein [Phaffia rhodozyma]	92.1	730	0
g2013	P0CT34.1	Transposon Tf2-1 polyprotein; AltName: Full=Retrotransposable element Tf2 155 kDa protein	31	881	3.94e-120
g2015	P10978.1	Retrovirus-related Pol polyprotein from transposon TNT 1-94; Includes: Protease; Includes: Reverse transcriptase; Includes: Endonuclease	39.5	306	2.14e-55
g2016	CED84440.1	retrotransposon nucleocapsid protein [Phaffia rhodozyma]	80.7	607	0
g2017	P41004.2	Structural maintenance of chromosomes protein 4; AltName: Full=Cell untimely torn protein 3; AltName: Full=Chromosome segregation protein cut3	37.2	1262	1.5e-214
g2018	CED84436.1	D-3-phosphoglycerate dehydrogenase, D-isomer-specific 2-hydroxy acid dehydrogenase superfamily [Phaffia rhodozyma]	100	361	8.74e-255
g2019	CED84435.1	hypothetical protein [Phaffia rhodozyma]	100	87	5.13e-50
g2020	CED84434.1	hypothetical protein [Phaffia rhodozyma]	99.8	525	0
g2022	Q4WLN1.1	Aconitate hydratase, mitochondrial; Short=Aconitase; AltName: Full=Citrate hydro-lyase; AltName: Full=Homocitrate dehydratase; Flags: Precursor	70.7	764	0
g2023	CED84432.1	Muskelin [Phaffia rhodozyma]	100	927	0
g2024	CED84431.1	hypothetical protein [Phaffia rhodozyma]	100	280	1.1e-189
g2025	CED84430.1	Extracellular matrix glycoprotein Laminin subunits alpha and gamma [Phaffia rhodozyma]	99.8	1203	0
g2026	O59824.1	ATP-dependent zinc metalloprotease YME1 homolog	52.8	521	2.5e-175
g2027	CED84428.1	hypothetical protein [Phaffia rhodozyma]	100	226	9.43e-155
g2028	P47104.1	Regulator of V-ATPase in vacuolar membrane protein 1; AltName: Full=Suppression of the onset of impotence protein 3	30.3	679	1.43e-90
g2029	CED84426.1	hypothetical protein [Phaffia rhodozyma]	97.2	939	0
g2030	CED84425.1	hypothetical protein [Phaffia rhodozyma]	100	613	0
g2031	CED84423.1	Amino acid transporters [Phaffia rhodozyma]	98.6	734	0
g2032	Q9CYK1.2	SYWM_MOUSE Tryptophan--tRNA ligase, mitochondrial; AltName: Full=(Mt)TrpRS; AltName: Full=Tryptophanyl-tRNA synthetase; Short=TrpRS; Flags: Precursor	41.5	352	1.02e-82
g2033	O64818.1	Uncharacterized protein At2g23090	50	74	6.83e-11
g2034	CED84420.1	Transcription factor domain, fungi [Phaffia rhodozyma]	100	930	0
g2035	Q08806.1	Alpha-amylase 2; AltName: Full=1,4-alpha-D-glucan glucanohydrolase 2; Flags: Precursor	43.4	477	1.07e-114
g2036	CED84417.1	Domain of unknown function DUF4203 [Phaffia rhodozyma]	99.9	693	0
g2037	O94321.1	Multistep phosphorelay regulator 1	48.8	80	3.77e-15
g2038	CED84414.1	Protein of unknown function DUF2456 [Phaffia rhodozyma]	100	493	0
g2039	Q4P3U9.2	ATP-dependent rRNA helicase RRP3	55.2	446	1.58e-147
g2040	A2R6A1.1	Probable pectin lyase F; Short=PLF; Flags: Precursor	49.5	374	1.24e-105
g2041	CED84411.1	hypothetical protein [Phaffia rhodozyma]	100	383	2.72e-273
g2042	O74533.1	Cytochrome b-c1 complex subunit 7; AltName: Full=Complex III subunit 7; AltName: Full=Ubiquinol-cytochrome c reductase complex 14 kDa protein	53.8	119	9.29e-37
g2043	A0A1E3B0S4.1	MFS-type transporter criB; AltName: Full=Echinulin biosynthesis cluster protein B	33	460	2.41e-72
g2044	O48844.1	26S proteasome non-ATPase regulatory subunit 1 homolog A; AltName: Full=26S proteasome regulatory subunit RPN2a; Short=AtRPN2a; AltName: Full=26S proteasome regulatory subunit S1 homolog A	43.8	1007	5.66e-239
g2045	CED84407.1	Uncharacterized conserved protein, contains RCC1 domain [Phaffia rhodozyma]	100	566	0
g2046	CED84406.1	Kinetochore protein [Phaffia rhodozyma]	100	1401	0
g2047	CED84405.1	hypothetical protein [Phaffia rhodozyma]	100	756	0
g2048	O94311.2	UPF0743 protein C215.06c	51.4	74	7.05e-19
g2049	Q3URE1.2	Malonate--CoA ligase ACSF3, mitochondrial; AltName: Full=Acyl-CoA synthetase family member 3; Flags: Precursor	40.1	556	2.34e-112
g2050	P54069.3	Protein bem46	43	298	4.61e-59
g2051	Q4PI64.1	Eukaryotic translation initiation factor 3 subunit H; Short=eIF3h	36.7	349	4.47e-54
g2052	Q10332.1	Uncharacterized ATP-dependent helicase C582.10c	41.8	649	6.04e-129
g2053	Q01976.2	ADP-ribose pyrophosphatase; AltName: Full=ADP-ribose diphosphatase; AltName: Full=ADP-ribose phosphohydrolase; AltName: Full=Adenosine diphosphoribose pyrophosphatase; Short=ADPR-PPase	38.9	211	5.48e-41
g2054	O42634.2	Meiotic recombination protein dmc1	62	324	2.98e-134
g2055	O14353.1	Biotin--protein ligase; AltName: Full=Biotin apo-protein ligase; Includes: Biotin--[methylmalonyl-CoA-carboxytransferase] ligase; Includes: Biotin--[propionyl-CoA-carboxylase [ATP-hydrolyzing]] ligase; AltName: Full=Holocarboxylase synthetase; Short=HCS; Includes: Biotin--[methylcrotonoyl-CoA-carboxylase] ligase; Includes: Biotin--[acetyl-CoA-carboxylase] ligase	38.1	270	1.95e-43
g2056	CED84397.1	Prephenate dehydratase [Phaffia rhodozyma]	100	322	6.45e-235
g2057	CED84396.1	hypothetical protein [Phaffia rhodozyma]	100	200	4.58e-140
g2058	CED84395.1	protein serine threonine phosphatase 2c [Phaffia rhodozyma]	100	384	8.4e-276
g2059	CED84394.1	Protein of unknown function DUF938 [Phaffia rhodozyma]	100	335	5.81e-224
g2060	CED84393.1	ICE2 [Phaffia rhodozyma]	100	469	2.56e-304
g2061	P87115.1	RNA cytidine acetyltransferase; AltName: Full=18S rRNA cytosine acetyltransferase	55	1055	0
g2062	CED84391.1	Cytidine deaminase-like [Phaffia rhodozyma]	98.8	259	3.13e-181
g2063	CED84390.1	WD40 repeat-containing protein [Phaffia rhodozyma]	100	1364	0
g2064	CED84389.1	Galactosyltransferases [Phaffia rhodozyma]	100	1082	0
g2065	O14002.1	Peroxide stress-activated histidine kinase mak2; AltName: Full=His-Asp phosphorelay kinase phk1; AltName: Full=Mcs4-associated kinase 2	37.3	573	8.65e-90
g2066	Q5B020.1	Pre-mRNA-splicing factor cwc15	40.6	283	1.25e-32
g2067	CED84386.1	Glycosyltransferase, DXD sugar-binding motif [Phaffia rhodozyma]	99.9	849	0
g2068	P0CR73.1	Transcription elongation factor SPT6; AltName: Full=Chromatin elongation factor SPT6	36.8	1365	1.01e-263
g2069	CED84384.1	Mitochondrial/chloroplast ribosomal protein L28 [Phaffia rhodozyma]	100	225	4.89e-161
g2070	B6HJ92.1	Importin subunit alpha; AltName: Full=Karyopherin alpha	63.9	540	3.01e-101
g2071	Q9ZRW8.1	Glutathione S-transferase U19; Short=AtGSTU19; AltName: Full=GST class-tau member 19; AltName: Full=Glutathione S-transferase 8	35	206	1.01e-34
g2072	CED84381.1	hypothetical protein [Phaffia rhodozyma]	100	541	0
g2073	CED84380.1	Permease of the major facilitator superfamily [Phaffia rhodozyma]	86.7	570	0
g2074	Q1JP63.1	Synaptic vesicle 2-related protein; Short=SV2-related protein	31.5	124	1.25e-16
g2075	CED84378.1	Predicted ATPase [Phaffia rhodozyma]	100	717	0
g2076	CED84377.1	Domain of unknown function DUF1708 [Phaffia rhodozyma]	100	1158	0
g2077	CED84376.1	NADH:ubiquinone oxidoreductase, ESSS subunit [Phaffia rhodozyma]	100	123	6.5e-89
g2078	P0CR90.1	Mitochondrial import inner membrane translocase subunit TIM54	30.8	445	1.09e-56
g2079	O14301.1	Uncharacterized WD repeat-containing protein C9G1.05	34.8	621	6.37e-108
g2080	A0A0D1DXB8.1	K homology domain-containing protein 4	45.8	989	1.53e-242
g2081	P80576.2	Phospho-2-dehydro-3-deoxyheptonate aldolase; AltName: Full=3-deoxy-D-arabino-heptulosonate 7-phosphate synthase; AltName: Full=DAHP synthase; AltName: Full=Phospho-2-keto-3-deoxyheptonate aldolase	52	492	1.28e-174
g2082	CED84370.1	Predicted GTPase activator protein [Phaffia rhodozyma]	94.7	755	0
g2083	CED84369.1	hypothetical protein [Phaffia rhodozyma]	100	204	2.36e-119
g2084	Q6DHC3.1	Mitochondrial glutathione transporter SLC25A40; AltName: Full=Solute carrier family 25 member 40	34.5	406	1.09e-47
g2085	Q6FRC6.1	Nuclear transport factor 2; Short=NTF-2	52.1	121	2.48e-37
g2086	CED84366.1	Mg2 transporter protein, CorA-like/Zinc transport protein ZntB [Phaffia rhodozyma]	100	855	0
g2088	CED84363.1	Tetratricopeptide-like helical [Phaffia rhodozyma]	100	281	4.03e-197
g2089	CED84362.1	Predicted membrane protein [Phaffia rhodozyma]	99.4	328	1.26e-223
g2090	CED84361.1	hypothetical protein [Phaffia rhodozyma]	100	547	0
g2091	O00092.1	Phytase A; AltName: Full=Histidine acid phosphatase phyA; Short=HAP; AltName: Full=Myo-inositol hexakisphosphate phosphohydrolase A; AltName: Full=Myo-inositol-hexaphosphate 3-phosphohydrolase A; Flags: Precursor	30.8	432	3.96e-47
g2092	O93844.1	Purine nucleoside permease; Flags: Precursor	44.5	254	1.09e-63
g2093	CED84929.1	hypothetical protein [Phaffia rhodozyma]	88.7	238	1.2e-123
g2094	RYE04158.1	MAG: hypothetical protein EOP33_09280, partial [Rickettsiaceae bacterium]	49.6	343	5.01e-102
g2113	KAG7527219.1	hypothetical protein FFLO_07153 [Filobasidium floriforme]	43	869	2.46e-202
g2114	KAG7527219.1	hypothetical protein FFLO_07153 [Filobasidium floriforme]	43	869	4.86e-202
g2115	KAG7527219.1	hypothetical protein FFLO_07153 [Filobasidium floriforme]	43	869	9.59e-202
g2116	J9VLN4.2	Copper transport protein CTR4; Short=Copper transporter 4	51.3	152	2.04e-45
g2117	CED82662.1	Iron/ascorbate family oxidoreductases [Phaffia rhodozyma]	100	395	5.62e-291
g2119	Q10094.1	Uncharacterized protein C11D3.15	52.8	1339	0
g2120	Q04894.1	NADP-dependent alcohol dehydrogenase 6; AltName: Full=NADP-dependent alcohol dehydrogenase VI; AltName: Full=S-nitroso-CoA reductase; Short=ScorR; AltName: Full=ScADHVI	45.1	346	1.32e-101
g2121	Q7NMD1.1	Cryptochrome DASH	42.2	507	3.72e-117
g2123	Q9Y2H2.3	SAC2_HUMAN Phosphatidylinositide phosphatase SAC2; AltName: Full=Inositol polyphosphate 5-phosphatase F; AltName: Full=Sac domain-containing inositol phosphatase 2; AltName: Full=Sac domain-containing phosphoinositide 4-phosphatase 2; Short=hSAC2	33	560	5.44e-78
g2125	O74969.1	High-affinity glucose transporter ght2; AltName: Full=Hexose transporter 2	41.3	477	3.38e-131
g2126	P57722.3	Poly(rC)-binding protein 3; AltName: Full=Alpha-CP3	34.8	328	1.31e-38
g2127	Q12314.1	Protein arginine N-methyltransferase SFM1; AltName: Full=SPOUT family methyltransferase 1	37.6	226	3.21e-38
g2128	CED82651.1	Uncharacterized conserved protein [Phaffia rhodozyma]	100	294	1.17e-207
g2129	CED82650.1	Cytochrome c oxidase, subunit VIb/COX12 [Phaffia rhodozyma]	100	107	2.08e-73
g2130	J9VX38.1	Probable phosphatase HAD1	63.6	250	9.39e-101
g2131	P21696.2	Glycerol-3-phosphate dehydrogenase [NAD(+)] 1; AltName: Full=GPDH-C; Short=GPD-C	48.6	348	5.87e-100
g2133	CED82646.1	FAS1 domain [Phaffia rhodozyma]	100	363	1.54e-217
g2134	CED82645.1	Ferric reductase, NADH/NADPH oxidase and related proteins [Phaffia rhodozyma]	100	695	0
g2135	CED82644.1	AT hook-like [Phaffia rhodozyma]	100	393	2.82e-258
g2136	CED82643.1	F-box protein JEMMA and related proteins with JmjC, PHD, F-box and LRR domains [Phaffia rhodozyma]	100	1380	0
g2137	C8VK14.1	2-oxoglutarate-Fe(II) type oxidoreductase hxnY; AltName: Full=Nicotinate catabolism cluster protein hxnY	36.6	303	1.09e-53
g2138	CED82641.1	hypothetical protein [Phaffia rhodozyma]	100	316	8.76e-230
g2139	CED82640.1	hypothetical protein [Phaffia rhodozyma]	100	510	0
g2140	CED82639.1	Uncharacterized Fe-S protein [Phaffia rhodozyma]	100	154	5.73e-107
g2141	CED82638.1	Molybdenum cofactor sulfurase [Phaffia rhodozyma]	100	246	2.16e-179
g2142	P32368.1	Phosphatidylinositol-3-phosphatase SAC1; AltName: Full=Phosphatidylinositol-4-phosphate phosphatase; AltName: Full=Recessive suppressor of secretory defect	38.7	584	1.6e-116
g2143	Q9UTR6.2	OCH1_SCHPO Initiation-specific alpha-1,6-mannosyltransferase	33.4	296	5.99e-40
g2144	CED82635.1	Non-SMC (structural maintenance of chromosomes) element 1 protein (NSE1) [Phaffia rhodozyma]	100	391	3.54e-246
g2145	CED82634.1	hypothetical protein [Phaffia rhodozyma]	100	210	7.22e-142
g2146	CED82633.1	fog: zn-finger [Phaffia rhodozyma]	100	412	1.82e-259
g2147	CED82632.1	tRNA delta(2)-isopentenylpyrophosphate transferase [Phaffia rhodozyma]	99.3	1640	0
g2148	CED82631.1	hypothetical protein [Phaffia rhodozyma]	100	88	9.14e-48
g2149	O13911.2	Bifunctional polynucleotide phosphatase/kinase; AltName: Full=DNA 5'-kinase/3'-phosphatase; AltName: Full=Polynucleotide kinase-3'-phosphatase; Includes: Polynucleotide 3'-phosphatase; AltName: Full=2'(3')-polynucleotidase; Includes: Polynucleotide 5'-hydroxyl-kinase	40.5	333	1.9e-69
g2150	CED82629.1	mitochondrion organization and biogenesis-related protein [Phaffia rhodozyma]	100	801	0
g2151	Q09897.1	Chitin synthase regulatory factor 3; AltName: Full=Chs four homolog 1	34.8	374	1.99e-55
g2152	CED82627.1	ste ste20 ysk protein kinase [Phaffia rhodozyma]	100	951	0
g2153	Q5AG71.2	Serine/threonine-protein kinase HSL1	54.5	354	7.93e-111
g2154	CED82625.1	hypothetical protein [Phaffia rhodozyma]	100	384	9.26e-225
g2155	Q9UT09.1	AROG_SCHPO Phospho-2-dehydro-3-deoxyheptonate aldolase, tyrosine-inhibited; AltName: Full=3-deoxy-D-arabino-heptulosonate 7-phosphate synthase; AltName: Full=DAHP synthase; AltName: Full=Phospho-2-keto-3-deoxyheptonate aldolase	57.8	353	2.62e-139
g2156	CED82623.1	Alpha-mannosyltransferase [Phaffia rhodozyma]	100	604	0
g2157	O42652.1	Aspartate aminotransferase, cytoplasmic; AltName: Full=Transaminase A	52	402	1.87e-148
g2158	CED82621.1	Nuclear protein ES2 [Phaffia rhodozyma]	100	658	0
g2159	O42652.1	Aspartate aminotransferase, cytoplasmic; AltName: Full=Transaminase A	47.2	405	4.16e-128
[truncated: 4,018 more rows]
