# Supplementary material for: Comparative Transcriptomic Analyses Reveal Potential Stp1 Regulatory Roles Independent of Sre1 in Phaffia rhodozyma
Source: Int J Mol Sci. 2025 Dec 13;26(24):12008. doi: 10.3390/ijms262412008 (PMC12732919; doi:10.3390/ijms262412008)
Supplement: Supplementary file 1 [file ijms-26-12008-s001.zip › Table S5.gff3]

##gff-version 3
##sequence-region   QXden1.PacBioOnly_0 1 2651629
##sequence-region   QXden1.PacBioOnly_1 1 2452466
##sequence-region   QXden1.PacBioOnly_10 1 1028584
##sequence-region   QXden1.PacBioOnly_11 1 55498
##sequence-region   QXden1.PacBioOnly_12 1 52504
##sequence-region   QXden1.PacBioOnly_13 1 44067
##sequence-region   QXden1.PacBioOnly_14 1 40334
##sequence-region   QXden1.PacBioOnly_15 1 37974
##sequence-region   QXden1.PacBioOnly_16 1 33997
##sequence-region   QXden1.PacBioOnly_17 1 30666
##sequence-region   QXden1.PacBioOnly_18 1 29982
##sequence-region   QXden1.PacBioOnly_19 1 19364
##sequence-region   QXden1.PacBioOnly_2 1 2290485
##sequence-region   QXden1.PacBioOnly_20 1 6047
##sequence-region   QXden1.PacBioOnly_21 1 3969
##sequence-region   QXden1.PacBioOnly_3 1 2285805
##sequence-region   QXden1.PacBioOnly_4 1 1858312
##sequence-region   QXden1.PacBioOnly_5 1 1809661
##sequence-region   QXden1.PacBioOnly_6 1 1579819
##sequence-region   QXden1.PacBioOnly_7 1 1450098
##sequence-region   QXden1.PacBioOnly_8 1 1207168
##sequence-region   QXden1.PacBioOnly_9 1 1107845
QXden1.PacBioOnly_0	Geneious	gene	1461	2213	.	+	.	ID=g6523;Name=g6523
QXden1.PacBioOnly_0	Geneious	mRNA	1461	2213	.	+	.	ID=g6523.t1;Parent=g6523;Name=g6523.t1
QXden1.PacBioOnly_0	Geneious	CDS	1461	2210	.	+	0	ID=g6523.t1.CDS1;Parent=g6523.t1
QXden1.PacBioOnly_0	Geneious	gene	8192	8569	.	+	.	ID=g6587;Name=g6587
QXden1.PacBioOnly_0	Geneious	mRNA	8192	8569	.	+	.	ID=g6587.t1;Parent=g6587;Name=g6587.t1
QXden1.PacBioOnly_0	Geneious	CDS	8192	8566	.	+	0	ID=g6587.t1.CDS1;Parent=g6587.t1
QXden1.PacBioOnly_0	Geneious	gene	15933	16427	.	+	.	ID=g6470;Name=g6470
QXden1.PacBioOnly_0	Geneious	mRNA	15933	16427	.	+	.	ID=g6470.t1;Parent=g6470;Name=g6470.t1
QXden1.PacBioOnly_0	Geneious	CDS	15933	16424	.	+	0	ID=g6470.t1.CDS1;Parent=g6470.t1
QXden1.PacBioOnly_0	Geneious	gene	36247	36759	.	+	.	ID=g6658;Name=g6658
QXden1.PacBioOnly_0	Geneious	mRNA	36247	36759	.	+	.	ID=g6658.t1;Parent=g6658;Name=g6658.t1
QXden1.PacBioOnly_0	Geneious	CDS	36247	36756	.	+	0	ID=g6658.t1.CDS1;Parent=g6658.t1
QXden1.PacBioOnly_0	Geneious	gene	126305	126879	.	-	.	ID=g6668;Name=g6668
QXden1.PacBioOnly_0	Geneious	mRNA	126305	126879	.	-	.	ID=g6668.t1;Parent=g6668;Name=g6668.t1
QXden1.PacBioOnly_0	Geneious	CDS	126556	126879	.	-	0	ID=g6668.t1.CDS1;Parent=g6668.t1
QXden1.PacBioOnly_0	Geneious	gene	135999	136409	.	+	.	ID=g6583;Name=g6583
QXden1.PacBioOnly_0	Geneious	mRNA	135999	136409	.	+	.	ID=g6583.t1;Parent=g6583;Name=g6583.t1
QXden1.PacBioOnly_0	Geneious	CDS	135999	136406	.	+	0	ID=g6583.t1.CDS1;Parent=g6583.t1
QXden1.PacBioOnly_0	Geneious	gene	137258	137668	.	+	.	ID=g6823;Name=g6823
QXden1.PacBioOnly_0	Geneious	mRNA	137258	137668	.	+	.	ID=g6823.t1;Parent=g6823;Name=g6823.t1
QXden1.PacBioOnly_0	Geneious	CDS	137258	137665	.	+	0	ID=g6823.t1.CDS1;Parent=g6823.t1
QXden1.PacBioOnly_0	Geneious	gene	137741	138049	.	+	.	ID=g6739;Name=g6739
QXden1.PacBioOnly_0	Geneious	mRNA	137741	138049	.	+	.	ID=g6739.t1;Parent=g6739;Name=g6739.t1
QXden1.PacBioOnly_0	Geneious	CDS	137741	138046	.	+	0	ID=g6739.t1.CDS1;Parent=g6739.t1
QXden1.PacBioOnly_0	Geneious	gene	289709	290059	.	+	.	ID=g6810;Name=g6810
QXden1.PacBioOnly_0	Geneious	mRNA	289709	290059	.	+	.	ID=g6810.t1;Parent=g6810;Name=g6810.t1
QXden1.PacBioOnly_0	Geneious	CDS	289709	290056	.	+	0	ID=g6810.t1.CDS1;Parent=g6810.t1
QXden1.PacBioOnly_0	Geneious	gene	294768	295305	.	+	.	ID=g6601;Name=g6601
QXden1.PacBioOnly_0	Geneious	mRNA	294768	295305	.	+	.	ID=g6601.t1;Parent=g6601;Name=g6601.t1
QXden1.PacBioOnly_0	Geneious	CDS	294768	294946	.	+	0	ID=g6601.t1.CDS1;Parent=g6601.t1
QXden1.PacBioOnly_0	Geneious	CDS	294990	295302	.	+	1	ID=g6601.t1.CDS2;Parent=g6601.t1
QXden1.PacBioOnly_0	Geneious	gene	305379	305935	.	+	.	ID=g6901;Name=g6901
QXden1.PacBioOnly_0	Geneious	mRNA	305379	305935	.	+	.	ID=g6901.t1;Parent=g6901;Name=g6901.t1
QXden1.PacBioOnly_0	Geneious	CDS	305379	305935	.	+	0	ID=g6901.t1.CDS1;Parent=g6901.t1
QXden1.PacBioOnly_0	Geneious	gene	340115	340717	.	-	.	ID=g6801;Name=g6801
QXden1.PacBioOnly_0	Geneious	mRNA	340115	340717	.	-	.	ID=g6801.t1;Parent=g6801;Name=g6801.t1
QXden1.PacBioOnly_0	Geneious	CDS	340115	340717	.	-	0	ID=g6801.t1.CDS1;Parent=g6801.t1
QXden1.PacBioOnly_0	Geneious	gene	509919	510674	.	-	.	ID=g6525;Name=g6525
QXden1.PacBioOnly_0	Geneious	mRNA	509919	510674	.	-	.	ID=g6525.t1;Parent=g6525;Name=g6525.t1
QXden1.PacBioOnly_0	Geneious	CDS	509922	510674	.	-	0	ID=g6525.t1.CDS1;Parent=g6525.t1
QXden1.PacBioOnly_0	Geneious	gene	603487	603963	.	-	.	ID=g6499;Name=g6499
QXden1.PacBioOnly_0	Geneious	mRNA	603487	603963	.	-	.	ID=g6499.t1;Parent=g6499;Name=g6499.t1
QXden1.PacBioOnly_0	Geneious	CDS	603574	603963	.	-	0	ID=g6499.t1.CDS1;Parent=g6499.t1
QXden1.PacBioOnly_0	Geneious	gene	604747	605247	.	+	.	ID=g6830;Name=g6830
QXden1.PacBioOnly_0	Geneious	mRNA	604747	605247	.	+	.	ID=g6830.t1;Parent=g6830;Name=g6830.t1
QXden1.PacBioOnly_0	Geneious	CDS	604747	605244	.	+	0	ID=g6830.t1.CDS1;Parent=g6830.t1
QXden1.PacBioOnly_0	Geneious	gene	756407	757644	.	+	.	ID=g6799;Name=g6799
QXden1.PacBioOnly_0	Geneious	mRNA	756407	757644	.	+	.	ID=g6799.t1;Parent=g6799;Name=g6799.t1
QXden1.PacBioOnly_0	Geneious	CDS	756407	756443	.	+	0	ID=g6799.t1.CDS1;Parent=g6799.t1
QXden1.PacBioOnly_0	Geneious	CDS	757277	757644	.	+	2	ID=g6799.t1.CDS2;Parent=g6799.t1
QXden1.PacBioOnly_0	Geneious	gene	890875	891204	.	+	.	ID=g6626;Name=g6626
QXden1.PacBioOnly_0	Geneious	mRNA	890875	891204	.	+	.	ID=g6626.t1;Parent=g6626;Name=g6626.t1
QXden1.PacBioOnly_0	Geneious	CDS	890875	891201	.	+	0	ID=g6626.t1.CDS1;Parent=g6626.t1
QXden1.PacBioOnly_0	Geneious	gene	913505	914183	.	+	.	ID=g6685;Name=g6685
QXden1.PacBioOnly_0	Geneious	mRNA	913505	914183	.	+	.	ID=g6685.t1;Parent=g6685;Name=g6685.t1
QXden1.PacBioOnly_0	Geneious	CDS	913505	913544	.	+	0	ID=g6685.t1.CDS1;Parent=g6685.t1
QXden1.PacBioOnly_0	Geneious	CDS	913663	914180	.	+	2	ID=g6685.t1.CDS2;Parent=g6685.t1
QXden1.PacBioOnly_0	Geneious	gene	1164625	1166351	.	+	.	ID=g6530;Name=g6530
QXden1.PacBioOnly_0	Geneious	mRNA	1164625	1166351	.	+	.	ID=g6530.t1;Parent=g6530;Name=g6530.t1
QXden1.PacBioOnly_0	Geneious	CDS	1164625	1164648	.	+	0	ID=g6530.t1.CDS1;Parent=g6530.t1
QXden1.PacBioOnly_0	Geneious	CDS	1164696	1164822	.	+	0	ID=g6530.t1.CDS2;Parent=g6530.t1
QXden1.PacBioOnly_0	Geneious	CDS	1164873	1165288	.	+	2	ID=g6530.t1.CDS3;Parent=g6530.t1
QXden1.PacBioOnly_0	Geneious	CDS	1166256	1166348	.	+	0	ID=g6530.t1.CDS4;Parent=g6530.t1
QXden1.PacBioOnly_0	Geneious	gene	1180383	1180769	.	-	.	ID=g6867;Name=g6867
QXden1.PacBioOnly_0	Geneious	mRNA	1180383	1180769	.	-	.	ID=g6867.t1;Parent=g6867;Name=g6867.t1
QXden1.PacBioOnly_0	Geneious	CDS	1180386	1180769	.	-	0	ID=g6867.t1.CDS1;Parent=g6867.t1
QXden1.PacBioOnly_0	Geneious	gene	1216465	1217052	.	+	.	ID=g6628;Name=g6628
QXden1.PacBioOnly_0	Geneious	mRNA	1216465	1217052	.	+	.	ID=g6628.t1;Parent=g6628;Name=g6628.t1
QXden1.PacBioOnly_0	Geneious	CDS	1216465	1216829	.	+	0	ID=g6628.t1.CDS1;Parent=g6628.t1
QXden1.PacBioOnly_0	Geneious	CDS	1216890	1217049	.	+	1	ID=g6628.t1.CDS2;Parent=g6628.t1
QXden1.PacBioOnly_0	Geneious	gene	1236081	1236905	.	+	.	ID=g6751;Name=g6751
QXden1.PacBioOnly_0	Geneious	mRNA	1236081	1236905	.	+	.	ID=g6751.t1;Parent=g6751;Name=g6751.t1
QXden1.PacBioOnly_0	Geneious	CDS	1236081	1236198	.	+	0	ID=g6751.t1.CDS1;Parent=g6751.t1
QXden1.PacBioOnly_0	Geneious	CDS	1236445	1236902	.	+	2	ID=g6751.t1.CDS2;Parent=g6751.t1
QXden1.PacBioOnly_0	Geneious	gene	1261422	1261724	.	-	.	ID=g6772;Name=g6772
QXden1.PacBioOnly_0	Geneious	mRNA	1261422	1261724	.	-	.	ID=g6772.t1;Parent=g6772;Name=g6772.t1
QXden1.PacBioOnly_0	Geneious	CDS	1261425	1261724	.	-	0	ID=g6772.t1.CDS1;Parent=g6772.t1
QXden1.PacBioOnly_0	Geneious	gene	1295662	1296519	.	+	.	ID=g6473;Name=g6473
QXden1.PacBioOnly_0	Geneious	mRNA	1295662	1296519	.	+	.	ID=g6473.t1;Parent=g6473;Name=g6473.t1
QXden1.PacBioOnly_0	Geneious	CDS	1295662	1296516	.	+	0	ID=g6473.t1.CDS1;Parent=g6473.t1
QXden1.PacBioOnly_0	Geneious	gene	1322561	1322971	.	+	.	ID=g6516;Name=g6516
QXden1.PacBioOnly_0	Geneious	mRNA	1322561	1322971	.	+	.	ID=g6516.t1;Parent=g6516;Name=g6516.t1
QXden1.PacBioOnly_0	Geneious	CDS	1322561	1322573	.	+	0	ID=g6516.t1.CDS1;Parent=g6516.t1
QXden1.PacBioOnly_0	Geneious	CDS	1322615	1322714	.	+	2	ID=g6516.t1.CDS2;Parent=g6516.t1
QXden1.PacBioOnly_0	Geneious	CDS	1322764	1322968	.	+	1	ID=g6516.t1.CDS3;Parent=g6516.t1
QXden1.PacBioOnly_0	Geneious	gene	1360782	1361551	.	+	.	ID=g6693;Name=g6693
QXden1.PacBioOnly_0	Geneious	mRNA	1360782	1361551	.	+	.	ID=g6693.t1;Parent=g6693;Name=g6693.t1
QXden1.PacBioOnly_0	Geneious	CDS	1360782	1361143	.	+	0	ID=g6693.t1.CDS1;Parent=g6693.t1
QXden1.PacBioOnly_0	Geneious	CDS	1361272	1361548	.	+	1	ID=g6693.t1.CDS2;Parent=g6693.t1
QXden1.PacBioOnly_0	Geneious	gene	1438532	1439097	.	+	.	ID=g6791;Name=g6791
QXden1.PacBioOnly_0	Geneious	mRNA	1438532	1439097	.	+	.	ID=g6791.t1;Parent=g6791;Name=g6791.t1
QXden1.PacBioOnly_0	Geneious	CDS	1438532	1438605	.	+	0	ID=g6791.t1.CDS1;Parent=g6791.t1
QXden1.PacBioOnly_0	Geneious	CDS	1438673	1439097	.	+	1	ID=g6791.t1.CDS2;Parent=g6791.t1
QXden1.PacBioOnly_0	Geneious	gene	1510660	1511142	.	+	.	ID=g6765;Name=g6765
QXden1.PacBioOnly_0	Geneious	mRNA	1510660	1511142	.	+	.	ID=g6765.t1;Parent=g6765;Name=g6765.t1
QXden1.PacBioOnly_0	Geneious	CDS	1510660	1511139	.	+	0	ID=g6765.t1.CDS1;Parent=g6765.t1
QXden1.PacBioOnly_0	Geneious	gene	1612176	1612514	.	+	.	ID=g6680;Name=g6680
QXden1.PacBioOnly_0	Geneious	mRNA	1612176	1612514	.	+	.	ID=g6680.t1;Parent=g6680;Name=g6680.t1
QXden1.PacBioOnly_0	Geneious	CDS	1612176	1612511	.	+	0	ID=g6680.t1.CDS1;Parent=g6680.t1
QXden1.PacBioOnly_0	Geneious	gene	1686648	1687154	.	-	.	ID=g6555;Name=g6555
QXden1.PacBioOnly_0	Geneious	mRNA	1686648	1687154	.	-	.	ID=g6555.t1;Parent=g6555;Name=g6555.t1
QXden1.PacBioOnly_0	Geneious	CDS	1686651	1687154	.	-	0	ID=g6555.t1.CDS1;Parent=g6555.t1
QXden1.PacBioOnly_0	Geneious	gene	1816673	1817020	.	+	.	ID=g6526;Name=g6526
QXden1.PacBioOnly_0	Geneious	mRNA	1816673	1817020	.	+	.	ID=g6526.t1;Parent=g6526;Name=g6526.t1
QXden1.PacBioOnly_0	Geneious	CDS	1816673	1817017	.	+	0	ID=g6526.t1.CDS1;Parent=g6526.t1
QXden1.PacBioOnly_0	Geneious	gene	2014874	2015273	.	-	.	ID=g6542;Name=g6542
QXden1.PacBioOnly_0	Geneious	mRNA	2014874	2015273	.	-	.	ID=g6542.t1;Parent=g6542;Name=g6542.t1
QXden1.PacBioOnly_0	Geneious	CDS	2014927	2015273	.	-	0	ID=g6542.t1.CDS1;Parent=g6542.t1
QXden1.PacBioOnly_0	Geneious	gene	2159799	2160170	.	+	.	ID=g6481;Name=g6481
QXden1.PacBioOnly_0	Geneious	mRNA	2159799	2160170	.	+	.	ID=g6481.t1;Parent=g6481;Name=g6481.t1
QXden1.PacBioOnly_0	Geneious	CDS	2159799	2160167	.	+	0	ID=g6481.t1.CDS1;Parent=g6481.t1
QXden1.PacBioOnly_0	Geneious	gene	2203859	2204242	.	+	.	ID=g6771;Name=g6771
QXden1.PacBioOnly_0	Geneious	mRNA	2203859	2204242	.	+	.	ID=g6771.t1;Parent=g6771;Name=g6771.t1
QXden1.PacBioOnly_0	Geneious	CDS	2203859	2204239	.	+	0	ID=g6771.t1.CDS1;Parent=g6771.t1
QXden1.PacBioOnly_0	Geneious	gene	2207628	2208490	.	+	.	ID=g6646;Name=g6646
QXden1.PacBioOnly_0	Geneious	mRNA	2207628	2208490	.	+	.	ID=g6646.t1;Parent=g6646;Name=g6646.t1
QXden1.PacBioOnly_0	Geneious	CDS	2207628	2207840	.	+	0	ID=g6646.t1.CDS1;Parent=g6646.t1
QXden1.PacBioOnly_0	Geneious	CDS	2208305	2208487	.	+	0	ID=g6646.t1.CDS2;Parent=g6646.t1
QXden1.PacBioOnly_0	Geneious	gene	2229947	2230387	.	+	.	ID=g6892;Name=g6892
QXden1.PacBioOnly_0	Geneious	mRNA	2229947	2230387	.	+	.	ID=g6892.t1;Parent=g6892;Name=g6892.t1
QXden1.PacBioOnly_0	Geneious	CDS	2229947	2230384	.	+	0	ID=g6892.t1.CDS1;Parent=g6892.t1
QXden1.PacBioOnly_0	Geneious	gene	2232603	2233811	.	+	.	ID=g6840;Name=g6840
QXden1.PacBioOnly_0	Geneious	mRNA	2232603	2233811	.	+	.	ID=g6840.t1;Parent=g6840;Name=g6840.t1
QXden1.PacBioOnly_0	Geneious	CDS	2232603	2232800	.	+	0	ID=g6840.t1.CDS1;Parent=g6840.t1
QXden1.PacBioOnly_0	Geneious	CDS	2232892	2233152	.	+	0	ID=g6840.t1.CDS2;Parent=g6840.t1
QXden1.PacBioOnly_0	Geneious	CDS	2233243	2233388	.	+	0	ID=g6840.t1.CDS3;Parent=g6840.t1
QXden1.PacBioOnly_0	Geneious	CDS	2233492	2233651	.	+	1	ID=g6840.t1.CDS4;Parent=g6840.t1
QXden1.PacBioOnly_0	Geneious	CDS	2233728	2233808	.	+	0	ID=g6840.t1.CDS5;Parent=g6840.t1
QXden1.PacBioOnly_0	Geneious	gene	2234279	2236435	.	+	.	ID=g6497;Name=g6497
QXden1.PacBioOnly_0	Geneious	mRNA	2234279	2236435	.	+	.	ID=g6497.t1;Parent=g6497;Name=g6497.t1
QXden1.PacBioOnly_0	Geneious	CDS	2234279	2234308	.	+	0	ID=g6497.t1.CDS1;Parent=g6497.t1
QXden1.PacBioOnly_0	Geneious	CDS	2234391	2234523	.	+	0	ID=g6497.t1.CDS2;Parent=g6497.t1
QXden1.PacBioOnly_0	Geneious	CDS	2234666	2235311	.	+	2	ID=g6497.t1.CDS3;Parent=g6497.t1
QXden1.PacBioOnly_0	Geneious	CDS	2235504	2235873	.	+	1	ID=g6497.t1.CDS4;Parent=g6497.t1
QXden1.PacBioOnly_0	Geneious	CDS	2235998	2236178	.	+	0	ID=g6497.t1.CDS5;Parent=g6497.t1
QXden1.PacBioOnly_0	Geneious	CDS	2236266	2236432	.	+	2	ID=g6497.t1.CDS6;Parent=g6497.t1
QXden1.PacBioOnly_0	Geneious	gene	2281880	2282203	.	-	.	ID=g6537;Name=g6537
QXden1.PacBioOnly_0	Geneious	mRNA	2281880	2282203	.	-	.	ID=g6537.t1;Parent=g6537;Name=g6537.t1
QXden1.PacBioOnly_0	Geneious	CDS	2281880	2282203	.	-	0	ID=g6537.t1.CDS1;Parent=g6537.t1
QXden1.PacBioOnly_0	Geneious	gene	2365335	2365706	.	-	.	ID=g6894;Name=g6894
QXden1.PacBioOnly_0	Geneious	mRNA	2365335	2365706	.	-	.	ID=g6894.t1;Parent=g6894;Name=g6894.t1
QXden1.PacBioOnly_0	Geneious	CDS	2365338	2365706	.	-	0	ID=g6894.t1.CDS1;Parent=g6894.t1
QXden1.PacBioOnly_0	Geneious	gene	2369513	2370112	.	+	.	ID=g6882;Name=g6882
QXden1.PacBioOnly_0	Geneious	mRNA	2369513	2370112	.	+	.	ID=g6882.t1;Parent=g6882;Name=g6882.t1
QXden1.PacBioOnly_0	Geneious	CDS	2369513	2370112	.	+	0	ID=g6882.t1.CDS1;Parent=g6882.t1
QXden1.PacBioOnly_0	Geneious	gene	2458277	2458615	.	-	.	ID=g6911;Name=g6911
QXden1.PacBioOnly_0	Geneious	mRNA	2458277	2458615	.	-	.	ID=g6911.t1;Parent=g6911;Name=g6911.t1
QXden1.PacBioOnly_0	Geneious	CDS	2458280	2458615	.	-	0	ID=g6911.t1.CDS1;Parent=g6911.t1
QXden1.PacBioOnly_0	Geneious	gene	2589582	2591472	.	+	.	ID=g6695;Name=g6695
QXden1.PacBioOnly_0	Geneious	mRNA	2589582	2591472	.	+	.	ID=g6695.t1;Parent=g6695;Name=g6695.t1
QXden1.PacBioOnly_0	Geneious	CDS	2589582	2589643	.	+	0	ID=g6695.t1.CDS1;Parent=g6695.t1
QXden1.PacBioOnly_0	Geneious	CDS	2589757	2589782	.	+	1	ID=g6695.t1.CDS2;Parent=g6695.t1
QXden1.PacBioOnly_0	Geneious	CDS	2589866	2589935	.	+	2	ID=g6695.t1.CDS3;Parent=g6695.t1
QXden1.PacBioOnly_0	Geneious	CDS	2590017	2590055	.	+	1	ID=g6695.t1.CDS4;Parent=g6695.t1
QXden1.PacBioOnly_0	Geneious	CDS	2590142	2590332	.	+	1	ID=g6695.t1.CDS5;Parent=g6695.t1
QXden1.PacBioOnly_0	Geneious	CDS	2590413	2590570	.	+	2	ID=g6695.t1.CDS6;Parent=g6695.t1
QXden1.PacBioOnly_0	Geneious	CDS	2590656	2590717	.	+	0	ID=g6695.t1.CDS7;Parent=g6695.t1
QXden1.PacBioOnly_0	Geneious	CDS	2590796	2590887	.	+	1	ID=g6695.t1.CDS8;Parent=g6695.t1
QXden1.PacBioOnly_0	Geneious	CDS	2591342	2591472	.	+	2	ID=g6695.t1.CDS9;Parent=g6695.t1
QXden1.PacBioOnly_0	Geneious	gene	2624918	2625718	.	-	.	ID=g6540;Name=g6540
QXden1.PacBioOnly_0	Geneious	mRNA	2624918	2625718	.	-	.	ID=g6540.t1;Parent=g6540;Name=g6540.t1
QXden1.PacBioOnly_0	Geneious	CDS	2624921	2625718	.	-	0	ID=g6540.t1.CDS1;Parent=g6540.t1
QXden1.PacBioOnly_0	Geneious	gene	2634951	2636838	.	+	.	ID=g6777;Name=g6777
QXden1.PacBioOnly_0	Geneious	mRNA	2634951	2636838	.	+	.	ID=g6777.t1;Parent=g6777;Name=g6777.t1
QXden1.PacBioOnly_0	Geneious	CDS	2634951	2634989	.	+	0	ID=g6777.t1.CDS1;Parent=g6777.t1
QXden1.PacBioOnly_0	Geneious	CDS	2635232	2635265	.	+	0	ID=g6777.t1.CDS2;Parent=g6777.t1
QXden1.PacBioOnly_0	Geneious	CDS	2635323	2635553	.	+	2	ID=g6777.t1.CDS3;Parent=g6777.t1
QXden1.PacBioOnly_0	Geneious	CDS	2636518	2636729	.	+	2	ID=g6777.t1.CDS4;Parent=g6777.t1
QXden1.PacBioOnly_0	Geneious	CDS	2636794	2636835	.	+	0	ID=g6777.t1.CDS5;Parent=g6777.t1
QXden1.PacBioOnly_0	Geneious	gene	2642251	2643327	.	-	.	ID=g6767;Name=g6767
QXden1.PacBioOnly_0	Geneious	mRNA	2642251	2643327	.	-	.	ID=g6767.t1;Parent=g6767;Name=g6767.t1
QXden1.PacBioOnly_0	Geneious	CDS	2642254	2643327	.	-	0	ID=g6767.t1.CDS1;Parent=g6767.t1
QXden1.PacBioOnly_0	Geneious	gene	2643718	2645603	.	+	.	ID=g6663;Name=g6663
QXden1.PacBioOnly_0	Geneious	mRNA	2643718	2645603	.	+	.	ID=g6663.t1;Parent=g6663;Name=g6663.t1
QXden1.PacBioOnly_0	Geneious	CDS	2643718	2643759	.	+	0	ID=g6663.t1.CDS1;Parent=g6663.t1
QXden1.PacBioOnly_0	Geneious	CDS	2644001	2644034	.	+	0	ID=g6663.t1.CDS2;Parent=g6663.t1
QXden1.PacBioOnly_0	Geneious	CDS	2644092	2644319	.	+	2	ID=g6663.t1.CDS3;Parent=g6663.t1
QXden1.PacBioOnly_0	Geneious	CDS	2645283	2645494	.	+	2	ID=g6663.t1.CDS4;Parent=g6663.t1
QXden1.PacBioOnly_0	Geneious	CDS	2645559	2645600	.	+	0	ID=g6663.t1.CDS5;Parent=g6663.t1
QXden1.PacBioOnly_0	Geneious	gene	2647831	2648184	.	-	.	ID=g6616;Name=g6616
QXden1.PacBioOnly_0	Geneious	mRNA	2647831	2648184	.	-	.	ID=g6616.t1;Parent=g6616;Name=g6616.t1
QXden1.PacBioOnly_0	Geneious	CDS	2647834	2648184	.	-	0	ID=g6616.t1.CDS1;Parent=g6616.t1
QXden1.PacBioOnly_1	Geneious	gene	39300	39707	.	-	.	ID=g6883;Name=g6883
QXden1.PacBioOnly_1	Geneious	mRNA	39300	39707	.	-	.	ID=g6883.t1;Parent=g6883;Name=g6883.t1
QXden1.PacBioOnly_1	Geneious	CDS	39303	39707	.	-	0	ID=g6883.t1.CDS1;Parent=g6883.t1
QXden1.PacBioOnly_1	Geneious	gene	136817	137332	.	-	.	ID=g6549;Name=g6549
QXden1.PacBioOnly_1	Geneious	mRNA	136817	137332	.	-	.	ID=g6549.t1;Parent=g6549;Name=g6549.t1
QXden1.PacBioOnly_1	Geneious	CDS	136820	137332	.	-	0	ID=g6549.t1.CDS1;Parent=g6549.t1
QXden1.PacBioOnly_1	Geneious	gene	212762	213410	.	+	.	ID=g6715;Name=g6715
QXden1.PacBioOnly_1	Geneious	mRNA	212762	213410	.	+	.	ID=g6715.t1;Parent=g6715;Name=g6715.t1
QXden1.PacBioOnly_1	Geneious	CDS	212762	213098	.	+	0	ID=g6715.t1.CDS1;Parent=g6715.t1
QXden1.PacBioOnly_1	Geneious	CDS	213292	213407	.	+	2	ID=g6715.t1.CDS2;Parent=g6715.t1
QXden1.PacBioOnly_1	Geneious	gene	281819	282208	.	-	.	ID=g6755;Name=g6755
QXden1.PacBioOnly_1	Geneious	mRNA	281819	282208	.	-	.	ID=g6755.t1;Parent=g6755;Name=g6755.t1
QXden1.PacBioOnly_1	Geneious	CDS	281822	282208	.	-	0	ID=g6755.t1.CDS1;Parent=g6755.t1
QXden1.PacBioOnly_1	Geneious	gene	387332	387663	.	-	.	ID=g6551;Name=g6551
QXden1.PacBioOnly_1	Geneious	mRNA	387332	387663	.	-	.	ID=g6551.t1;Parent=g6551;Name=g6551.t1
QXden1.PacBioOnly_1	Geneious	CDS	387332	387663	.	-	0	ID=g6551.t1.CDS1;Parent=g6551.t1
QXden1.PacBioOnly_1	Geneious	gene	409669	410386	.	+	.	ID=g6752;Name=g6752
QXden1.PacBioOnly_1	Geneious	mRNA	409669	410386	.	+	.	ID=g6752.t1;Parent=g6752;Name=g6752.t1
QXden1.PacBioOnly_1	Geneious	CDS	409669	409704	.	+	0	ID=g6752.t1.CDS1;Parent=g6752.t1
QXden1.PacBioOnly_1	Geneious	CDS	409849	410054	.	+	0	ID=g6752.t1.CDS2;Parent=g6752.t1
QXden1.PacBioOnly_1	Geneious	CDS	410110	410383	.	+	1	ID=g6752.t1.CDS3;Parent=g6752.t1
QXden1.PacBioOnly_1	Geneious	gene	436041	436589	.	+	.	ID=g6904;Name=g6904
QXden1.PacBioOnly_1	Geneious	mRNA	436041	436589	.	+	.	ID=g6904.t1;Parent=g6904;Name=g6904.t1
QXden1.PacBioOnly_1	Geneious	CDS	436041	436586	.	+	0	ID=g6904.t1.CDS1;Parent=g6904.t1
QXden1.PacBioOnly_1	Geneious	gene	437899	438222	.	+	.	ID=g6567;Name=g6567
QXden1.PacBioOnly_1	Geneious	mRNA	437899	438222	.	+	.	ID=g6567.t1;Parent=g6567;Name=g6567.t1
QXden1.PacBioOnly_1	Geneious	CDS	437899	438219	.	+	0	ID=g6567.t1.CDS1;Parent=g6567.t1
QXden1.PacBioOnly_1	Geneious	gene	445032	448841	.	+	.	ID=g6496;Name=g6496
QXden1.PacBioOnly_1	Geneious	mRNA	445032	448841	.	+	.	ID=g6496.t1;Parent=g6496;Name=g6496.t1
QXden1.PacBioOnly_1	Geneious	CDS	445032	446093	.	+	0	ID=g6496.t1.CDS1;Parent=g6496.t1
QXden1.PacBioOnly_1	Geneious	CDS	447105	447528	.	+	0	ID=g6496.t1.CDS2;Parent=g6496.t1
QXden1.PacBioOnly_1	Geneious	CDS	447613	448841	.	+	2	ID=g6496.t1.CDS3;Parent=g6496.t1
QXden1.PacBioOnly_1	Geneious	gene	509774	510085	.	-	.	ID=g6552;Name=g6552
QXden1.PacBioOnly_1	Geneious	mRNA	509774	510085	.	-	.	ID=g6552.t1;Parent=g6552;Name=g6552.t1
QXden1.PacBioOnly_1	Geneious	CDS	509777	510085	.	-	0	ID=g6552.t1.CDS1;Parent=g6552.t1
QXden1.PacBioOnly_1	Geneious	gene	602872	603207	.	-	.	ID=g6528;Name=g6528
QXden1.PacBioOnly_1	Geneious	mRNA	602872	603207	.	-	.	ID=g6528.t1;Parent=g6528;Name=g6528.t1
QXden1.PacBioOnly_1	Geneious	CDS	602875	603207	.	-	0	ID=g6528.t1.CDS1;Parent=g6528.t1
QXden1.PacBioOnly_1	Geneious	gene	628986	629483	.	+	.	ID=g6889;Name=g6889
QXden1.PacBioOnly_1	Geneious	mRNA	628986	629483	.	+	.	ID=g6889.t1;Parent=g6889;Name=g6889.t1
QXden1.PacBioOnly_1	Geneious	CDS	628986	629480	.	+	0	ID=g6889.t1.CDS1;Parent=g6889.t1
QXden1.PacBioOnly_1	Geneious	gene	738165	738557	.	+	.	ID=g6558;Name=g6558
QXden1.PacBioOnly_1	Geneious	mRNA	738165	738557	.	+	.	ID=g6558.t1;Parent=g6558;Name=g6558.t1
QXden1.PacBioOnly_1	Geneious	CDS	738165	738554	.	+	0	ID=g6558.t1.CDS1;Parent=g6558.t1
QXden1.PacBioOnly_1	Geneious	gene	772230	772847	.	-	.	ID=g6577;Name=g6577
QXden1.PacBioOnly_1	Geneious	mRNA	772230	772847	.	-	.	ID=g6577.t1;Parent=g6577;Name=g6577.t1
QXden1.PacBioOnly_1	Geneious	CDS	772233	772847	.	-	0	ID=g6577.t1.CDS1;Parent=g6577.t1
QXden1.PacBioOnly_1	Geneious	gene	866048	866649	.	+	.	ID=g6698;Name=g6698
QXden1.PacBioOnly_1	Geneious	mRNA	866048	866649	.	+	.	ID=g6698.t1;Parent=g6698;Name=g6698.t1
QXden1.PacBioOnly_1	Geneious	CDS	866048	866123	.	+	0	ID=g6698.t1.CDS1;Parent=g6698.t1
QXden1.PacBioOnly_1	Geneious	CDS	866162	866275	.	+	2	ID=g6698.t1.CDS2;Parent=g6698.t1
QXden1.PacBioOnly_1	Geneious	CDS	866402	866646	.	+	2	ID=g6698.t1.CDS3;Parent=g6698.t1
QXden1.PacBioOnly_1	Geneious	gene	922867	923361	.	-	.	ID=g6808;Name=g6808
QXden1.PacBioOnly_1	Geneious	mRNA	922867	923361	.	-	.	ID=g6808.t1;Parent=g6808;Name=g6808.t1
QXden1.PacBioOnly_1	Geneious	CDS	922867	923361	.	-	0	ID=g6808.t1.CDS1;Parent=g6808.t1
QXden1.PacBioOnly_1	Geneious	gene	988174	988506	.	-	.	ID=g6770;Name=g6770
QXden1.PacBioOnly_1	Geneious	mRNA	988174	988506	.	-	.	ID=g6770.t1;Parent=g6770;Name=g6770.t1
QXden1.PacBioOnly_1	Geneious	CDS	988177	988506	.	-	0	ID=g6770.t1.CDS1;Parent=g6770.t1
QXden1.PacBioOnly_1	Geneious	gene	1030151	1030576	.	+	.	ID=g6603;Name=g6603
QXden1.PacBioOnly_1	Geneious	mRNA	1030151	1030576	.	+	.	ID=g6603.t1;Parent=g6603;Name=g6603.t1
QXden1.PacBioOnly_1	Geneious	CDS	1030151	1030573	.	+	0	ID=g6603.t1.CDS1;Parent=g6603.t1
QXden1.PacBioOnly_1	Geneious	gene	1031468	1031883	.	+	.	ID=g6673;Name=g6673
QXden1.PacBioOnly_1	Geneious	mRNA	1031468	1031883	.	+	.	ID=g6673.t1;Parent=g6673;Name=g6673.t1
QXden1.PacBioOnly_1	Geneious	CDS	1031468	1031488	.	+	0	ID=g6673.t1.CDS1;Parent=g6673.t1
QXden1.PacBioOnly_1	Geneious	CDS	1031539	1031880	.	+	0	ID=g6673.t1.CDS2;Parent=g6673.t1
QXden1.PacBioOnly_1	Geneious	gene	1157600	1158010	.	-	.	ID=g6756;Name=g6756
QXden1.PacBioOnly_1	Geneious	mRNA	1157600	1158010	.	-	.	ID=g6756.t1;Parent=g6756;Name=g6756.t1
QXden1.PacBioOnly_1	Geneious	CDS	1157603	1158010	.	-	0	ID=g6756.t1.CDS1;Parent=g6756.t1
QXden1.PacBioOnly_1	Geneious	gene	1433508	1433921	.	+	.	ID=g6888;Name=g6888
QXden1.PacBioOnly_1	Geneious	mRNA	1433508	1433921	.	+	.	ID=g6888.t1;Parent=g6888;Name=g6888.t1
QXden1.PacBioOnly_1	Geneious	CDS	1433508	1433918	.	+	0	ID=g6888.t1.CDS1;Parent=g6888.t1
QXden1.PacBioOnly_1	Geneious	gene	1504310	1506280	.	+	.	ID=g6733;Name=g6733
QXden1.PacBioOnly_1	Geneious	mRNA	1504310	1506280	.	+	.	ID=g6733.t1;Parent=g6733;Name=g6733.t1
QXden1.PacBioOnly_1	Geneious	CDS	1504310	1504475	.	+	0	ID=g6733.t1.CDS1;Parent=g6733.t1
QXden1.PacBioOnly_1	Geneious	CDS	1504541	1504993	.	+	2	ID=g6733.t1.CDS2;Parent=g6733.t1
QXden1.PacBioOnly_1	Geneious	CDS	1505050	1505274	.	+	2	ID=g6733.t1.CDS3;Parent=g6733.t1
QXden1.PacBioOnly_1	Geneious	CDS	1505370	1505830	.	+	2	ID=g6733.t1.CDS4;Parent=g6733.t1
QXden1.PacBioOnly_1	Geneious	CDS	1505927	1506277	.	+	0	ID=g6733.t1.CDS5;Parent=g6733.t1
QXden1.PacBioOnly_1	Geneious	gene	1507967	1508519	.	+	.	ID=g6588;Name=g6588
QXden1.PacBioOnly_1	Geneious	mRNA	1507967	1508519	.	+	.	ID=g6588.t1;Parent=g6588;Name=g6588.t1
QXden1.PacBioOnly_1	Geneious	CDS	1507967	1508224	.	+	0	ID=g6588.t1.CDS1;Parent=g6588.t1
QXden1.PacBioOnly_1	Geneious	CDS	1508379	1508516	.	+	0	ID=g6588.t1.CDS2;Parent=g6588.t1
QXden1.PacBioOnly_1	Geneious	gene	1519377	1519834	.	-	.	ID=g6816;Name=g6816
QXden1.PacBioOnly_1	Geneious	mRNA	1519377	1519834	.	-	.	ID=g6816.t1;Parent=g6816;Name=g6816.t1
QXden1.PacBioOnly_1	Geneious	CDS	1519527	1519834	.	-	0	ID=g6816.t1.CDS1;Parent=g6816.t1
QXden1.PacBioOnly_1	Geneious	gene	1534556	1534912	.	-	.	ID=g6887;Name=g6887
QXden1.PacBioOnly_1	Geneious	mRNA	1534556	1534912	.	-	.	ID=g6887.t1;Parent=g6887;Name=g6887.t1
QXden1.PacBioOnly_1	Geneious	CDS	1534559	1534912	.	-	0	ID=g6887.t1.CDS1;Parent=g6887.t1
QXden1.PacBioOnly_1	Geneious	gene	1667054	1667428	.	-	.	ID=g6871;Name=g6871
QXden1.PacBioOnly_1	Geneious	mRNA	1667054	1667428	.	-	.	ID=g6871.t1;Parent=g6871;Name=g6871.t1
QXden1.PacBioOnly_1	Geneious	CDS	1667057	1667428	.	-	0	ID=g6871.t1.CDS1;Parent=g6871.t1
QXden1.PacBioOnly_1	Geneious	gene	1743414	1744100	.	-	.	ID=g6691;Name=g6691
QXden1.PacBioOnly_1	Geneious	mRNA	1743414	1744100	.	-	.	ID=g6691.t1;Parent=g6691;Name=g6691.t1
QXden1.PacBioOnly_1	Geneious	CDS	1743586	1744100	.	-	0	ID=g6691.t1.CDS1;Parent=g6691.t1
QXden1.PacBioOnly_1	Geneious	gene	1821838	1822245	.	+	.	ID=g6508;Name=g6508
QXden1.PacBioOnly_1	Geneious	mRNA	1821838	1822245	.	+	.	ID=g6508.t1;Parent=g6508;Name=g6508.t1
QXden1.PacBioOnly_1	Geneious	CDS	1821838	1822242	.	+	0	ID=g6508.t1.CDS1;Parent=g6508.t1
QXden1.PacBioOnly_1	Geneious	gene	2060591	2061188	.	+	.	ID=g6851;Name=g6851
QXden1.PacBioOnly_1	Geneious	mRNA	2060591	2061188	.	+	.	ID=g6851.t1;Parent=g6851;Name=g6851.t1
QXden1.PacBioOnly_1	Geneious	CDS	2060591	2060624	.	+	0	ID=g6851.t1.CDS1;Parent=g6851.t1
QXden1.PacBioOnly_1	Geneious	CDS	2060718	2060815	.	+	2	ID=g6851.t1.CDS2;Parent=g6851.t1
QXden1.PacBioOnly_1	Geneious	CDS	2060943	2061185	.	+	0	ID=g6851.t1.CDS3;Parent=g6851.t1
QXden1.PacBioOnly_1	Geneious	gene	2214517	2214963	.	-	.	ID=g6722;Name=g6722
QXden1.PacBioOnly_1	Geneious	mRNA	2214517	2214963	.	-	.	ID=g6722.t1;Parent=g6722;Name=g6722.t1
QXden1.PacBioOnly_1	Geneious	CDS	2214520	2214963	.	-	0	ID=g6722.t1.CDS1;Parent=g6722.t1
QXden1.PacBioOnly_1	Geneious	gene	2270129	2270440	.	+	.	ID=g6666;Name=g6666
QXden1.PacBioOnly_1	Geneious	mRNA	2270129	2270440	.	+	.	ID=g6666.t1;Parent=g6666;Name=g6666.t1
QXden1.PacBioOnly_1	Geneious	CDS	2270129	2270440	.	+	0	ID=g6666.t1.CDS1;Parent=g6666.t1
QXden1.PacBioOnly_1	Geneious	gene	2287919	2288354	.	+	.	ID=g6633;Name=g6633
QXden1.PacBioOnly_1	Geneious	mRNA	2287919	2288354	.	+	.	ID=g6633.t1;Parent=g6633;Name=g6633.t1
QXden1.PacBioOnly_1	Geneious	CDS	2287919	2287993	.	+	0	ID=g6633.t1.CDS1;Parent=g6633.t1
QXden1.PacBioOnly_1	Geneious	CDS	2288037	2288351	.	+	0	ID=g6633.t1.CDS2;Parent=g6633.t1
QXden1.PacBioOnly_1	Geneious	gene	2432197	2432579	.	-	.	ID=g6731;Name=g6731
QXden1.PacBioOnly_1	Geneious	mRNA	2432197	2432579	.	-	.	ID=g6731.t1;Parent=g6731;Name=g6731.t1
QXden1.PacBioOnly_1	Geneious	CDS	2432197	2432579	.	-	0	ID=g6731.t1.CDS1;Parent=g6731.t1
QXden1.PacBioOnly_10	Geneious	gene	134412	135226	.	+	.	ID=g6675;Name=g6675
QXden1.PacBioOnly_10	Geneious	mRNA	134412	135226	.	+	.	ID=g6675.t1;Parent=g6675;Name=g6675.t1
QXden1.PacBioOnly_10	Geneious	CDS	134412	134778	.	+	0	ID=g6675.t1.CDS1;Parent=g6675.t1
QXden1.PacBioOnly_10	Geneious	CDS	135072	135223	.	+	2	ID=g6675.t1.CDS2;Parent=g6675.t1
QXden1.PacBioOnly_10	Geneious	gene	159662	160117	.	-	.	ID=g6623;Name=g6623
QXden1.PacBioOnly_10	Geneious	mRNA	159662	160117	.	-	.	ID=g6623.t1;Parent=g6623;Name=g6623.t1
QXden1.PacBioOnly_10	Geneious	CDS	159665	160117	.	-	0	ID=g6623.t1.CDS1;Parent=g6623.t1
QXden1.PacBioOnly_10	Geneious	gene	199724	200065	.	-	.	ID=g6783;Name=g6783
QXden1.PacBioOnly_10	Geneious	mRNA	199724	200065	.	-	.	ID=g6783.t1;Parent=g6783;Name=g6783.t1
QXden1.PacBioOnly_10	Geneious	CDS	199727	200065	.	-	0	ID=g6783.t1.CDS1;Parent=g6783.t1
QXden1.PacBioOnly_10	Geneious	gene	331652	332182	.	+	.	ID=g6800;Name=g6800
QXden1.PacBioOnly_10	Geneious	mRNA	331652	332182	.	+	.	ID=g6800.t1;Parent=g6800;Name=g6800.t1
QXden1.PacBioOnly_10	Geneious	CDS	331652	331833	.	+	0	ID=g6800.t1.CDS1;Parent=g6800.t1
QXden1.PacBioOnly_10	Geneious	CDS	331972	332179	.	+	1	ID=g6800.t1.CDS2;Parent=g6800.t1
QXden1.PacBioOnly_10	Geneious	gene	335698	336039	.	-	.	ID=g6546;Name=g6546
QXden1.PacBioOnly_10	Geneious	mRNA	335698	336039	.	-	.	ID=g6546.t1;Parent=g6546;Name=g6546.t1
QXden1.PacBioOnly_10	Geneious	CDS	335701	336039	.	-	0	ID=g6546.t1.CDS1;Parent=g6546.t1
QXden1.PacBioOnly_10	Geneious	gene	448460	448786	.	-	.	ID=g6507;Name=g6507
QXden1.PacBioOnly_10	Geneious	mRNA	448460	448786	.	-	.	ID=g6507.t1;Parent=g6507;Name=g6507.t1
QXden1.PacBioOnly_10	Geneious	CDS	448460	448786	.	-	0	ID=g6507.t1.CDS1;Parent=g6507.t1
QXden1.PacBioOnly_10	Geneious	gene	507556	507964	.	-	.	ID=g6718;Name=g6718
QXden1.PacBioOnly_10	Geneious	mRNA	507556	507964	.	-	.	ID=g6718.t1;Parent=g6718;Name=g6718.t1
QXden1.PacBioOnly_10	Geneious	CDS	507556	507964	.	-	0	ID=g6718.t1.CDS1;Parent=g6718.t1
QXden1.PacBioOnly_10	Geneious	gene	508043	508497	.	+	.	ID=g6704;Name=g6704
QXden1.PacBioOnly_10	Geneious	mRNA	508043	508497	.	+	.	ID=g6704.t1;Parent=g6704;Name=g6704.t1
QXden1.PacBioOnly_10	Geneious	CDS	508043	508216	.	+	0	ID=g6704.t1.CDS1;Parent=g6704.t1
QXden1.PacBioOnly_10	Geneious	CDS	508366	508494	.	+	0	ID=g6704.t1.CDS2;Parent=g6704.t1
QXden1.PacBioOnly_10	Geneious	gene	655575	655916	.	+	.	ID=g6566;Name=g6566
QXden1.PacBioOnly_10	Geneious	mRNA	655575	655916	.	+	.	ID=g6566.t1;Parent=g6566;Name=g6566.t1
QXden1.PacBioOnly_10	Geneious	CDS	655575	655913	.	+	0	ID=g6566.t1.CDS1;Parent=g6566.t1
QXden1.PacBioOnly_10	Geneious	gene	747204	747524	.	+	.	ID=g6676;Name=g6676
QXden1.PacBioOnly_10	Geneious	mRNA	747204	747524	.	+	.	ID=g6676.t1;Parent=g6676;Name=g6676.t1
QXden1.PacBioOnly_10	Geneious	CDS	747204	747521	.	+	0	ID=g6676.t1.CDS1;Parent=g6676.t1
QXden1.PacBioOnly_10	Geneious	gene	807834	808241	.	-	.	ID=g6498;Name=g6498
QXden1.PacBioOnly_10	Geneious	mRNA	807834	808241	.	-	.	ID=g6498.t1;Parent=g6498;Name=g6498.t1
QXden1.PacBioOnly_10	Geneious	CDS	807834	808241	.	-	0	ID=g6498.t1.CDS1;Parent=g6498.t1
QXden1.PacBioOnly_10	Geneious	gene	866544	867118	.	+	.	ID=g6760;Name=g6760
QXden1.PacBioOnly_10	Geneious	mRNA	866544	867118	.	+	.	ID=g6760.t1;Parent=g6760;Name=g6760.t1
QXden1.PacBioOnly_10	Geneious	CDS	866544	866624	.	+	0	ID=g6760.t1.CDS1;Parent=g6760.t1
QXden1.PacBioOnly_10	Geneious	CDS	866687	866871	.	+	0	ID=g6760.t1.CDS2;Parent=g6760.t1
QXden1.PacBioOnly_10	Geneious	CDS	866989	867115	.	+	1	ID=g6760.t1.CDS3;Parent=g6760.t1
QXden1.PacBioOnly_10	Geneious	gene	919800	920269	.	+	.	ID=g6754;Name=g6754
QXden1.PacBioOnly_10	Geneious	mRNA	919800	920269	.	+	.	ID=g6754.t1;Parent=g6754;Name=g6754.t1
QXden1.PacBioOnly_10	Geneious	CDS	919800	919859	.	+	0	ID=g6754.t1.CDS1;Parent=g6754.t1
QXden1.PacBioOnly_10	Geneious	CDS	920006	920266	.	+	0	ID=g6754.t1.CDS2;Parent=g6754.t1
QXden1.PacBioOnly_10	Geneious	gene	922379	922789	.	+	.	ID=g6667;Name=g6667
QXden1.PacBioOnly_10	Geneious	mRNA	922379	922789	.	+	.	ID=g6667.t1;Parent=g6667;Name=g6667.t1
QXden1.PacBioOnly_10	Geneious	CDS	922379	922786	.	+	0	ID=g6667.t1.CDS1;Parent=g6667.t1
QXden1.PacBioOnly_10	Geneious	gene	1021371	1022482	.	+	.	ID=g6524;Name=g6524
QXden1.PacBioOnly_10	Geneious	mRNA	1021371	1022482	.	+	.	ID=g6524.t1;Parent=g6524;Name=g6524.t1
QXden1.PacBioOnly_10	Geneious	CDS	1021371	1021488	.	+	0	ID=g6524.t1.CDS1;Parent=g6524.t1
QXden1.PacBioOnly_10	Geneious	CDS	1021863	1022166	.	+	2	ID=g6524.t1.CDS2;Parent=g6524.t1
QXden1.PacBioOnly_10	Geneious	CDS	1022275	1022479	.	+	1	ID=g6524.t1.CDS3;Parent=g6524.t1
QXden1.PacBioOnly_11	Geneious	gene	3415	4218	.	+	.	ID=g6881;Name=g6881
QXden1.PacBioOnly_11	Geneious	mRNA	3415	4218	.	+	.	ID=g6881.t1;Parent=g6881;Name=g6881.t1
QXden1.PacBioOnly_11	Geneious	CDS	3415	4215	.	+	0	ID=g6881.t1.CDS1;Parent=g6881.t1
QXden1.PacBioOnly_11	Geneious	gene	4685	5188	.	+	.	ID=g6609;Name=g6609
QXden1.PacBioOnly_11	Geneious	mRNA	4685	5188	.	+	.	ID=g6609.t1;Parent=g6609;Name=g6609.t1
QXden1.PacBioOnly_11	Geneious	CDS	4685	5185	.	+	0	ID=g6609.t1.CDS1;Parent=g6609.t1
QXden1.PacBioOnly_11	Geneious	gene	5758	6606	.	-	.	ID=g6557;Name=g6557
QXden1.PacBioOnly_11	Geneious	mRNA	5758	6606	.	-	.	ID=g6557.t1;Parent=g6557;Name=g6557.t1
QXden1.PacBioOnly_11	Geneious	CDS	5761	6606	.	-	0	ID=g6557.t1.CDS1;Parent=g6557.t1
QXden1.PacBioOnly_11	Geneious	gene	8545	8892	.	-	.	ID=g6671;Name=g6671
QXden1.PacBioOnly_11	Geneious	mRNA	8545	8892	.	-	.	ID=g6671.t1;Parent=g6671;Name=g6671.t1
QXden1.PacBioOnly_11	Geneious	CDS	8548	8892	.	-	0	ID=g6671.t1.CDS1;Parent=g6671.t1
QXden1.PacBioOnly_11	Geneious	gene	10189	11747	.	+	.	ID=g6749;Name=g6749
QXden1.PacBioOnly_11	Geneious	mRNA	10189	11747	.	+	.	ID=g6749.t1;Parent=g6749;Name=g6749.t1
QXden1.PacBioOnly_11	Geneious	CDS	10189	10289	.	+	0	ID=g6749.t1.CDS1;Parent=g6749.t1
QXden1.PacBioOnly_11	Geneious	CDS	10460	10625	.	+	1	ID=g6749.t1.CDS2;Parent=g6749.t1
QXden1.PacBioOnly_11	Geneious	CDS	10669	10758	.	+	0	ID=g6749.t1.CDS3;Parent=g6749.t1
QXden1.PacBioOnly_11	Geneious	CDS	10930	11101	.	+	0	ID=g6749.t1.CDS4;Parent=g6749.t1
QXden1.PacBioOnly_11	Geneious	CDS	11156	11490	.	+	2	ID=g6749.t1.CDS5;Parent=g6749.t1
QXden1.PacBioOnly_11	Geneious	CDS	11592	11744	.	+	0	ID=g6749.t1.CDS6;Parent=g6749.t1
QXden1.PacBioOnly_11	Geneious	gene	13250	14900	.	+	.	ID=g6907;Name=g6907
QXden1.PacBioOnly_11	Geneious	mRNA	13250	14900	.	+	.	ID=g6907.t1;Parent=g6907;Name=g6907.t1
QXden1.PacBioOnly_11	Geneious	CDS	13250	14181	.	+	0	ID=g6907.t1.CDS1;Parent=g6907.t1
QXden1.PacBioOnly_11	Geneious	CDS	14405	14897	.	+	1	ID=g6907.t1.CDS2;Parent=g6907.t1
QXden1.PacBioOnly_11	Geneious	gene	18230	18586	.	-	.	ID=g6849;Name=g6849
QXden1.PacBioOnly_11	Geneious	mRNA	18230	18586	.	-	.	ID=g6849.t1;Parent=g6849;Name=g6849.t1
QXden1.PacBioOnly_11	Geneious	CDS	18233	18586	.	-	0	ID=g6849.t1.CDS1;Parent=g6849.t1
QXden1.PacBioOnly_11	Geneious	gene	19253	19561	.	+	.	ID=g6595;Name=g6595
QXden1.PacBioOnly_11	Geneious	mRNA	19253	19561	.	+	.	ID=g6595.t1;Parent=g6595;Name=g6595.t1
QXden1.PacBioOnly_11	Geneious	CDS	19253	19558	.	+	0	ID=g6595.t1.CDS1;Parent=g6595.t1
QXden1.PacBioOnly_11	Geneious	gene	19253	20602	.	+	.	ID=g6684;Name=g6684
QXden1.PacBioOnly_11	Geneious	mRNA	19253	20602	.	+	.	ID=g6684.t1;Parent=g6684;Name=g6684.t1
QXden1.PacBioOnly_11	Geneious	CDS	19253	19555	.	+	0	ID=g6684.t1.CDS1;Parent=g6684.t1
QXden1.PacBioOnly_11	Geneious	CDS	19826	19988	.	+	0	ID=g6684.t1.CDS2;Parent=g6684.t1
QXden1.PacBioOnly_11	Geneious	CDS	20056	20119	.	+	2	ID=g6684.t1.CDS3;Parent=g6684.t1
QXden1.PacBioOnly_11	Geneious	CDS	20185	20599	.	+	1	ID=g6684.t1.CDS4;Parent=g6684.t1
QXden1.PacBioOnly_11	Geneious	gene	19639	20025	.	-	.	ID=g6895;Name=g6895
QXden1.PacBioOnly_11	Geneious	mRNA	19639	20025	.	-	.	ID=g6895.t1;Parent=g6895;Name=g6895.t1
QXden1.PacBioOnly_11	Geneious	CDS	19642	20025	.	-	0	ID=g6895.t1.CDS1;Parent=g6895.t1
QXden1.PacBioOnly_11	Geneious	gene	20147	20840	.	+	.	ID=g6790;Name=g6790
QXden1.PacBioOnly_11	Geneious	mRNA	20147	20840	.	+	.	ID=g6790.t1;Parent=g6790;Name=g6790.t1
QXden1.PacBioOnly_11	Geneious	CDS	20147	20329	.	+	0	ID=g6790.t1.CDS1;Parent=g6790.t1
QXden1.PacBioOnly_11	Geneious	CDS	20373	20837	.	+	0	ID=g6790.t1.CDS2;Parent=g6790.t1
QXden1.PacBioOnly_11	Geneious	gene	21544	22077	.	-	.	ID=g6504;Name=g6504
QXden1.PacBioOnly_11	Geneious	mRNA	21544	22077	.	-	.	ID=g6504.t1;Parent=g6504;Name=g6504.t1
QXden1.PacBioOnly_11	Geneious	CDS	21547	22077	.	-	0	ID=g6504.t1.CDS1;Parent=g6504.t1
QXden1.PacBioOnly_11	Geneious	gene	22965	24615	.	+	.	ID=g6893;Name=g6893
QXden1.PacBioOnly_11	Geneious	mRNA	22965	24615	.	+	.	ID=g6893.t1;Parent=g6893;Name=g6893.t1
QXden1.PacBioOnly_11	Geneious	CDS	22965	23505	.	+	0	ID=g6893.t1.CDS1;Parent=g6893.t1
QXden1.PacBioOnly_11	Geneious	CDS	23609	23896	.	+	2	ID=g6893.t1.CDS2;Parent=g6893.t1
QXden1.PacBioOnly_11	Geneious	CDS	24107	24612	.	+	2	ID=g6893.t1.CDS3;Parent=g6893.t1
QXden1.PacBioOnly_11	Geneious	gene	25184	26080	.	-	.	ID=g6812;Name=g6812
QXden1.PacBioOnly_11	Geneious	mRNA	25184	26080	.	-	.	ID=g6812.t1;Parent=g6812;Name=g6812.t1
QXden1.PacBioOnly_11	Geneious	CDS	25187	26080	.	-	0	ID=g6812.t1.CDS1;Parent=g6812.t1
QXden1.PacBioOnly_11	Geneious	gene	29202	29682	.	-	.	ID=g6652;Name=g6652
QXden1.PacBioOnly_11	Geneious	mRNA	29202	29682	.	-	.	ID=g6652.t1;Parent=g6652;Name=g6652.t1
QXden1.PacBioOnly_11	Geneious	CDS	29221	29682	.	-	0	ID=g6652.t1.CDS1;Parent=g6652.t1
QXden1.PacBioOnly_11	Geneious	gene	29786	30256	.	+	.	ID=g6817;Name=g6817
QXden1.PacBioOnly_11	Geneious	mRNA	29786	30256	.	+	.	ID=g6817.t1;Parent=g6817;Name=g6817.t1
QXden1.PacBioOnly_11	Geneious	CDS	29786	30253	.	+	0	ID=g6817.t1.CDS1;Parent=g6817.t1
QXden1.PacBioOnly_11	Geneious	gene	32155	34205	.	+	.	ID=g6741;Name=g6741
QXden1.PacBioOnly_11	Geneious	mRNA	32155	34205	.	+	.	ID=g6741.t1;Parent=g6741;Name=g6741.t1
QXden1.PacBioOnly_11	Geneious	CDS	32155	32275	.	+	0	ID=g6741.t1.CDS1;Parent=g6741.t1
QXden1.PacBioOnly_11	Geneious	CDS	32315	32741	.	+	2	ID=g6741.t1.CDS2;Parent=g6741.t1
QXden1.PacBioOnly_11	Geneious	CDS	33711	33788	.	+	1	ID=g6741.t1.CDS3;Parent=g6741.t1
QXden1.PacBioOnly_11	Geneious	CDS	33869	34202	.	+	1	ID=g6741.t1.CDS4;Parent=g6741.t1
QXden1.PacBioOnly_11	Geneious	gene	37460	37906	.	-	.	ID=g6859;Name=g6859
QXden1.PacBioOnly_11	Geneious	mRNA	37460	37906	.	-	.	ID=g6859.t1;Parent=g6859;Name=g6859.t1
QXden1.PacBioOnly_11	Geneious	CDS	37463	37906	.	-	0	ID=g6859.t1.CDS1;Parent=g6859.t1
QXden1.PacBioOnly_11	Geneious	gene	38416	40745	.	+	.	ID=g6761;Name=g6761
QXden1.PacBioOnly_11	Geneious	mRNA	38416	40745	.	+	.	ID=g6761.t1;Parent=g6761;Name=g6761.t1
QXden1.PacBioOnly_11	Geneious	CDS	38416	38680	.	+	0	ID=g6761.t1.CDS1;Parent=g6761.t1
QXden1.PacBioOnly_11	Geneious	CDS	38967	39298	.	+	2	ID=g6761.t1.CDS2;Parent=g6761.t1
QXden1.PacBioOnly_11	Geneious	CDS	39932	40047	.	+	0	ID=g6761.t1.CDS3;Parent=g6761.t1
QXden1.PacBioOnly_11	Geneious	CDS	40280	40469	.	+	1	ID=g6761.t1.CDS4;Parent=g6761.t1
QXden1.PacBioOnly_11	Geneious	CDS	40650	40742	.	+	0	ID=g6761.t1.CDS5;Parent=g6761.t1
QXden1.PacBioOnly_11	Geneious	gene	38439	38858	.	+	.	ID=g6785;Name=g6785
QXden1.PacBioOnly_11	Geneious	mRNA	38439	38858	.	+	.	ID=g6785.t1;Parent=g6785;Name=g6785.t1
QXden1.PacBioOnly_11	Geneious	CDS	38439	38855	.	+	0	ID=g6785.t1.CDS1;Parent=g6785.t1
QXden1.PacBioOnly_11	Geneious	gene	38875	39348	.	-	.	ID=g6844;Name=g6844
QXden1.PacBioOnly_11	Geneious	mRNA	38875	39348	.	-	.	ID=g6844.t1;Parent=g6844;Name=g6844.t1
QXden1.PacBioOnly_11	Geneious	CDS	38878	39348	.	-	0	ID=g6844.t1.CDS1;Parent=g6844.t1
QXden1.PacBioOnly_11	Geneious	gene	39453	40745	.	+	.	ID=g6682;Name=g6682
QXden1.PacBioOnly_11	Geneious	mRNA	39453	40745	.	+	.	ID=g6682.t1;Parent=g6682;Name=g6682.t1
QXden1.PacBioOnly_11	Geneious	CDS	39453	39629	.	+	0	ID=g6682.t1.CDS1;Parent=g6682.t1
QXden1.PacBioOnly_11	Geneious	CDS	39673	40090	.	+	0	ID=g6682.t1.CDS2;Parent=g6682.t1
QXden1.PacBioOnly_11	Geneious	CDS	40153	40487	.	+	2	ID=g6682.t1.CDS3;Parent=g6682.t1
QXden1.PacBioOnly_11	Geneious	CDS	40590	40742	.	+	0	ID=g6682.t1.CDS4;Parent=g6682.t1
QXden1.PacBioOnly_11	Geneious	gene	42247	43844	.	+	.	ID=g6536;Name=g6536
QXden1.PacBioOnly_11	Geneious	mRNA	42247	43844	.	+	.	ID=g6536.t1;Parent=g6536;Name=g6536.t1
QXden1.PacBioOnly_11	Geneious	CDS	42247	43178	.	+	0	ID=g6536.t1.CDS1;Parent=g6536.t1
QXden1.PacBioOnly_11	Geneious	CDS	43388	43841	.	+	1	ID=g6536.t1.CDS2;Parent=g6536.t1
QXden1.PacBioOnly_11	Geneious	gene	48791	49691	.	+	.	ID=g6665;Name=g6665
QXden1.PacBioOnly_11	Geneious	mRNA	48791	49691	.	+	.	ID=g6665.t1;Parent=g6665;Name=g6665.t1
QXden1.PacBioOnly_11	Geneious	CDS	48791	48865	.	+	0	ID=g6665.t1.CDS1;Parent=g6665.t1
QXden1.PacBioOnly_11	Geneious	CDS	49070	49213	.	+	0	ID=g6665.t1.CDS2;Parent=g6665.t1
QXden1.PacBioOnly_11	Geneious	CDS	49257	49688	.	+	0	ID=g6665.t1.CDS3;Parent=g6665.t1
QXden1.PacBioOnly_11	Geneious	gene	51692	53962	.	+	.	ID=g6645;Name=g6645
QXden1.PacBioOnly_11	Geneious	mRNA	51692	53962	.	+	.	ID=g6645.t1;Parent=g6645;Name=g6645.t1
QXden1.PacBioOnly_11	Geneious	CDS	51692	51944	.	+	0	ID=g6645.t1.CDS1;Parent=g6645.t1
QXden1.PacBioOnly_11	Geneious	CDS	52905	53689	.	+	2	ID=g6645.t1.CDS2;Parent=g6645.t1
QXden1.PacBioOnly_11	Geneious	CDS	53759	53959	.	+	0	ID=g6645.t1.CDS3;Parent=g6645.t1
QXden1.PacBioOnly_12	Geneious	gene	17062	17868	.	+	.	ID=g6627;Name=g6627
QXden1.PacBioOnly_12	Geneious	mRNA	17062	17868	.	+	.	ID=g6627.t1;Parent=g6627;Name=g6627.t1
QXden1.PacBioOnly_12	Geneious	CDS	17062	17865	.	+	0	ID=g6627.t1.CDS1;Parent=g6627.t1
QXden1.PacBioOnly_12	Geneious	gene	25444	26629	.	+	.	ID=g6532;Name=g6532
QXden1.PacBioOnly_12	Geneious	mRNA	25444	26629	.	+	.	ID=g6532.t1;Parent=g6532;Name=g6532.t1
QXden1.PacBioOnly_12	Geneious	CDS	25444	25497	.	+	0	ID=g6532.t1.CDS1;Parent=g6532.t1
QXden1.PacBioOnly_12	Geneious	CDS	25547	26626	.	+	0	ID=g6532.t1.CDS2;Parent=g6532.t1
QXden1.PacBioOnly_13	Geneious	gene	19052	19405	.	-	.	ID=g6687;Name=g6687
QXden1.PacBioOnly_13	Geneious	mRNA	19052	19405	.	-	.	ID=g6687.t1;Parent=g6687;Name=g6687.t1
QXden1.PacBioOnly_13	Geneious	CDS	19055	19405	.	-	0	ID=g6687.t1.CDS1;Parent=g6687.t1
QXden1.PacBioOnly_13	Geneious	gene	20097	20656	.	+	.	ID=g6746;Name=g6746
QXden1.PacBioOnly_13	Geneious	mRNA	20097	20656	.	+	.	ID=g6746.t1;Parent=g6746;Name=g6746.t1
QXden1.PacBioOnly_13	Geneious	CDS	20097	20224	.	+	0	ID=g6746.t1.CDS1;Parent=g6746.t1
QXden1.PacBioOnly_13	Geneious	CDS	20412	20578	.	+	1	ID=g6746.t1.CDS2;Parent=g6746.t1
QXden1.PacBioOnly_13	Geneious	CDS	20619	20653	.	+	2	ID=g6746.t1.CDS3;Parent=g6746.t1
QXden1.PacBioOnly_13	Geneious	gene	23022	25611	.	+	.	ID=g6906;Name=g6906
QXden1.PacBioOnly_13	Geneious	mRNA	23022	25611	.	+	.	ID=g6906.t1;Parent=g6906;Name=g6906.t1
QXden1.PacBioOnly_13	Geneious	CDS	23022	23515	.	+	0	ID=g6906.t1.CDS1;Parent=g6906.t1
QXden1.PacBioOnly_13	Geneious	CDS	24065	24327	.	+	1	ID=g6906.t1.CDS2;Parent=g6906.t1
QXden1.PacBioOnly_13	Geneious	CDS	25291	25502	.	+	2	ID=g6906.t1.CDS3;Parent=g6906.t1
QXden1.PacBioOnly_13	Geneious	CDS	25567	25608	.	+	0	ID=g6906.t1.CDS4;Parent=g6906.t1
QXden1.PacBioOnly_13	Geneious	gene	31815	34408	.	+	.	ID=g6659;Name=g6659
QXden1.PacBioOnly_13	Geneious	mRNA	31815	34408	.	+	.	ID=g6659.t1;Parent=g6659;Name=g6659.t1
QXden1.PacBioOnly_13	Geneious	CDS	31815	32306	.	+	0	ID=g6659.t1.CDS1;Parent=g6659.t1
QXden1.PacBioOnly_13	Geneious	CDS	32670	32833	.	+	0	ID=g6659.t1.CDS2;Parent=g6659.t1
QXden1.PacBioOnly_13	Geneious	CDS	32961	33101	.	+	1	ID=g6659.t1.CDS3;Parent=g6659.t1
QXden1.PacBioOnly_13	Geneious	CDS	33219	33316	.	+	1	ID=g6659.t1.CDS4;Parent=g6659.t1
QXden1.PacBioOnly_13	Geneious	CDS	33813	33926	.	+	2	ID=g6659.t1.CDS5;Parent=g6659.t1
QXden1.PacBioOnly_13	Geneious	CDS	34088	34299	.	+	2	ID=g6659.t1.CDS6;Parent=g6659.t1
QXden1.PacBioOnly_13	Geneious	CDS	34364	34405	.	+	0	ID=g6659.t1.CDS7;Parent=g6659.t1
QXden1.PacBioOnly_14	Geneious	gene	14636	14959	.	+	.	ID=g6556;Name=g6556
QXden1.PacBioOnly_14	Geneious	mRNA	14636	14959	.	+	.	ID=g6556.t1;Parent=g6556;Name=g6556.t1
QXden1.PacBioOnly_14	Geneious	CDS	14636	14956	.	+	0	ID=g6556.t1.CDS1;Parent=g6556.t1
QXden1.PacBioOnly_14	Geneious	gene	30255	31052	.	+	.	ID=g6482;Name=g6482
QXden1.PacBioOnly_14	Geneious	mRNA	30255	31052	.	+	.	ID=g6482.t1;Parent=g6482;Name=g6482.t1
QXden1.PacBioOnly_14	Geneious	CDS	30255	31049	.	+	0	ID=g6482.t1.CDS1;Parent=g6482.t1
QXden1.PacBioOnly_14	Geneious	gene	38629	39811	.	+	.	ID=g6568;Name=g6568
QXden1.PacBioOnly_14	Geneious	mRNA	38629	39811	.	+	.	ID=g6568.t1;Parent=g6568;Name=g6568.t1
QXden1.PacBioOnly_14	Geneious	CDS	38629	38682	.	+	0	ID=g6568.t1.CDS1;Parent=g6568.t1
QXden1.PacBioOnly_14	Geneious	CDS	38732	39808	.	+	0	ID=g6568.t1.CDS2;Parent=g6568.t1
QXden1.PacBioOnly_15	Geneious	gene	3476	5194	.	+	.	ID=g6866;Name=g6866
QXden1.PacBioOnly_15	Geneious	mRNA	3476	5194	.	+	.	ID=g6866.t1;Parent=g6866;Name=g6866.t1
QXden1.PacBioOnly_15	Geneious	CDS	3476	3747	.	+	0	ID=g6866.t1.CDS1;Parent=g6866.t1
QXden1.PacBioOnly_15	Geneious	CDS	3928	4072	.	+	1	ID=g6866.t1.CDS2;Parent=g6866.t1
QXden1.PacBioOnly_15	Geneious	CDS	4116	4533	.	+	0	ID=g6866.t1.CDS3;Parent=g6866.t1
QXden1.PacBioOnly_15	Geneious	CDS	4596	4936	.	+	2	ID=g6866.t1.CDS4;Parent=g6866.t1
QXden1.PacBioOnly_15	Geneious	CDS	5039	5191	.	+	0	ID=g6866.t1.CDS5;Parent=g6866.t1
QXden1.PacBioOnly_15	Geneious	gene	5572	6018	.	+	.	ID=g6501;Name=g6501
QXden1.PacBioOnly_15	Geneious	mRNA	5572	6018	.	+	.	ID=g6501.t1;Parent=g6501;Name=g6501.t1
QXden1.PacBioOnly_15	Geneious	CDS	5572	5605	.	+	0	ID=g6501.t1.CDS1;Parent=g6501.t1
QXden1.PacBioOnly_15	Geneious	CDS	5690	6015	.	+	2	ID=g6501.t1.CDS2;Parent=g6501.t1
QXden1.PacBioOnly_15	Geneious	gene	7202	8232	.	+	.	ID=g6850;Name=g6850
QXden1.PacBioOnly_15	Geneious	mRNA	7202	8232	.	+	.	ID=g6850.t1;Parent=g6850;Name=g6850.t1
QXden1.PacBioOnly_15	Geneious	CDS	7202	7584	.	+	0	ID=g6850.t1.CDS1;Parent=g6850.t1
QXden1.PacBioOnly_15	Geneious	CDS	7809	8229	.	+	1	ID=g6850.t1.CDS2;Parent=g6850.t1
QXden1.PacBioOnly_15	Geneious	gene	8733	9320	.	-	.	ID=g6564;Name=g6564
QXden1.PacBioOnly_15	Geneious	mRNA	8733	9320	.	-	.	ID=g6564.t1;Parent=g6564;Name=g6564.t1
QXden1.PacBioOnly_15	Geneious	CDS	8736	9320	.	-	0	ID=g6564.t1.CDS1;Parent=g6564.t1
QXden1.PacBioOnly_15	Geneious	gene	11626	12186	.	-	.	ID=g6679;Name=g6679
QXden1.PacBioOnly_15	Geneious	mRNA	11626	12186	.	-	.	ID=g6679.t1;Parent=g6679;Name=g6679.t1
QXden1.PacBioOnly_15	Geneious	CDS	11629	12186	.	-	0	ID=g6679.t1.CDS1;Parent=g6679.t1
QXden1.PacBioOnly_15	Geneious	gene	16544	17678	.	+	.	ID=g6579;Name=g6579
QXden1.PacBioOnly_15	Geneious	mRNA	16544	17678	.	+	.	ID=g6579.t1;Parent=g6579;Name=g6579.t1
QXden1.PacBioOnly_15	Geneious	CDS	16544	17243	.	+	0	ID=g6579.t1.CDS1;Parent=g6579.t1
QXden1.PacBioOnly_15	Geneious	CDS	17458	17675	.	+	2	ID=g6579.t1.CDS2;Parent=g6579.t1
QXden1.PacBioOnly_15	Geneious	gene	17951	18523	.	+	.	ID=g6857;Name=g6857
QXden1.PacBioOnly_15	Geneious	mRNA	17951	18523	.	+	.	ID=g6857.t1;Parent=g6857;Name=g6857.t1
QXden1.PacBioOnly_15	Geneious	CDS	17951	18520	.	+	0	ID=g6857.t1.CDS1;Parent=g6857.t1
QXden1.PacBioOnly_15	Geneious	gene	20168	20485	.	+	.	ID=g6748;Name=g6748
QXden1.PacBioOnly_15	Geneious	mRNA	20168	20485	.	+	.	ID=g6748.t1;Parent=g6748;Name=g6748.t1
QXden1.PacBioOnly_15	Geneious	CDS	20168	20482	.	+	0	ID=g6748.t1.CDS1;Parent=g6748.t1
QXden1.PacBioOnly_15	Geneious	gene	22959	24501	.	+	.	ID=g6833;Name=g6833
QXden1.PacBioOnly_15	Geneious	mRNA	22959	24501	.	+	.	ID=g6833.t1;Parent=g6833;Name=g6833.t1
QXden1.PacBioOnly_15	Geneious	CDS	22959	23033	.	+	0	ID=g6833.t1.CDS1;Parent=g6833.t1
QXden1.PacBioOnly_15	Geneious	CDS	23191	23385	.	+	0	ID=g6833.t1.CDS2;Parent=g6833.t1
QXden1.PacBioOnly_15	Geneious	CDS	23429	23846	.	+	0	ID=g6833.t1.CDS3;Parent=g6833.t1
QXden1.PacBioOnly_15	Geneious	CDS	23909	24243	.	+	2	ID=g6833.t1.CDS4;Parent=g6833.t1
QXden1.PacBioOnly_15	Geneious	CDS	24346	24498	.	+	0	ID=g6833.t1.CDS5;Parent=g6833.t1
QXden1.PacBioOnly_15	Geneious	gene	24584	25123	.	-	.	ID=g6573;Name=g6573
QXden1.PacBioOnly_15	Geneious	mRNA	24584	25123	.	-	.	ID=g6573.t1;Parent=g6573;Name=g6573.t1
QXden1.PacBioOnly_15	Geneious	CDS	24587	25123	.	-	0	ID=g6573.t1.CDS1;Parent=g6573.t1
QXden1.PacBioOnly_15	Geneious	gene	25864	27564	.	+	.	ID=g6702;Name=g6702
QXden1.PacBioOnly_15	Geneious	mRNA	25864	27564	.	+	.	ID=g6702.t1;Parent=g6702;Name=g6702.t1
QXden1.PacBioOnly_15	Geneious	CDS	25864	26840	.	+	0	ID=g6702.t1.CDS1;Parent=g6702.t1
QXden1.PacBioOnly_15	Geneious	CDS	27072	27561	.	+	1	ID=g6702.t1.CDS2;Parent=g6702.t1
QXden1.PacBioOnly_15	Geneious	gene	27061	28153	.	+	.	ID=g6677;Name=g6677
QXden1.PacBioOnly_15	Geneious	mRNA	27061	28153	.	+	.	ID=g6677.t1;Parent=g6677;Name=g6677.t1
QXden1.PacBioOnly_15	Geneious	CDS	27061	27314	.	+	0	ID=g6677.t1.CDS1;Parent=g6677.t1
QXden1.PacBioOnly_15	Geneious	CDS	27934	28150	.	+	1	ID=g6677.t1.CDS2;Parent=g6677.t1
QXden1.PacBioOnly_15	Geneious	gene	30813	31253	.	-	.	ID=g6781;Name=g6781
QXden1.PacBioOnly_15	Geneious	mRNA	30813	31253	.	-	.	ID=g6781.t1;Parent=g6781;Name=g6781.t1
QXden1.PacBioOnly_15	Geneious	CDS	30816	31253	.	-	0	ID=g6781.t1.CDS1;Parent=g6781.t1
QXden1.PacBioOnly_15	Geneious	gene	32505	33412	.	+	.	ID=g6842;Name=g6842
QXden1.PacBioOnly_15	Geneious	mRNA	32505	33412	.	+	.	ID=g6842.t1;Parent=g6842;Name=g6842.t1
QXden1.PacBioOnly_15	Geneious	CDS	32505	32579	.	+	0	ID=g6842.t1.CDS1;Parent=g6842.t1
QXden1.PacBioOnly_15	Geneious	CDS	32737	32934	.	+	0	ID=g6842.t1.CDS2;Parent=g6842.t1
QXden1.PacBioOnly_15	Geneious	CDS	32978	33409	.	+	0	ID=g6842.t1.CDS3;Parent=g6842.t1
QXden1.PacBioOnly_15	Geneious	gene	35632	37114	.	+	.	ID=g6653;Name=g6653
QXden1.PacBioOnly_15	Geneious	mRNA	35632	37114	.	+	.	ID=g6653.t1;Parent=g6653;Name=g6653.t1
QXden1.PacBioOnly_15	Geneious	CDS	35632	35662	.	+	0	ID=g6653.t1.CDS1;Parent=g6653.t1
QXden1.PacBioOnly_15	Geneious	CDS	36624	37111	.	+	2	ID=g6653.t1.CDS2;Parent=g6653.t1
QXden1.PacBioOnly_16	Geneious	gene	683	1222	.	+	.	ID=g6829;Name=g6829
QXden1.PacBioOnly_16	Geneious	mRNA	683	1222	.	+	.	ID=g6829.t1;Parent=g6829;Name=g6829.t1
QXden1.PacBioOnly_16	Geneious	CDS	683	1219	.	+	0	ID=g6829.t1.CDS1;Parent=g6829.t1
QXden1.PacBioOnly_16	Geneious	gene	2104	2733	.	+	.	ID=g6575;Name=g6575
QXden1.PacBioOnly_16	Geneious	mRNA	2104	2733	.	+	.	ID=g6575.t1;Parent=g6575;Name=g6575.t1
QXden1.PacBioOnly_16	Geneious	CDS	2104	2170	.	+	0	ID=g6575.t1.CDS1;Parent=g6575.t1
QXden1.PacBioOnly_16	Geneious	CDS	2353	2662	.	+	2	ID=g6575.t1.CDS2;Parent=g6575.t1
QXden1.PacBioOnly_16	Geneious	CDS	2709	2730	.	+	1	ID=g6575.t1.CDS3;Parent=g6575.t1
QXden1.PacBioOnly_16	Geneious	gene	3168	3527	.	-	.	ID=g6505;Name=g6505
QXden1.PacBioOnly_16	Geneious	mRNA	3168	3527	.	-	.	ID=g6505.t1;Parent=g6505;Name=g6505.t1
QXden1.PacBioOnly_16	Geneious	CDS	3171	3527	.	-	0	ID=g6505.t1.CDS1;Parent=g6505.t1
QXden1.PacBioOnly_16	Geneious	gene	6037	6594	.	+	.	ID=g6509;Name=g6509
QXden1.PacBioOnly_16	Geneious	mRNA	6037	6594	.	+	.	ID=g6509.t1;Parent=g6509;Name=g6509.t1
QXden1.PacBioOnly_16	Geneious	CDS	6037	6591	.	+	0	ID=g6509.t1.CDS1;Parent=g6509.t1
QXden1.PacBioOnly_16	Geneious	gene	10360	10803	.	+	.	ID=g6503;Name=g6503
QXden1.PacBioOnly_16	Geneious	mRNA	10360	10803	.	+	.	ID=g6503.t1;Parent=g6503;Name=g6503.t1
QXden1.PacBioOnly_16	Geneious	CDS	10360	10800	.	+	0	ID=g6503.t1.CDS1;Parent=g6503.t1
QXden1.PacBioOnly_16	Geneious	gene	10408	10803	.	+	.	ID=g6478;Name=g6478
QXden1.PacBioOnly_16	Geneious	mRNA	10408	10803	.	+	.	ID=g6478.t1;Parent=g6478;Name=g6478.t1
QXden1.PacBioOnly_16	Geneious	CDS	10408	10800	.	+	0	ID=g6478.t1.CDS1;Parent=g6478.t1
QXden1.PacBioOnly_16	Geneious	gene	11815	12448	.	+	.	ID=g6565;Name=g6565
QXden1.PacBioOnly_16	Geneious	mRNA	11815	12448	.	+	.	ID=g6565.t1;Parent=g6565;Name=g6565.t1
QXden1.PacBioOnly_16	Geneious	CDS	11815	11881	.	+	0	ID=g6565.t1.CDS1;Parent=g6565.t1
QXden1.PacBioOnly_16	Geneious	CDS	12062	12377	.	+	2	ID=g6565.t1.CDS2;Parent=g6565.t1
QXden1.PacBioOnly_16	Geneious	CDS	12424	12445	.	+	1	ID=g6565.t1.CDS3;Parent=g6565.t1
QXden1.PacBioOnly_16	Geneious	gene	14129	15631	.	-	.	ID=g6475;Name=g6475
QXden1.PacBioOnly_16	Geneious	mRNA	14129	15631	.	-	.	ID=g6475.t1;Parent=g6475;Name=g6475.t1
QXden1.PacBioOnly_16	Geneious	CDS	14132	14637	.	-	2	ID=g6475.t1.CDS2;Parent=g6475.t1
QXden1.PacBioOnly_16	Geneious	CDS	15601	15631	.	-	0	ID=g6475.t1.CDS1;Parent=g6475.t1
QXden1.PacBioOnly_17	Geneious	gene	966	1534	.	+	.	ID=g6640;Name=g6640
QXden1.PacBioOnly_17	Geneious	mRNA	966	1534	.	+	.	ID=g6640.t1;Parent=g6640;Name=g6640.t1
QXden1.PacBioOnly_17	Geneious	CDS	966	1028	.	+	0	ID=g6640.t1.CDS1;Parent=g6640.t1
QXden1.PacBioOnly_17	Geneious	CDS	1073	1531	.	+	0	ID=g6640.t1.CDS2;Parent=g6640.t1
QXden1.PacBioOnly_17	Geneious	gene	7780	9662	.	-	.	ID=g6474;Name=g6474
QXden1.PacBioOnly_17	Geneious	mRNA	7780	9662	.	-	.	ID=g6474.t1;Parent=g6474;Name=g6474.t1
QXden1.PacBioOnly_17	Geneious	CDS	7783	7824	.	-	0	ID=g6474.t1.CDS5;Parent=g6474.t1
QXden1.PacBioOnly_17	Geneious	CDS	7889	8100	.	-	2	ID=g6474.t1.CDS4;Parent=g6474.t1
QXden1.PacBioOnly_17	Geneious	CDS	9064	9291	.	-	2	ID=g6474.t1.CDS3;Parent=g6474.t1
QXden1.PacBioOnly_17	Geneious	CDS	9349	9382	.	-	0	ID=g6474.t1.CDS2;Parent=g6474.t1
QXden1.PacBioOnly_17	Geneious	CDS	9624	9662	.	-	0	ID=g6474.t1.CDS1;Parent=g6474.t1
QXden1.PacBioOnly_17	Geneious	gene	18499	19684	.	+	.	ID=g6815;Name=g6815
QXden1.PacBioOnly_17	Geneious	mRNA	18499	19684	.	+	.	ID=g6815.t1;Parent=g6815;Name=g6815.t1
QXden1.PacBioOnly_17	Geneious	CDS	18499	18552	.	+	0	ID=g6815.t1.CDS1;Parent=g6815.t1
QXden1.PacBioOnly_17	Geneious	CDS	18602	19681	.	+	0	ID=g6815.t1.CDS2;Parent=g6815.t1
QXden1.PacBioOnly_17	Geneious	gene	28566	30441	.	+	.	ID=g6608;Name=g6608
QXden1.PacBioOnly_17	Geneious	mRNA	28566	30441	.	+	.	ID=g6608.t1;Parent=g6608;Name=g6608.t1
QXden1.PacBioOnly_17	Geneious	CDS	28566	28661	.	+	0	ID=g6608.t1.CDS1;Parent=g6608.t1
QXden1.PacBioOnly_17	Geneious	CDS	29127	29237	.	+	0	ID=g6608.t1.CDS2;Parent=g6608.t1
QXden1.PacBioOnly_17	Geneious	CDS	29561	29872	.	+	0	ID=g6608.t1.CDS3;Parent=g6608.t1
QXden1.PacBioOnly_17	Geneious	CDS	29953	30097	.	+	0	ID=g6608.t1.CDS4;Parent=g6608.t1
QXden1.PacBioOnly_17	Geneious	CDS	30152	30438	.	+	2	ID=g6608.t1.CDS5;Parent=g6608.t1
QXden1.PacBioOnly_18	Geneious	gene	4227	4736	.	+	.	ID=g6632;Name=g6632
QXden1.PacBioOnly_18	Geneious	mRNA	4227	4736	.	+	.	ID=g6632.t1;Parent=g6632;Name=g6632.t1
QXden1.PacBioOnly_18	Geneious	CDS	4227	4733	.	+	0	ID=g6632.t1.CDS1;Parent=g6632.t1
QXden1.PacBioOnly_18	Geneious	gene	5055	5681	.	+	.	ID=g6541;Name=g6541
QXden1.PacBioOnly_18	Geneious	mRNA	5055	5681	.	+	.	ID=g6541.t1;Parent=g6541;Name=g6541.t1
QXden1.PacBioOnly_18	Geneious	CDS	5055	5091	.	+	0	ID=g6541.t1.CDS1;Parent=g6541.t1
QXden1.PacBioOnly_18	Geneious	CDS	5154	5316	.	+	2	ID=g6541.t1.CDS2;Parent=g6541.t1
QXden1.PacBioOnly_18	Geneious	CDS	5441	5678	.	+	1	ID=g6541.t1.CDS3;Parent=g6541.t1
QXden1.PacBioOnly_18	Geneious	gene	5691	6883	.	+	.	ID=g6820;Name=g6820
QXden1.PacBioOnly_18	Geneious	mRNA	5691	6883	.	+	.	ID=g6820.t1;Parent=g6820;Name=g6820.t1
QXden1.PacBioOnly_18	Geneious	CDS	5691	5793	.	+	0	ID=g6820.t1.CDS1;Parent=g6820.t1
QXden1.PacBioOnly_18	Geneious	CDS	6191	6276	.	+	2	ID=g6820.t1.CDS2;Parent=g6820.t1
QXden1.PacBioOnly_18	Geneious	CDS	6448	6774	.	+	0	ID=g6820.t1.CDS3;Parent=g6820.t1
QXden1.PacBioOnly_18	Geneious	CDS	6839	6880	.	+	0	ID=g6820.t1.CDS4;Parent=g6820.t1
QXden1.PacBioOnly_18	Geneious	gene	13270	14471	.	+	.	ID=g6642;Name=g6642
QXden1.PacBioOnly_18	Geneious	mRNA	13270	14471	.	+	.	ID=g6642.t1;Parent=g6642;Name=g6642.t1
QXden1.PacBioOnly_18	Geneious	CDS	13270	13563	.	+	0	ID=g6642.t1.CDS1;Parent=g6642.t1
QXden1.PacBioOnly_18	Geneious	CDS	13634	13705	.	+	0	ID=g6642.t1.CDS2;Parent=g6642.t1
QXden1.PacBioOnly_18	Geneious	CDS	13769	13831	.	+	0	ID=g6642.t1.CDS3;Parent=g6642.t1
QXden1.PacBioOnly_18	Geneious	CDS	14073	14106	.	+	0	ID=g6642.t1.CDS4;Parent=g6642.t1
QXden1.PacBioOnly_18	Geneious	CDS	14164	14468	.	+	2	ID=g6642.t1.CDS5;Parent=g6642.t1
QXden1.PacBioOnly_18	Geneious	gene	15191	15678	.	+	.	ID=g6885;Name=g6885
QXden1.PacBioOnly_18	Geneious	mRNA	15191	15678	.	+	.	ID=g6885.t1;Parent=g6885;Name=g6885.t1
QXden1.PacBioOnly_18	Geneious	CDS	15191	15193	.	+	0	ID=g6885.t1.CDS1;Parent=g6885.t1
QXden1.PacBioOnly_18	Geneious	CDS	15240	15569	.	+	0	ID=g6885.t1.CDS2;Parent=g6885.t1
QXden1.PacBioOnly_18	Geneious	CDS	15634	15675	.	+	0	ID=g6885.t1.CDS3;Parent=g6885.t1
QXden1.PacBioOnly_18	Geneious	gene	21866	24546	.	+	.	ID=g6794;Name=g6794
QXden1.PacBioOnly_18	Geneious	mRNA	21866	24546	.	+	.	ID=g6794.t1;Parent=g6794;Name=g6794.t1
QXden1.PacBioOnly_18	Geneious	CDS	21866	22098	.	+	0	ID=g6794.t1.CDS1;Parent=g6794.t1
QXden1.PacBioOnly_18	Geneious	CDS	23052	23212	.	+	1	ID=g6794.t1.CDS2;Parent=g6794.t1
QXden1.PacBioOnly_18	Geneious	CDS	24176	24543	.	+	2	ID=g6794.t1.CDS3;Parent=g6794.t1
QXden1.PacBioOnly_19	Geneious	gene	9307	9858	.	-	.	ID=g6483;Name=g6483
QXden1.PacBioOnly_19	Geneious	mRNA	9307	9858	.	-	.	ID=g6483.t1;Parent=g6483;Name=g6483.t1
QXden1.PacBioOnly_19	Geneious	CDS	9310	9610	.	-	1	ID=g6483.t1.CDS2;Parent=g6483.t1
QXden1.PacBioOnly_19	Geneious	CDS	9746	9858	.	-	0	ID=g6483.t1.CDS1;Parent=g6483.t1
QXden1.PacBioOnly_19	Geneious	gene	15267	15722	.	+	.	ID=g6476;Name=g6476
QXden1.PacBioOnly_19	Geneious	mRNA	15267	15722	.	+	.	ID=g6476.t1;Parent=g6476;Name=g6476.t1
QXden1.PacBioOnly_19	Geneious	CDS	15267	15719	.	+	0	ID=g6476.t1.CDS1;Parent=g6476.t1
QXden1.PacBioOnly_2	Geneious	gene	7555	7869	.	-	.	ID=g6533;Name=g6533
QXden1.PacBioOnly_2	Geneious	mRNA	7555	7869	.	-	.	ID=g6533.t1;Parent=g6533;Name=g6533.t1
QXden1.PacBioOnly_2	Geneious	CDS	7558	7869	.	-	0	ID=g6533.t1.CDS1;Parent=g6533.t1
QXden1.PacBioOnly_2	Geneious	gene	21019	21351	.	+	.	ID=g6650;Name=g6650
QXden1.PacBioOnly_2	Geneious	mRNA	21019	21351	.	+	.	ID=g6650.t1;Parent=g6650;Name=g6650.t1
QXden1.PacBioOnly_2	Geneious	CDS	21019	21348	.	+	0	ID=g6650.t1.CDS1;Parent=g6650.t1
QXden1.PacBioOnly_2	Geneious	gene	146144	146632	.	-	.	ID=g6805;Name=g6805
QXden1.PacBioOnly_2	Geneious	mRNA	146144	146632	.	-	.	ID=g6805.t1;Parent=g6805;Name=g6805.t1
QXden1.PacBioOnly_2	Geneious	CDS	146147	146632	.	-	0	ID=g6805.t1.CDS1;Parent=g6805.t1
QXden1.PacBioOnly_2	Geneious	gene	189101	189568	.	-	.	ID=g6843;Name=g6843
QXden1.PacBioOnly_2	Geneious	mRNA	189101	189568	.	-	.	ID=g6843.t1;Parent=g6843;Name=g6843.t1
QXden1.PacBioOnly_2	Geneious	CDS	189104	189568	.	-	0	ID=g6843.t1.CDS1;Parent=g6843.t1
QXden1.PacBioOnly_2	Geneious	gene	336615	336944	.	-	.	ID=g6647;Name=g6647
QXden1.PacBioOnly_2	Geneious	mRNA	336615	336944	.	-	.	ID=g6647.t1;Parent=g6647;Name=g6647.t1
QXden1.PacBioOnly_2	Geneious	CDS	336624	336944	.	-	0	ID=g6647.t1.CDS1;Parent=g6647.t1
QXden1.PacBioOnly_2	Geneious	gene	346529	347128	.	-	.	ID=g6517;Name=g6517
QXden1.PacBioOnly_2	Geneious	mRNA	346529	347128	.	-	.	ID=g6517.t1;Parent=g6517;Name=g6517.t1
QXden1.PacBioOnly_2	Geneious	CDS	346532	347128	.	-	0	ID=g6517.t1.CDS1;Parent=g6517.t1
QXden1.PacBioOnly_2	Geneious	gene	375593	375943	.	+	.	ID=g6877;Name=g6877
QXden1.PacBioOnly_2	Geneious	mRNA	375593	375943	.	+	.	ID=g6877.t1;Parent=g6877;Name=g6877.t1
QXden1.PacBioOnly_2	Geneious	CDS	375593	375940	.	+	0	ID=g6877.t1.CDS1;Parent=g6877.t1
QXden1.PacBioOnly_2	Geneious	gene	414892	415215	.	-	.	ID=g6637;Name=g6637
QXden1.PacBioOnly_2	Geneious	mRNA	414892	415215	.	-	.	ID=g6637.t1;Parent=g6637;Name=g6637.t1
QXden1.PacBioOnly_2	Geneious	CDS	414895	415215	.	-	0	ID=g6637.t1.CDS1;Parent=g6637.t1
QXden1.PacBioOnly_2	Geneious	gene	555434	555964	.	+	.	ID=g6769;Name=g6769
QXden1.PacBioOnly_2	Geneious	mRNA	555434	555964	.	+	.	ID=g6769.t1;Parent=g6769;Name=g6769.t1
QXden1.PacBioOnly_2	Geneious	CDS	555434	555495	.	+	0	ID=g6769.t1.CDS1;Parent=g6769.t1
QXden1.PacBioOnly_2	Geneious	CDS	555560	555645	.	+	1	ID=g6769.t1.CDS2;Parent=g6769.t1
QXden1.PacBioOnly_2	Geneious	CDS	555765	555961	.	+	2	ID=g6769.t1.CDS3;Parent=g6769.t1
QXden1.PacBioOnly_2	Geneious	gene	944387	945034	.	+	.	ID=g6649;Name=g6649
QXden1.PacBioOnly_2	Geneious	mRNA	944387	945034	.	+	.	ID=g6649.t1;Parent=g6649;Name=g6649.t1
QXden1.PacBioOnly_2	Geneious	CDS	944387	945031	.	+	0	ID=g6649.t1.CDS1;Parent=g6649.t1
QXden1.PacBioOnly_2	Geneious	gene	1012453	1012878	.	-	.	ID=g6824;Name=g6824
QXden1.PacBioOnly_2	Geneious	mRNA	1012453	1012878	.	-	.	ID=g6824.t1;Parent=g6824;Name=g6824.t1
QXden1.PacBioOnly_2	Geneious	CDS	1012456	1012878	.	-	0	ID=g6824.t1.CDS1;Parent=g6824.t1
QXden1.PacBioOnly_2	Geneious	gene	1198899	1199377	.	+	.	ID=g6779;Name=g6779
QXden1.PacBioOnly_2	Geneious	mRNA	1198899	1199377	.	+	.	ID=g6779.t1;Parent=g6779;Name=g6779.t1
QXden1.PacBioOnly_2	Geneious	CDS	1198899	1198981	.	+	0	ID=g6779.t1.CDS1;Parent=g6779.t1
QXden1.PacBioOnly_2	Geneious	CDS	1199031	1199115	.	+	1	ID=g6779.t1.CDS2;Parent=g6779.t1
QXden1.PacBioOnly_2	Geneious	CDS	1199204	1199374	.	+	0	ID=g6779.t1.CDS3;Parent=g6779.t1
QXden1.PacBioOnly_2	Geneious	gene	1251232	1251735	.	-	.	ID=g6876;Name=g6876
QXden1.PacBioOnly_2	Geneious	mRNA	1251232	1251735	.	-	.	ID=g6876.t1;Parent=g6876;Name=g6876.t1
QXden1.PacBioOnly_2	Geneious	CDS	1251403	1251735	.	-	0	ID=g6876.t1.CDS1;Parent=g6876.t1
QXden1.PacBioOnly_2	Geneious	gene	1272449	1272814	.	+	.	ID=g6518;Name=g6518
QXden1.PacBioOnly_2	Geneious	mRNA	1272449	1272814	.	+	.	ID=g6518.t1;Parent=g6518;Name=g6518.t1
QXden1.PacBioOnly_2	Geneious	CDS	1272449	1272811	.	+	0	ID=g6518.t1.CDS1;Parent=g6518.t1
QXden1.PacBioOnly_2	Geneious	gene	1377542	1378054	.	-	.	ID=g6818;Name=g6818
QXden1.PacBioOnly_2	Geneious	mRNA	1377542	1378054	.	-	.	ID=g6818.t1;Parent=g6818;Name=g6818.t1
QXden1.PacBioOnly_2	Geneious	CDS	1377545	1378054	.	-	0	ID=g6818.t1.CDS1;Parent=g6818.t1
QXden1.PacBioOnly_2	Geneious	gene	1405798	1406255	.	+	.	ID=g6641;Name=g6641
QXden1.PacBioOnly_2	Geneious	mRNA	1405798	1406255	.	+	.	ID=g6641.t1;Parent=g6641;Name=g6641.t1
QXden1.PacBioOnly_2	Geneious	CDS	1405798	1405851	.	+	0	ID=g6641.t1.CDS1;Parent=g6641.t1
QXden1.PacBioOnly_2	Geneious	CDS	1405974	1406252	.	+	0	ID=g6641.t1.CDS2;Parent=g6641.t1
QXden1.PacBioOnly_2	Geneious	gene	1575985	1577288	.	-	.	ID=g6814;Name=g6814
QXden1.PacBioOnly_2	Geneious	mRNA	1575985	1577288	.	-	.	ID=g6814.t1;Parent=g6814;Name=g6814.t1
QXden1.PacBioOnly_2	Geneious	CDS	1576617	1577288	.	-	0	ID=g6814.t1.CDS1;Parent=g6814.t1
QXden1.PacBioOnly_2	Geneious	gene	1609078	1609689	.	+	.	ID=g6896;Name=g6896
QXden1.PacBioOnly_2	Geneious	mRNA	1609078	1609689	.	+	.	ID=g6896.t1;Parent=g6896;Name=g6896.t1
QXden1.PacBioOnly_2	Geneious	CDS	1609078	1609117	.	+	0	ID=g6896.t1.CDS1;Parent=g6896.t1
QXden1.PacBioOnly_2	Geneious	CDS	1609191	1609291	.	+	2	ID=g6896.t1.CDS2;Parent=g6896.t1
QXden1.PacBioOnly_2	Geneious	CDS	1609345	1609686	.	+	0	ID=g6896.t1.CDS3;Parent=g6896.t1
QXden1.PacBioOnly_2	Geneious	gene	1709045	1709428	.	+	.	ID=g6905;Name=g6905
QXden1.PacBioOnly_2	Geneious	mRNA	1709045	1709428	.	+	.	ID=g6905.t1;Parent=g6905;Name=g6905.t1
QXden1.PacBioOnly_2	Geneious	CDS	1709045	1709425	.	+	0	ID=g6905.t1.CDS1;Parent=g6905.t1
QXden1.PacBioOnly_2	Geneious	gene	1737207	1737563	.	-	.	ID=g6639;Name=g6639
QXden1.PacBioOnly_2	Geneious	mRNA	1737207	1737563	.	-	.	ID=g6639.t1;Parent=g6639;Name=g6639.t1
QXden1.PacBioOnly_2	Geneious	CDS	1737210	1737563	.	-	0	ID=g6639.t1.CDS1;Parent=g6639.t1
QXden1.PacBioOnly_2	Geneious	gene	1831365	1831749	.	-	.	ID=g6744;Name=g6744
QXden1.PacBioOnly_2	Geneious	mRNA	1831365	1831749	.	-	.	ID=g6744.t1;Parent=g6744;Name=g6744.t1
QXden1.PacBioOnly_2	Geneious	CDS	1831365	1831749	.	-	0	ID=g6744.t1.CDS1;Parent=g6744.t1
QXden1.PacBioOnly_2	Geneious	gene	1838799	1839104	.	+	.	ID=g6486;Name=g6486
QXden1.PacBioOnly_2	Geneious	mRNA	1838799	1839104	.	+	.	ID=g6486.t1;Parent=g6486;Name=g6486.t1
QXden1.PacBioOnly_2	Geneious	CDS	1838799	1839101	.	+	0	ID=g6486.t1.CDS1;Parent=g6486.t1
QXden1.PacBioOnly_2	Geneious	gene	2155413	2155781	.	-	.	ID=g6688;Name=g6688
QXden1.PacBioOnly_2	Geneious	mRNA	2155413	2155781	.	-	.	ID=g6688.t1;Parent=g6688;Name=g6688.t1
QXden1.PacBioOnly_2	Geneious	CDS	2155416	2155781	.	-	0	ID=g6688.t1.CDS1;Parent=g6688.t1
QXden1.PacBioOnly_20	Geneious	gene	3101	4457	.	+	.	ID=g6743;Name=g6743
QXden1.PacBioOnly_20	Geneious	mRNA	3101	4457	.	+	.	ID=g6743.t1;Parent=g6743;Name=g6743.t1
QXden1.PacBioOnly_20	Geneious	CDS	3101	3135	.	+	0	ID=g6743.t1.CDS1;Parent=g6743.t1
QXden1.PacBioOnly_20	Geneious	CDS	4087	4116	.	+	1	ID=g6743.t1.CDS2;Parent=g6743.t1
QXden1.PacBioOnly_20	Geneious	CDS	4160	4454	.	+	1	ID=g6743.t1.CDS3;Parent=g6743.t1
QXden1.PacBioOnly_21	Geneious	gene	1048	1452	.	+	.	ID=g6534;Name=g6534
QXden1.PacBioOnly_21	Geneious	mRNA	1048	1452	.	+	.	ID=g6534.t1;Parent=g6534;Name=g6534.t1
QXden1.PacBioOnly_21	Geneious	CDS	1048	1221	.	+	0	ID=g6534.t1.CDS1;Parent=g6534.t1
QXden1.PacBioOnly_21	Geneious	CDS	1306	1449	.	+	0	ID=g6534.t1.CDS2;Parent=g6534.t1
QXden1.PacBioOnly_3	Geneious	gene	4164	5528	.	+	.	ID=g6560;Name=g6560
QXden1.PacBioOnly_3	Geneious	mRNA	4164	5528	.	+	.	ID=g6560.t1;Parent=g6560;Name=g6560.t1
QXden1.PacBioOnly_3	Geneious	CDS	4164	4398	.	+	0	ID=g6560.t1.CDS1;Parent=g6560.t1
QXden1.PacBioOnly_3	Geneious	CDS	5377	5525	.	+	2	ID=g6560.t1.CDS2;Parent=g6560.t1
QXden1.PacBioOnly_3	Geneious	gene	38580	39101	.	+	.	ID=g6787;Name=g6787
QXden1.PacBioOnly_3	Geneious	mRNA	38580	39101	.	+	.	ID=g6787.t1;Parent=g6787;Name=g6787.t1
QXden1.PacBioOnly_3	Geneious	CDS	38580	39098	.	+	0	ID=g6787.t1.CDS1;Parent=g6787.t1
QXden1.PacBioOnly_3	Geneious	gene	87266	87598	.	-	.	ID=g6780;Name=g6780
QXden1.PacBioOnly_3	Geneious	mRNA	87266	87598	.	-	.	ID=g6780.t1;Parent=g6780;Name=g6780.t1
QXden1.PacBioOnly_3	Geneious	CDS	87269	87598	.	-	0	ID=g6780.t1.CDS1;Parent=g6780.t1
QXden1.PacBioOnly_3	Geneious	gene	143064	143372	.	+	.	ID=g6758;Name=g6758
QXden1.PacBioOnly_3	Geneious	mRNA	143064	143372	.	+	.	ID=g6758.t1;Parent=g6758;Name=g6758.t1
QXden1.PacBioOnly_3	Geneious	CDS	143064	143369	.	+	0	ID=g6758.t1.CDS1;Parent=g6758.t1
QXden1.PacBioOnly_3	Geneious	gene	150392	150800	.	+	.	ID=g6864;Name=g6864
QXden1.PacBioOnly_3	Geneious	mRNA	150392	150800	.	+	.	ID=g6864.t1;Parent=g6864;Name=g6864.t1
QXden1.PacBioOnly_3	Geneious	CDS	150392	150586	.	+	0	ID=g6864.t1.CDS1;Parent=g6864.t1
QXden1.PacBioOnly_3	Geneious	CDS	150630	150797	.	+	0	ID=g6864.t1.CDS2;Parent=g6864.t1
QXden1.PacBioOnly_3	Geneious	gene	251427	251729	.	-	.	ID=g6738;Name=g6738
QXden1.PacBioOnly_3	Geneious	mRNA	251427	251729	.	-	.	ID=g6738.t1;Parent=g6738;Name=g6738.t1
QXden1.PacBioOnly_3	Geneious	CDS	251430	251729	.	-	0	ID=g6738.t1.CDS1;Parent=g6738.t1
QXden1.PacBioOnly_3	Geneious	gene	345310	345867	.	+	.	ID=g6596;Name=g6596
QXden1.PacBioOnly_3	Geneious	mRNA	345310	345867	.	+	.	ID=g6596.t1;Parent=g6596;Name=g6596.t1
QXden1.PacBioOnly_3	Geneious	CDS	345310	345334	.	+	0	ID=g6596.t1.CDS1;Parent=g6596.t1
QXden1.PacBioOnly_3	Geneious	CDS	345478	345548	.	+	2	ID=g6596.t1.CDS2;Parent=g6596.t1
QXden1.PacBioOnly_3	Geneious	CDS	345595	345864	.	+	0	ID=g6596.t1.CDS3;Parent=g6596.t1
QXden1.PacBioOnly_3	Geneious	gene	362575	362892	.	-	.	ID=g6569;Name=g6569
QXden1.PacBioOnly_3	Geneious	mRNA	362575	362892	.	-	.	ID=g6569.t1;Parent=g6569;Name=g6569.t1
QXden1.PacBioOnly_3	Geneious	CDS	362578	362892	.	-	0	ID=g6569.t1.CDS1;Parent=g6569.t1
QXden1.PacBioOnly_3	Geneious	gene	375311	376120	.	+	.	ID=g6477;Name=g6477
QXden1.PacBioOnly_3	Geneious	mRNA	375311	376120	.	+	.	ID=g6477.t1;Parent=g6477;Name=g6477.t1
QXden1.PacBioOnly_3	Geneious	CDS	375795	376117	.	+	0	ID=g6477.t1.CDS1;Parent=g6477.t1
QXden1.PacBioOnly_3	Geneious	gene	381441	381746	.	+	.	ID=g6720;Name=g6720
QXden1.PacBioOnly_3	Geneious	mRNA	381441	381746	.	+	.	ID=g6720.t1;Parent=g6720;Name=g6720.t1
QXden1.PacBioOnly_3	Geneious	CDS	381441	381743	.	+	0	ID=g6720.t1.CDS1;Parent=g6720.t1
QXden1.PacBioOnly_3	Geneious	gene	398611	399045	.	-	.	ID=g6643;Name=g6643
QXden1.PacBioOnly_3	Geneious	mRNA	398611	399045	.	-	.	ID=g6643.t1;Parent=g6643;Name=g6643.t1
QXden1.PacBioOnly_3	Geneious	CDS	398614	399045	.	-	0	ID=g6643.t1.CDS1;Parent=g6643.t1
QXden1.PacBioOnly_3	Geneious	gene	401988	404671	.	+	.	ID=g6898;Name=g6898
QXden1.PacBioOnly_3	Geneious	mRNA	401988	404671	.	+	.	ID=g6898.t1;Parent=g6898;Name=g6898.t1
QXden1.PacBioOnly_3	Geneious	CDS	401988	402161	.	+	0	ID=g6898.t1.CDS1;Parent=g6898.t1
QXden1.PacBioOnly_3	Geneious	CDS	402445	402650	.	+	0	ID=g6898.t1.CDS2;Parent=g6898.t1
QXden1.PacBioOnly_3	Geneious	CDS	402741	402908	.	+	1	ID=g6898.t1.CDS3;Parent=g6898.t1
QXden1.PacBioOnly_3	Geneious	CDS	403174	403302	.	+	1	ID=g6898.t1.CDS4;Parent=g6898.t1
QXden1.PacBioOnly_3	Geneious	CDS	403390	403505	.	+	1	ID=g6898.t1.CDS5;Parent=g6898.t1
QXden1.PacBioOnly_3	Geneious	CDS	403610	403936	.	+	2	ID=g6898.t1.CDS6;Parent=g6898.t1
QXden1.PacBioOnly_3	Geneious	CDS	404035	404099	.	+	2	ID=g6898.t1.CDS7;Parent=g6898.t1
QXden1.PacBioOnly_3	Geneious	CDS	404309	404372	.	+	0	ID=g6898.t1.CDS8;Parent=g6898.t1
QXden1.PacBioOnly_3	Geneious	CDS	404649	404671	.	+	2	ID=g6898.t1.CDS9;Parent=g6898.t1
QXden1.PacBioOnly_3	Geneious	gene	405088	407546	.	+	.	ID=g6471;Name=g6471
QXden1.PacBioOnly_3	Geneious	mRNA	405088	407546	.	+	.	ID=g6471.t1;Parent=g6471;Name=g6471.t1
QXden1.PacBioOnly_3	Geneious	CDS	405088	405117	.	+	0	ID=g6471.t1.CDS1;Parent=g6471.t1
QXden1.PacBioOnly_3	Geneious	CDS	405259	405299	.	+	0	ID=g6471.t1.CDS2;Parent=g6471.t1
QXden1.PacBioOnly_3	Geneious	CDS	405376	405487	.	+	1	ID=g6471.t1.CDS3;Parent=g6471.t1
QXden1.PacBioOnly_3	Geneious	CDS	405572	406144	.	+	0	ID=g6471.t1.CDS4;Parent=g6471.t1
QXden1.PacBioOnly_3	Geneious	CDS	406212	407543	.	+	0	ID=g6471.t1.CDS5;Parent=g6471.t1
QXden1.PacBioOnly_3	Geneious	gene	470460	470897	.	-	.	ID=g6491;Name=g6491
QXden1.PacBioOnly_3	Geneious	mRNA	470460	470897	.	-	.	ID=g6491.t1;Parent=g6491;Name=g6491.t1
QXden1.PacBioOnly_3	Geneious	CDS	470463	470897	.	-	0	ID=g6491.t1.CDS1;Parent=g6491.t1
QXden1.PacBioOnly_3	Geneious	gene	508777	510295	.	+	.	ID=g6574;Name=g6574
QXden1.PacBioOnly_3	Geneious	mRNA	508777	510295	.	+	.	ID=g6574.t1;Parent=g6574;Name=g6574.t1
QXden1.PacBioOnly_3	Geneious	CDS	508777	508798	.	+	0	ID=g6574.t1.CDS1;Parent=g6574.t1
QXden1.PacBioOnly_3	Geneious	CDS	509760	509796	.	+	2	ID=g6574.t1.CDS2;Parent=g6574.t1
QXden1.PacBioOnly_3	Geneious	CDS	509842	510021	.	+	1	ID=g6574.t1.CDS3;Parent=g6574.t1
QXden1.PacBioOnly_3	Geneious	CDS	510184	510292	.	+	1	ID=g6574.t1.CDS4;Parent=g6574.t1
QXden1.PacBioOnly_3	Geneious	gene	577279	577605	.	-	.	ID=g6629;Name=g6629
QXden1.PacBioOnly_3	Geneious	mRNA	577279	577605	.	-	.	ID=g6629.t1;Parent=g6629;Name=g6629.t1
QXden1.PacBioOnly_3	Geneious	CDS	577282	577605	.	-	0	ID=g6629.t1.CDS1;Parent=g6629.t1
QXden1.PacBioOnly_3	Geneious	gene	627781	629799	.	+	.	ID=g6821;Name=g6821
QXden1.PacBioOnly_3	Geneious	mRNA	627781	629799	.	+	.	ID=g6821.t1;Parent=g6821;Name=g6821.t1
QXden1.PacBioOnly_3	Geneious	CDS	627781	627874	.	+	0	ID=g6821.t1.CDS1;Parent=g6821.t1
QXden1.PacBioOnly_3	Geneious	CDS	628279	628322	.	+	2	ID=g6821.t1.CDS2;Parent=g6821.t1
QXden1.PacBioOnly_3	Geneious	CDS	629281	629796	.	+	0	ID=g6821.t1.CDS3;Parent=g6821.t1
QXden1.PacBioOnly_3	Geneious	gene	667954	668435	.	+	.	ID=g6773;Name=g6773
QXden1.PacBioOnly_3	Geneious	mRNA	667954	668435	.	+	.	ID=g6773.t1;Parent=g6773;Name=g6773.t1
QXden1.PacBioOnly_3	Geneious	CDS	667954	668185	.	+	0	ID=g6773.t1.CDS1;Parent=g6773.t1
QXden1.PacBioOnly_3	Geneious	CDS	668230	668432	.	+	2	ID=g6773.t1.CDS2;Parent=g6773.t1
QXden1.PacBioOnly_3	Geneious	gene	688125	688708	.	+	.	ID=g6908;Name=g6908
QXden1.PacBioOnly_3	Geneious	mRNA	688125	688708	.	+	.	ID=g6908.t1;Parent=g6908;Name=g6908.t1
QXden1.PacBioOnly_3	Geneious	CDS	688125	688337	.	+	0	ID=g6908.t1.CDS1;Parent=g6908.t1
QXden1.PacBioOnly_3	Geneious	CDS	688472	688705	.	+	0	ID=g6908.t1.CDS2;Parent=g6908.t1
QXden1.PacBioOnly_3	Geneious	gene	772274	772615	.	-	.	ID=g6570;Name=g6570
QXden1.PacBioOnly_3	Geneious	mRNA	772274	772615	.	-	.	ID=g6570.t1;Parent=g6570;Name=g6570.t1
QXden1.PacBioOnly_3	Geneious	CDS	772277	772615	.	-	0	ID=g6570.t1.CDS1;Parent=g6570.t1
QXden1.PacBioOnly_3	Geneious	gene	988405	988716	.	+	.	ID=g6784;Name=g6784
QXden1.PacBioOnly_3	Geneious	mRNA	988405	988716	.	+	.	ID=g6784.t1;Parent=g6784;Name=g6784.t1
QXden1.PacBioOnly_3	Geneious	CDS	988405	988713	.	+	0	ID=g6784.t1.CDS1;Parent=g6784.t1
QXden1.PacBioOnly_3	Geneious	gene	1069435	1070147	.	+	.	ID=g6711;Name=g6711
QXden1.PacBioOnly_3	Geneious	mRNA	1069435	1070147	.	+	.	ID=g6711.t1;Parent=g6711;Name=g6711.t1
QXden1.PacBioOnly_3	Geneious	CDS	1069435	1069451	.	+	0	ID=g6711.t1.CDS1;Parent=g6711.t1
QXden1.PacBioOnly_3	Geneious	CDS	1069501	1069763	.	+	1	ID=g6711.t1.CDS2;Parent=g6711.t1
QXden1.PacBioOnly_3	Geneious	CDS	1069870	1070144	.	+	2	ID=g6711.t1.CDS3;Parent=g6711.t1
QXden1.PacBioOnly_3	Geneious	gene	1249495	1250454	.	+	.	ID=g6553;Name=g6553
QXden1.PacBioOnly_3	Geneious	mRNA	1249495	1250454	.	+	.	ID=g6553.t1;Parent=g6553;Name=g6553.t1
QXden1.PacBioOnly_3	Geneious	CDS	1249495	1249717	.	+	0	ID=g6553.t1.CDS1;Parent=g6553.t1
QXden1.PacBioOnly_3	Geneious	CDS	1250094	1250349	.	+	2	ID=g6553.t1.CDS2;Parent=g6553.t1
QXden1.PacBioOnly_3	Geneious	CDS	1250388	1250451	.	+	1	ID=g6553.t1.CDS3;Parent=g6553.t1
QXden1.PacBioOnly_3	Geneious	gene	1292284	1292718	.	+	.	ID=g6870;Name=g6870
QXden1.PacBioOnly_3	Geneious	mRNA	1292284	1292718	.	+	.	ID=g6870.t1;Parent=g6870;Name=g6870.t1
QXden1.PacBioOnly_3	Geneious	CDS	1292284	1292715	.	+	0	ID=g6870.t1.CDS1;Parent=g6870.t1
QXden1.PacBioOnly_3	Geneious	gene	1421816	1422142	.	+	.	ID=g6531;Name=g6531
QXden1.PacBioOnly_3	Geneious	mRNA	1421816	1422142	.	+	.	ID=g6531.t1;Parent=g6531;Name=g6531.t1
QXden1.PacBioOnly_3	Geneious	CDS	1421816	1422139	.	+	0	ID=g6531.t1.CDS1;Parent=g6531.t1
QXden1.PacBioOnly_3	Geneious	gene	1424796	1425179	.	-	.	ID=g6879;Name=g6879
QXden1.PacBioOnly_3	Geneious	mRNA	1424796	1425179	.	-	.	ID=g6879.t1;Parent=g6879;Name=g6879.t1
QXden1.PacBioOnly_3	Geneious	CDS	1424799	1425179	.	-	0	ID=g6879.t1.CDS1;Parent=g6879.t1
QXden1.PacBioOnly_3	Geneious	gene	1441735	1442106	.	+	.	ID=g6494;Name=g6494
QXden1.PacBioOnly_3	Geneious	mRNA	1441735	1442106	.	+	.	ID=g6494.t1;Parent=g6494;Name=g6494.t1
QXden1.PacBioOnly_3	Geneious	CDS	1441735	1442103	.	+	0	ID=g6494.t1.CDS1;Parent=g6494.t1
QXden1.PacBioOnly_3	Geneious	gene	1471383	1471727	.	-	.	ID=g6689;Name=g6689
QXden1.PacBioOnly_3	Geneious	mRNA	1471383	1471727	.	-	.	ID=g6689.t1;Parent=g6689;Name=g6689.t1
QXden1.PacBioOnly_3	Geneious	CDS	1471386	1471727	.	-	0	ID=g6689.t1.CDS1;Parent=g6689.t1
QXden1.PacBioOnly_3	Geneious	gene	1488426	1488984	.	-	.	ID=g6831;Name=g6831
QXden1.PacBioOnly_3	Geneious	mRNA	1488426	1488984	.	-	.	ID=g6831.t1;Parent=g6831;Name=g6831.t1
QXden1.PacBioOnly_3	Geneious	CDS	1488678	1488984	.	-	0	ID=g6831.t1.CDS1;Parent=g6831.t1
QXden1.PacBioOnly_3	Geneious	gene	1628563	1629197	.	+	.	ID=g6714;Name=g6714
QXden1.PacBioOnly_3	Geneious	mRNA	1628563	1629197	.	+	.	ID=g6714.t1;Parent=g6714;Name=g6714.t1
QXden1.PacBioOnly_3	Geneious	CDS	1628563	1628578	.	+	0	ID=g6714.t1.CDS1;Parent=g6714.t1
QXden1.PacBioOnly_3	Geneious	CDS	1628632	1628748	.	+	2	ID=g6714.t1.CDS2;Parent=g6714.t1
QXden1.PacBioOnly_3	Geneious	CDS	1628929	1629194	.	+	2	ID=g6714.t1.CDS3;Parent=g6714.t1
QXden1.PacBioOnly_3	Geneious	gene	1672758	1673570	.	+	.	ID=g6717;Name=g6717
QXden1.PacBioOnly_3	Geneious	mRNA	1672758	1673570	.	+	.	ID=g6717.t1;Parent=g6717;Name=g6717.t1
QXden1.PacBioOnly_3	Geneious	CDS	1672758	1673567	.	+	0	ID=g6717.t1.CDS1;Parent=g6717.t1
QXden1.PacBioOnly_3	Geneious	gene	1758186	1758518	.	+	.	ID=g6716;Name=g6716
QXden1.PacBioOnly_3	Geneious	mRNA	1758186	1758518	.	+	.	ID=g6716.t1;Parent=g6716;Name=g6716.t1
QXden1.PacBioOnly_3	Geneious	CDS	1758186	1758515	.	+	0	ID=g6716.t1.CDS1;Parent=g6716.t1
QXden1.PacBioOnly_3	Geneious	gene	1761662	1762136	.	+	.	ID=g6625;Name=g6625
QXden1.PacBioOnly_3	Geneious	mRNA	1761662	1762136	.	+	.	ID=g6625.t1;Parent=g6625;Name=g6625.t1
QXden1.PacBioOnly_3	Geneious	CDS	1761662	1761835	.	+	0	ID=g6625.t1.CDS1;Parent=g6625.t1
QXden1.PacBioOnly_3	Geneious	CDS	1762008	1762133	.	+	0	ID=g6625.t1.CDS2;Parent=g6625.t1
QXden1.PacBioOnly_3	Geneious	gene	1775505	1775849	.	-	.	ID=g6582;Name=g6582
QXden1.PacBioOnly_3	Geneious	mRNA	1775505	1775849	.	-	.	ID=g6582.t1;Parent=g6582;Name=g6582.t1
QXden1.PacBioOnly_3	Geneious	CDS	1775508	1775849	.	-	0	ID=g6582.t1.CDS1;Parent=g6582.t1
QXden1.PacBioOnly_3	Geneious	gene	1785184	1785663	.	-	.	ID=g6538;Name=g6538
QXden1.PacBioOnly_3	Geneious	mRNA	1785184	1785663	.	-	.	ID=g6538.t1;Parent=g6538;Name=g6538.t1
QXden1.PacBioOnly_3	Geneious	CDS	1785187	1785663	.	-	0	ID=g6538.t1.CDS1;Parent=g6538.t1
QXden1.PacBioOnly_3	Geneious	gene	1807017	1807608	.	+	.	ID=g6707;Name=g6707
QXden1.PacBioOnly_3	Geneious	mRNA	1807017	1807608	.	+	.	ID=g6707.t1;Parent=g6707;Name=g6707.t1
QXden1.PacBioOnly_3	Geneious	CDS	1807017	1807124	.	+	0	ID=g6707.t1.CDS1;Parent=g6707.t1
QXden1.PacBioOnly_3	Geneious	CDS	1807336	1807605	.	+	0	ID=g6707.t1.CDS2;Parent=g6707.t1
QXden1.PacBioOnly_3	Geneious	gene	1829380	1829861	.	+	.	ID=g6576;Name=g6576
QXden1.PacBioOnly_3	Geneious	mRNA	1829380	1829861	.	+	.	ID=g6576.t1;Parent=g6576;Name=g6576.t1
QXden1.PacBioOnly_3	Geneious	CDS	1829380	1829385	.	+	0	ID=g6576.t1.CDS1;Parent=g6576.t1
QXden1.PacBioOnly_3	Geneious	CDS	1829505	1829858	.	+	0	ID=g6576.t1.CDS2;Parent=g6576.t1
QXden1.PacBioOnly_3	Geneious	gene	1951251	1951607	.	-	.	ID=g6598;Name=g6598
QXden1.PacBioOnly_3	Geneious	mRNA	1951251	1951607	.	-	.	ID=g6598.t1;Parent=g6598;Name=g6598.t1
QXden1.PacBioOnly_3	Geneious	CDS	1951254	1951607	.	-	0	ID=g6598.t1.CDS1;Parent=g6598.t1
QXden1.PacBioOnly_3	Geneious	gene	1977133	1977570	.	-	.	ID=g6495;Name=g6495
QXden1.PacBioOnly_3	Geneious	mRNA	1977133	1977570	.	-	.	ID=g6495.t1;Parent=g6495;Name=g6495.t1
QXden1.PacBioOnly_3	Geneious	CDS	1977136	1977570	.	-	0	ID=g6495.t1.CDS1;Parent=g6495.t1
QXden1.PacBioOnly_3	Geneious	gene	2065261	2065672	.	+	.	ID=g6764;Name=g6764
QXden1.PacBioOnly_3	Geneious	mRNA	2065261	2065672	.	+	.	ID=g6764.t1;Parent=g6764;Name=g6764.t1
QXden1.PacBioOnly_3	Geneious	CDS	2065261	2065295	.	+	0	ID=g6764.t1.CDS1;Parent=g6764.t1
QXden1.PacBioOnly_3	Geneious	CDS	2065336	2065669	.	+	1	ID=g6764.t1.CDS2;Parent=g6764.t1
QXden1.PacBioOnly_3	Geneious	gene	2266473	2267936	.	+	.	ID=g6797;Name=g6797
QXden1.PacBioOnly_3	Geneious	mRNA	2266473	2267936	.	+	.	ID=g6797.t1;Parent=g6797;Name=g6797.t1
QXden1.PacBioOnly_3	Geneious	CDS	2266473	2266503	.	+	0	ID=g6797.t1.CDS1;Parent=g6797.t1
QXden1.PacBioOnly_3	Geneious	CDS	2267467	2267933	.	+	2	ID=g6797.t1.CDS2;Parent=g6797.t1
QXden1.PacBioOnly_3	Geneious	gene	2273367	2274387	.	+	.	ID=g6713;Name=g6713
QXden1.PacBioOnly_3	Geneious	mRNA	2273367	2274387	.	+	.	ID=g6713.t1;Parent=g6713;Name=g6713.t1
QXden1.PacBioOnly_3	Geneious	CDS	2273367	2273582	.	+	0	ID=g6713.t1.CDS1;Parent=g6713.t1
QXden1.PacBioOnly_3	Geneious	CDS	2273625	2273753	.	+	0	ID=g6713.t1.CDS2;Parent=g6713.t1
QXden1.PacBioOnly_3	Geneious	CDS	2273822	2274052	.	+	0	ID=g6713.t1.CDS3;Parent=g6713.t1
QXden1.PacBioOnly_3	Geneious	CDS	2274106	2274384	.	+	0	ID=g6713.t1.CDS4;Parent=g6713.t1
QXden1.PacBioOnly_3	Geneious	gene	2274429	2274782	.	-	.	ID=g6768;Name=g6768
QXden1.PacBioOnly_3	Geneious	mRNA	2274429	2274782	.	-	.	ID=g6768.t1;Parent=g6768;Name=g6768.t1
QXden1.PacBioOnly_3	Geneious	CDS	2274432	2274782	.	-	0	ID=g6768.t1.CDS1;Parent=g6768.t1
QXden1.PacBioOnly_3	Geneious	gene	2276179	2276601	.	-	.	ID=g6803;Name=g6803
QXden1.PacBioOnly_3	Geneious	mRNA	2276179	2276601	.	-	.	ID=g6803.t1;Parent=g6803;Name=g6803.t1
QXden1.PacBioOnly_3	Geneious	CDS	2276182	2276601	.	-	0	ID=g6803.t1.CDS1;Parent=g6803.t1
QXden1.PacBioOnly_3	Geneious	gene	2277287	2277823	.	+	.	ID=g6674;Name=g6674
QXden1.PacBioOnly_3	Geneious	mRNA	2277287	2277823	.	+	.	ID=g6674.t1;Parent=g6674;Name=g6674.t1
QXden1.PacBioOnly_3	Geneious	CDS	2277287	2277820	.	+	0	ID=g6674.t1.CDS1;Parent=g6674.t1
QXden1.PacBioOnly_3	Geneious	gene	2284059	2284514	.	+	.	ID=g6578;Name=g6578
QXden1.PacBioOnly_3	Geneious	mRNA	2284059	2284514	.	+	.	ID=g6578.t1;Parent=g6578;Name=g6578.t1
QXden1.PacBioOnly_3	Geneious	CDS	2284059	2284256	.	+	0	ID=g6578.t1.CDS1;Parent=g6578.t1
QXden1.PacBioOnly_3	Geneious	CDS	2284359	2284511	.	+	0	ID=g6578.t1.CDS2;Parent=g6578.t1
QXden1.PacBioOnly_4	Geneious	gene	26816	27133	.	-	.	ID=g6634;Name=g6634
QXden1.PacBioOnly_4	Geneious	mRNA	26816	27133	.	-	.	ID=g6634.t1;Parent=g6634;Name=g6634.t1
QXden1.PacBioOnly_4	Geneious	CDS	26819	27133	.	-	0	ID=g6634.t1.CDS1;Parent=g6634.t1
QXden1.PacBioOnly_4	Geneious	gene	27190	27636	.	+	.	ID=g6860;Name=g6860
QXden1.PacBioOnly_4	Geneious	mRNA	27190	27636	.	+	.	ID=g6860.t1;Parent=g6860;Name=g6860.t1
QXden1.PacBioOnly_4	Geneious	CDS	27190	27633	.	+	0	ID=g6860.t1.CDS1;Parent=g6860.t1
QXden1.PacBioOnly_4	Geneious	gene	28275	28665	.	+	.	ID=g6638;Name=g6638
QXden1.PacBioOnly_4	Geneious	mRNA	28275	28665	.	+	.	ID=g6638.t1;Parent=g6638;Name=g6638.t1
QXden1.PacBioOnly_4	Geneious	CDS	28275	28333	.	+	0	ID=g6638.t1.CDS1;Parent=g6638.t1
QXden1.PacBioOnly_4	Geneious	CDS	28410	28662	.	+	1	ID=g6638.t1.CDS2;Parent=g6638.t1
QXden1.PacBioOnly_4	Geneious	gene	246101	246615	.	+	.	ID=g6835;Name=g6835
QXden1.PacBioOnly_4	Geneious	mRNA	246101	246615	.	+	.	ID=g6835.t1;Parent=g6835;Name=g6835.t1
QXden1.PacBioOnly_4	Geneious	CDS	246101	246144	.	+	0	ID=g6835.t1.CDS1;Parent=g6835.t1
QXden1.PacBioOnly_4	Geneious	CDS	246192	246612	.	+	1	ID=g6835.t1.CDS2;Parent=g6835.t1
QXden1.PacBioOnly_4	Geneious	gene	286981	287376	.	-	.	ID=g6775;Name=g6775
QXden1.PacBioOnly_4	Geneious	mRNA	286981	287376	.	-	.	ID=g6775.t1;Parent=g6775;Name=g6775.t1
QXden1.PacBioOnly_4	Geneious	CDS	286984	287376	.	-	0	ID=g6775.t1.CDS1;Parent=g6775.t1
QXden1.PacBioOnly_4	Geneious	gene	301811	304198	.	+	.	ID=g6873;Name=g6873
QXden1.PacBioOnly_4	Geneious	mRNA	301811	304198	.	+	.	ID=g6873.t1;Parent=g6873;Name=g6873.t1
QXden1.PacBioOnly_4	Geneious	CDS	301811	302088	.	+	0	ID=g6873.t1.CDS1;Parent=g6873.t1
QXden1.PacBioOnly_4	Geneious	CDS	303073	303203	.	+	1	ID=g6873.t1.CDS2;Parent=g6873.t1
QXden1.PacBioOnly_4	Geneious	CDS	303546	303758	.	+	2	ID=g6873.t1.CDS3;Parent=g6873.t1
QXden1.PacBioOnly_4	Geneious	CDS	303884	303951	.	+	2	ID=g6873.t1.CDS4;Parent=g6873.t1
QXden1.PacBioOnly_4	Geneious	CDS	304001	304195	.	+	0	ID=g6873.t1.CDS5;Parent=g6873.t1
QXden1.PacBioOnly_4	Geneious	gene	356911	357219	.	+	.	ID=g6737;Name=g6737
QXden1.PacBioOnly_4	Geneious	mRNA	356911	357219	.	+	.	ID=g6737.t1;Parent=g6737;Name=g6737.t1
QXden1.PacBioOnly_4	Geneious	CDS	356911	357216	.	+	0	ID=g6737.t1.CDS1;Parent=g6737.t1
QXden1.PacBioOnly_4	Geneious	gene	399737	400193	.	+	.	ID=g6884;Name=g6884
QXden1.PacBioOnly_4	Geneious	mRNA	399737	400193	.	+	.	ID=g6884.t1;Parent=g6884;Name=g6884.t1
QXden1.PacBioOnly_4	Geneious	CDS	399737	399765	.	+	0	ID=g6884.t1.CDS1;Parent=g6884.t1
QXden1.PacBioOnly_4	Geneious	CDS	399881	400190	.	+	1	ID=g6884.t1.CDS2;Parent=g6884.t1
QXden1.PacBioOnly_4	Geneious	gene	415893	416228	.	+	.	ID=g6734;Name=g6734
QXden1.PacBioOnly_4	Geneious	mRNA	415893	416228	.	+	.	ID=g6734.t1;Parent=g6734;Name=g6734.t1
QXden1.PacBioOnly_4	Geneious	CDS	415893	416225	.	+	0	ID=g6734.t1.CDS1;Parent=g6734.t1
QXden1.PacBioOnly_4	Geneious	gene	556387	557932	.	+	.	ID=g6701;Name=g6701
QXden1.PacBioOnly_4	Geneious	mRNA	556387	557932	.	+	.	ID=g6701.t1;Parent=g6701;Name=g6701.t1
QXden1.PacBioOnly_4	Geneious	CDS	556387	556622	.	+	0	ID=g6701.t1.CDS1;Parent=g6701.t1
QXden1.PacBioOnly_4	Geneious	CDS	556746	556880	.	+	1	ID=g6701.t1.CDS2;Parent=g6701.t1
QXden1.PacBioOnly_4	Geneious	CDS	556933	557932	.	+	1	ID=g6701.t1.CDS3;Parent=g6701.t1
QXden1.PacBioOnly_4	Geneious	gene	668105	668603	.	+	.	ID=g6624;Name=g6624
QXden1.PacBioOnly_4	Geneious	mRNA	668105	668603	.	+	.	ID=g6624.t1;Parent=g6624;Name=g6624.t1
QXden1.PacBioOnly_4	Geneious	CDS	668105	668353	.	+	0	ID=g6624.t1.CDS1;Parent=g6624.t1
QXden1.PacBioOnly_4	Geneious	CDS	668448	668600	.	+	0	ID=g6624.t1.CDS2;Parent=g6624.t1
QXden1.PacBioOnly_4	Geneious	gene	684379	685256	.	+	.	ID=g6648;Name=g6648
QXden1.PacBioOnly_4	Geneious	mRNA	684379	685256	.	+	.	ID=g6648.t1;Parent=g6648;Name=g6648.t1
QXden1.PacBioOnly_4	Geneious	CDS	684379	684544	.	+	0	ID=g6648.t1.CDS1;Parent=g6648.t1
QXden1.PacBioOnly_4	Geneious	CDS	684732	684938	.	+	2	ID=g6648.t1.CDS2;Parent=g6648.t1
QXden1.PacBioOnly_4	Geneious	CDS	685006	685253	.	+	2	ID=g6648.t1.CDS3;Parent=g6648.t1
QXden1.PacBioOnly_4	Geneious	gene	697672	697974	.	+	.	ID=g6792;Name=g6792
QXden1.PacBioOnly_4	Geneious	mRNA	697672	697974	.	+	.	ID=g6792.t1;Parent=g6792;Name=g6792.t1
QXden1.PacBioOnly_4	Geneious	CDS	697672	697971	.	+	0	ID=g6792.t1.CDS1;Parent=g6792.t1
QXden1.PacBioOnly_4	Geneious	gene	744478	744840	.	+	.	ID=g6776;Name=g6776
QXden1.PacBioOnly_4	Geneious	mRNA	744478	744840	.	+	.	ID=g6776.t1;Parent=g6776;Name=g6776.t1
QXden1.PacBioOnly_4	Geneious	CDS	744478	744837	.	+	0	ID=g6776.t1.CDS1;Parent=g6776.t1
QXden1.PacBioOnly_4	Geneious	gene	749247	749854	.	+	.	ID=g6869;Name=g6869
QXden1.PacBioOnly_4	Geneious	mRNA	749247	749854	.	+	.	ID=g6869.t1;Parent=g6869;Name=g6869.t1
QXden1.PacBioOnly_4	Geneious	CDS	749247	749260	.	+	0	ID=g6869.t1.CDS1;Parent=g6869.t1
QXden1.PacBioOnly_4	Geneious	CDS	749548	749851	.	+	1	ID=g6869.t1.CDS2;Parent=g6869.t1
QXden1.PacBioOnly_4	Geneious	gene	920655	921191	.	+	.	ID=g6692;Name=g6692
QXden1.PacBioOnly_4	Geneious	mRNA	920655	921191	.	+	.	ID=g6692.t1;Parent=g6692;Name=g6692.t1
QXden1.PacBioOnly_4	Geneious	CDS	920655	921188	.	+	0	ID=g6692.t1.CDS1;Parent=g6692.t1
QXden1.PacBioOnly_4	Geneious	gene	1036630	1036992	.	+	.	ID=g6699;Name=g6699
QXden1.PacBioOnly_4	Geneious	mRNA	1036630	1036992	.	+	.	ID=g6699.t1;Parent=g6699;Name=g6699.t1
QXden1.PacBioOnly_4	Geneious	CDS	1036630	1036989	.	+	0	ID=g6699.t1.CDS1;Parent=g6699.t1
QXden1.PacBioOnly_4	Geneious	gene	1130250	1130801	.	+	.	ID=g6846;Name=g6846
QXden1.PacBioOnly_4	Geneious	mRNA	1130250	1130801	.	+	.	ID=g6846.t1;Parent=g6846;Name=g6846.t1
QXden1.PacBioOnly_4	Geneious	CDS	1130250	1130798	.	+	0	ID=g6846.t1.CDS1;Parent=g6846.t1
QXden1.PacBioOnly_4	Geneious	gene	1182993	1184221	.	+	.	ID=g6615;Name=g6615
QXden1.PacBioOnly_4	Geneious	mRNA	1182993	1184221	.	+	.	ID=g6615.t1;Parent=g6615;Name=g6615.t1
QXden1.PacBioOnly_4	Geneious	CDS	1182993	1183159	.	+	0	ID=g6615.t1.CDS1;Parent=g6615.t1
QXden1.PacBioOnly_4	Geneious	CDS	1183444	1184221	.	+	1	ID=g6615.t1.CDS2;Parent=g6615.t1
QXden1.PacBioOnly_4	Geneious	gene	1187819	1188127	.	+	.	ID=g6806;Name=g6806
QXden1.PacBioOnly_4	Geneious	mRNA	1187819	1188127	.	+	.	ID=g6806.t1;Parent=g6806;Name=g6806.t1
QXden1.PacBioOnly_4	Geneious	CDS	1187819	1188124	.	+	0	ID=g6806.t1.CDS1;Parent=g6806.t1
QXden1.PacBioOnly_4	Geneious	gene	1197384	1197755	.	-	.	ID=g6723;Name=g6723
QXden1.PacBioOnly_4	Geneious	mRNA	1197384	1197755	.	-	.	ID=g6723.t1;Parent=g6723;Name=g6723.t1
QXden1.PacBioOnly_4	Geneious	CDS	1197387	1197755	.	-	0	ID=g6723.t1.CDS1;Parent=g6723.t1
QXden1.PacBioOnly_4	Geneious	gene	1267351	1267818	.	-	.	ID=g6510;Name=g6510
QXden1.PacBioOnly_4	Geneious	mRNA	1267351	1267818	.	-	.	ID=g6510.t1;Parent=g6510;Name=g6510.t1
QXden1.PacBioOnly_4	Geneious	CDS	1267351	1267818	.	-	0	ID=g6510.t1.CDS1;Parent=g6510.t1
QXden1.PacBioOnly_4	Geneious	gene	1270324	1271124	.	+	.	ID=g6912;Name=g6912
QXden1.PacBioOnly_4	Geneious	mRNA	1270324	1271124	.	+	.	ID=g6912.t1;Parent=g6912;Name=g6912.t1
QXden1.PacBioOnly_4	Geneious	CDS	1270324	1270489	.	+	0	ID=g6912.t1.CDS1;Parent=g6912.t1
QXden1.PacBioOnly_4	Geneious	CDS	1270898	1271121	.	+	2	ID=g6912.t1.CDS2;Parent=g6912.t1
QXden1.PacBioOnly_4	Geneious	gene	1271553	1273736	.	-	.	ID=g6589;Name=g6589
QXden1.PacBioOnly_4	Geneious	mRNA	1271553	1273736	.	-	.	ID=g6589.t1;Parent=g6589;Name=g6589.t1
QXden1.PacBioOnly_4	Geneious	CDS	1271553	1273736	.	-	0	ID=g6589.t1.CDS1;Parent=g6589.t1
QXden1.PacBioOnly_4	Geneious	gene	1285741	1287077	.	+	.	ID=g6788;Name=g6788
QXden1.PacBioOnly_4	Geneious	mRNA	1285741	1287077	.	+	.	ID=g6788.t1;Parent=g6788;Name=g6788.t1
QXden1.PacBioOnly_4	Geneious	CDS	1285741	1285911	.	+	0	ID=g6788.t1.CDS1;Parent=g6788.t1
QXden1.PacBioOnly_4	Geneious	CDS	1285974	1286093	.	+	0	ID=g6788.t1.CDS2;Parent=g6788.t1
QXden1.PacBioOnly_4	Geneious	CDS	1286399	1286558	.	+	0	ID=g6788.t1.CDS3;Parent=g6788.t1
QXden1.PacBioOnly_4	Geneious	CDS	1286830	1287074	.	+	2	ID=g6788.t1.CDS4;Parent=g6788.t1
QXden1.PacBioOnly_4	Geneious	gene	1295341	1295763	.	-	.	ID=g6913;Name=g6913
QXden1.PacBioOnly_4	Geneious	mRNA	1295341	1295763	.	-	.	ID=g6913.t1;Parent=g6913;Name=g6913.t1
QXden1.PacBioOnly_4	Geneious	CDS	1295366	1295763	.	-	0	ID=g6913.t1.CDS1;Parent=g6913.t1
QXden1.PacBioOnly_4	Geneious	gene	1393872	1394384	.	+	.	ID=g6548;Name=g6548
QXden1.PacBioOnly_4	Geneious	mRNA	1393872	1394384	.	+	.	ID=g6548.t1;Parent=g6548;Name=g6548.t1
QXden1.PacBioOnly_4	Geneious	CDS	1393872	1394381	.	+	0	ID=g6548.t1.CDS1;Parent=g6548.t1
QXden1.PacBioOnly_4	Geneious	gene	1432068	1432379	.	-	.	ID=g6804;Name=g6804
QXden1.PacBioOnly_4	Geneious	mRNA	1432068	1432379	.	-	.	ID=g6804.t1;Parent=g6804;Name=g6804.t1
QXden1.PacBioOnly_4	Geneious	CDS	1432071	1432379	.	-	0	ID=g6804.t1.CDS1;Parent=g6804.t1
QXden1.PacBioOnly_4	Geneious	gene	1532964	1534472	.	+	.	ID=g6664;Name=g6664
QXden1.PacBioOnly_4	Geneious	mRNA	1532964	1534472	.	+	.	ID=g6664.t1;Parent=g6664;Name=g6664.t1
QXden1.PacBioOnly_4	Geneious	CDS	1532964	1533109	.	+	0	ID=g6664.t1.CDS1;Parent=g6664.t1
QXden1.PacBioOnly_4	Geneious	CDS	1534073	1534150	.	+	1	ID=g6664.t1.CDS2;Parent=g6664.t1
QXden1.PacBioOnly_4	Geneious	CDS	1534244	1534469	.	+	1	ID=g6664.t1.CDS3;Parent=g6664.t1
QXden1.PacBioOnly_4	Geneious	gene	1567258	1568004	.	+	.	ID=g6515;Name=g6515
QXden1.PacBioOnly_4	Geneious	mRNA	1567258	1568004	.	+	.	ID=g6515.t1;Parent=g6515;Name=g6515.t1
QXden1.PacBioOnly_4	Geneious	CDS	1567258	1567284	.	+	0	ID=g6515.t1.CDS1;Parent=g6515.t1
QXden1.PacBioOnly_4	Geneious	CDS	1567534	1568001	.	+	0	ID=g6515.t1.CDS2;Parent=g6515.t1
QXden1.PacBioOnly_4	Geneious	gene	1821326	1822034	.	+	.	ID=g6900;Name=g6900
QXden1.PacBioOnly_4	Geneious	mRNA	1821326	1822034	.	+	.	ID=g6900.t1;Parent=g6900;Name=g6900.t1
QXden1.PacBioOnly_4	Geneious	CDS	1821326	1821345	.	+	0	ID=g6900.t1.CDS1;Parent=g6900.t1
QXden1.PacBioOnly_4	Geneious	CDS	1821559	1821630	.	+	1	ID=g6900.t1.CDS2;Parent=g6900.t1
QXden1.PacBioOnly_4	Geneious	CDS	1821788	1822031	.	+	1	ID=g6900.t1.CDS3;Parent=g6900.t1
QXden1.PacBioOnly_4	Geneious	gene	1825342	1826196	.	-	.	ID=g6828;Name=g6828
QXden1.PacBioOnly_4	Geneious	mRNA	1825342	1826196	.	-	.	ID=g6828.t1;Parent=g6828;Name=g6828.t1
QXden1.PacBioOnly_4	Geneious	CDS	1825345	1826196	.	-	0	ID=g6828.t1.CDS1;Parent=g6828.t1
QXden1.PacBioOnly_4	Geneious	gene	1839356	1840933	.	+	.	ID=g6807;Name=g6807
QXden1.PacBioOnly_4	Geneious	mRNA	1839356	1840933	.	+	.	ID=g6807.t1;Parent=g6807;Name=g6807.t1
QXden1.PacBioOnly_4	Geneious	CDS	1839356	1839430	.	+	0	ID=g6807.t1.CDS1;Parent=g6807.t1
QXden1.PacBioOnly_4	Geneious	CDS	1839647	1839802	.	+	0	ID=g6807.t1.CDS2;Parent=g6807.t1
QXden1.PacBioOnly_4	Geneious	CDS	1839846	1840281	.	+	0	ID=g6807.t1.CDS3;Parent=g6807.t1
QXden1.PacBioOnly_4	Geneious	CDS	1840344	1840675	.	+	2	ID=g6807.t1.CDS4;Parent=g6807.t1
QXden1.PacBioOnly_4	Geneious	CDS	1840778	1840930	.	+	0	ID=g6807.t1.CDS5;Parent=g6807.t1
QXden1.PacBioOnly_4	Geneious	gene	1841135	1841560	.	-	.	ID=g6753;Name=g6753
QXden1.PacBioOnly_4	Geneious	mRNA	1841135	1841560	.	-	.	ID=g6753.t1;Parent=g6753;Name=g6753.t1
QXden1.PacBioOnly_4	Geneious	CDS	1841138	1841560	.	-	0	ID=g6753.t1.CDS1;Parent=g6753.t1
QXden1.PacBioOnly_4	Geneious	gene	1842554	1844090	.	+	.	ID=g6757;Name=g6757
QXden1.PacBioOnly_4	Geneious	mRNA	1842554	1844090	.	+	.	ID=g6757.t1;Parent=g6757;Name=g6757.t1
QXden1.PacBioOnly_4	Geneious	CDS	1842554	1842584	.	+	0	ID=g6757.t1.CDS1;Parent=g6757.t1
QXden1.PacBioOnly_4	Geneious	CDS	1843549	1844087	.	+	2	ID=g6757.t1.CDS2;Parent=g6757.t1
QXden1.PacBioOnly_4	Geneious	gene	1844681	1845583	.	-	.	ID=g6547;Name=g6547
QXden1.PacBioOnly_4	Geneious	mRNA	1844681	1845583	.	-	.	ID=g6547.t1;Parent=g6547;Name=g6547.t1
QXden1.PacBioOnly_4	Geneious	CDS	1844684	1845583	.	-	0	ID=g6547.t1.CDS1;Parent=g6547.t1
QXden1.PacBioOnly_4	Geneious	gene	1851258	1854393	.	+	.	ID=g6485;Name=g6485
QXden1.PacBioOnly_4	Geneious	mRNA	1851258	1854393	.	+	.	ID=g6485.t1;Parent=g6485;Name=g6485.t1
QXden1.PacBioOnly_4	Geneious	CDS	1851258	1851397	.	+	0	ID=g6485.t1.CDS1;Parent=g6485.t1
QXden1.PacBioOnly_4	Geneious	CDS	1854174	1854390	.	+	1	ID=g6485.t1.CDS2;Parent=g6485.t1
QXden1.PacBioOnly_4	Geneious	gene	1856120	1857330	.	+	.	ID=g6793;Name=g6793
QXden1.PacBioOnly_4	Geneious	mRNA	1856120	1857330	.	+	.	ID=g6793.t1;Parent=g6793;Name=g6793.t1
QXden1.PacBioOnly_4	Geneious	CDS	1856120	1856201	.	+	0	ID=g6793.t1.CDS1;Parent=g6793.t1
QXden1.PacBioOnly_4	Geneious	CDS	1856365	1856627	.	+	2	ID=g6793.t1.CDS2;Parent=g6793.t1
QXden1.PacBioOnly_4	Geneious	CDS	1856854	1857327	.	+	0	ID=g6793.t1.CDS3;Parent=g6793.t1
QXden1.PacBioOnly_5	Geneious	gene	3623	4078	.	+	.	ID=g6502;Name=g6502
QXden1.PacBioOnly_5	Geneious	mRNA	3623	4078	.	+	.	ID=g6502.t1;Parent=g6502;Name=g6502.t1
QXden1.PacBioOnly_5	Geneious	CDS	3623	4075	.	+	0	ID=g6502.t1.CDS1;Parent=g6502.t1
QXden1.PacBioOnly_5	Geneious	gene	5092	6792	.	+	.	ID=g6614;Name=g6614
QXden1.PacBioOnly_5	Geneious	mRNA	5092	6792	.	+	.	ID=g6614.t1;Parent=g6614;Name=g6614.t1
QXden1.PacBioOnly_5	Geneious	CDS	5092	5158	.	+	0	ID=g6614.t1.CDS1;Parent=g6614.t1
QXden1.PacBioOnly_5	Geneious	CDS	5341	5655	.	+	2	ID=g6614.t1.CDS2;Parent=g6614.t1
QXden1.PacBioOnly_5	Geneious	CDS	5702	5769	.	+	2	ID=g6614.t1.CDS3;Parent=g6614.t1
QXden1.PacBioOnly_5	Geneious	CDS	5995	6789	.	+	0	ID=g6614.t1.CDS4;Parent=g6614.t1
QXden1.PacBioOnly_5	Geneious	gene	14791	16489	.	+	.	ID=g6559;Name=g6559
QXden1.PacBioOnly_5	Geneious	mRNA	14791	16489	.	+	.	ID=g6559.t1;Parent=g6559;Name=g6559.t1
QXden1.PacBioOnly_5	Geneious	CDS	14791	14857	.	+	0	ID=g6559.t1.CDS1;Parent=g6559.t1
QXden1.PacBioOnly_5	Geneious	CDS	15041	15350	.	+	2	ID=g6559.t1.CDS2;Parent=g6559.t1
QXden1.PacBioOnly_5	Geneious	CDS	15404	15562	.	+	1	ID=g6559.t1.CDS3;Parent=g6559.t1
QXden1.PacBioOnly_5	Geneious	CDS	15656	16062	.	+	1	ID=g6559.t1.CDS4;Parent=g6559.t1
QXden1.PacBioOnly_5	Geneious	CDS	16146	16486	.	+	2	ID=g6559.t1.CDS5;Parent=g6559.t1
QXden1.PacBioOnly_5	Geneious	gene	16055	16489	.	+	.	ID=g6719;Name=g6719
QXden1.PacBioOnly_5	Geneious	mRNA	16055	16489	.	+	.	ID=g6719.t1;Parent=g6719;Name=g6719.t1
QXden1.PacBioOnly_5	Geneious	CDS	16055	16486	.	+	0	ID=g6719.t1.CDS1;Parent=g6719.t1
QXden1.PacBioOnly_5	Geneious	gene	18736	19293	.	+	.	ID=g6493;Name=g6493
QXden1.PacBioOnly_5	Geneious	mRNA	18736	19293	.	+	.	ID=g6493.t1;Parent=g6493;Name=g6493.t1
QXden1.PacBioOnly_5	Geneious	CDS	18736	19290	.	+	0	ID=g6493.t1.CDS1;Parent=g6493.t1
QXden1.PacBioOnly_5	Geneious	gene	24518	26206	.	+	.	ID=g6550;Name=g6550
QXden1.PacBioOnly_5	Geneious	mRNA	24518	26206	.	+	.	ID=g6550.t1;Parent=g6550;Name=g6550.t1
QXden1.PacBioOnly_5	Geneious	CDS	24518	24584	.	+	0	ID=g6550.t1.CDS1;Parent=g6550.t1
QXden1.PacBioOnly_5	Geneious	CDS	24763	25066	.	+	2	ID=g6550.t1.CDS2;Parent=g6550.t1
QXden1.PacBioOnly_5	Geneious	CDS	25120	25180	.	+	1	ID=g6550.t1.CDS3;Parent=g6550.t1
QXden1.PacBioOnly_5	Geneious	CDS	25589	26203	.	+	0	ID=g6550.t1.CDS4;Parent=g6550.t1
QXden1.PacBioOnly_5	Geneious	gene	227264	228940	.	+	.	ID=g6580;Name=g6580
QXden1.PacBioOnly_5	Geneious	mRNA	227264	228940	.	+	.	ID=g6580.t1;Parent=g6580;Name=g6580.t1
QXden1.PacBioOnly_5	Geneious	CDS	227264	227539	.	+	0	ID=g6580.t1.CDS1;Parent=g6580.t1
QXden1.PacBioOnly_5	Geneious	CDS	227839	228031	.	+	0	ID=g6580.t1.CDS2;Parent=g6580.t1
QXden1.PacBioOnly_5	Geneious	CDS	228168	228228	.	+	2	ID=g6580.t1.CDS3;Parent=g6580.t1
QXden1.PacBioOnly_5	Geneious	CDS	228362	228473	.	+	1	ID=g6580.t1.CDS4;Parent=g6580.t1
QXden1.PacBioOnly_5	Geneious	CDS	228596	228940	.	+	0	ID=g6580.t1.CDS5;Parent=g6580.t1
QXden1.PacBioOnly_5	Geneious	gene	418220	418570	.	+	.	ID=g6786;Name=g6786
QXden1.PacBioOnly_5	Geneious	mRNA	418220	418570	.	+	.	ID=g6786.t1;Parent=g6786;Name=g6786.t1
QXden1.PacBioOnly_5	Geneious	CDS	418220	418567	.	+	0	ID=g6786.t1.CDS1;Parent=g6786.t1
QXden1.PacBioOnly_5	Geneious	gene	464731	465860	.	+	.	ID=g6488;Name=g6488
QXden1.PacBioOnly_5	Geneious	mRNA	464731	465860	.	+	.	ID=g6488.t1;Parent=g6488;Name=g6488.t1
QXden1.PacBioOnly_5	Geneious	CDS	464731	464992	.	+	0	ID=g6488.t1.CDS1;Parent=g6488.t1
QXden1.PacBioOnly_5	Geneious	CDS	465060	465508	.	+	2	ID=g6488.t1.CDS2;Parent=g6488.t1
QXden1.PacBioOnly_5	Geneious	CDS	465606	465857	.	+	0	ID=g6488.t1.CDS3;Parent=g6488.t1
QXden1.PacBioOnly_5	Geneious	gene	477610	478074	.	-	.	ID=g6514;Name=g6514
QXden1.PacBioOnly_5	Geneious	mRNA	477610	478074	.	-	.	ID=g6514.t1;Parent=g6514;Name=g6514.t1
QXden1.PacBioOnly_5	Geneious	CDS	477613	478074	.	-	0	ID=g6514.t1.CDS1;Parent=g6514.t1
QXden1.PacBioOnly_5	Geneious	gene	590630	591067	.	+	.	ID=g6890;Name=g6890
QXden1.PacBioOnly_5	Geneious	mRNA	590630	591067	.	+	.	ID=g6890.t1;Parent=g6890;Name=g6890.t1
QXden1.PacBioOnly_5	Geneious	CDS	590630	590899	.	+	0	ID=g6890.t1.CDS1;Parent=g6890.t1
QXden1.PacBioOnly_5	Geneious	CDS	590945	591064	.	+	0	ID=g6890.t1.CDS2;Parent=g6890.t1
QXden1.PacBioOnly_5	Geneious	gene	652769	653140	.	-	.	ID=g6591;Name=g6591
QXden1.PacBioOnly_5	Geneious	mRNA	652769	653140	.	-	.	ID=g6591.t1;Parent=g6591;Name=g6591.t1
QXden1.PacBioOnly_5	Geneious	CDS	652772	653140	.	-	0	ID=g6591.t1.CDS1;Parent=g6591.t1
QXden1.PacBioOnly_5	Geneious	gene	830560	830922	.	-	.	ID=g6604;Name=g6604
QXden1.PacBioOnly_5	Geneious	mRNA	830560	830922	.	-	.	ID=g6604.t1;Parent=g6604;Name=g6604.t1
QXden1.PacBioOnly_5	Geneious	CDS	830563	830922	.	-	0	ID=g6604.t1.CDS1;Parent=g6604.t1
QXden1.PacBioOnly_5	Geneious	gene	832754	833180	.	+	.	ID=g6763;Name=g6763
QXden1.PacBioOnly_5	Geneious	mRNA	832754	833180	.	+	.	ID=g6763.t1;Parent=g6763;Name=g6763.t1
QXden1.PacBioOnly_5	Geneious	CDS	832754	833063	.	+	0	ID=g6763.t1.CDS1;Parent=g6763.t1
QXden1.PacBioOnly_5	Geneious	CDS	833122	833177	.	+	2	ID=g6763.t1.CDS2;Parent=g6763.t1
QXden1.PacBioOnly_5	Geneious	gene	1084954	1085319	.	-	.	ID=g6710;Name=g6710
QXden1.PacBioOnly_5	Geneious	mRNA	1084954	1085319	.	-	.	ID=g6710.t1;Parent=g6710;Name=g6710.t1
QXden1.PacBioOnly_5	Geneious	CDS	1084957	1085319	.	-	0	ID=g6710.t1.CDS1;Parent=g6710.t1
QXden1.PacBioOnly_5	Geneious	gene	1144093	1144470	.	-	.	ID=g6703;Name=g6703
QXden1.PacBioOnly_5	Geneious	mRNA	1144093	1144470	.	-	.	ID=g6703.t1;Parent=g6703;Name=g6703.t1
QXden1.PacBioOnly_5	Geneious	CDS	1144096	1144470	.	-	0	ID=g6703.t1.CDS1;Parent=g6703.t1
QXden1.PacBioOnly_5	Geneious	gene	1144508	1144843	.	-	.	ID=g6563;Name=g6563
QXden1.PacBioOnly_5	Geneious	mRNA	1144508	1144843	.	-	.	ID=g6563.t1;Parent=g6563;Name=g6563.t1
QXden1.PacBioOnly_5	Geneious	CDS	1144511	1144843	.	-	0	ID=g6563.t1.CDS1;Parent=g6563.t1
QXden1.PacBioOnly_5	Geneious	gene	1212934	1213308	.	-	.	ID=g6745;Name=g6745
QXden1.PacBioOnly_5	Geneious	mRNA	1212934	1213308	.	-	.	ID=g6745.t1;Parent=g6745;Name=g6745.t1
QXden1.PacBioOnly_5	Geneious	CDS	1212937	1213308	.	-	0	ID=g6745.t1.CDS1;Parent=g6745.t1
QXden1.PacBioOnly_5	Geneious	gene	1307311	1307667	.	+	.	ID=g6732;Name=g6732
QXden1.PacBioOnly_5	Geneious	mRNA	1307311	1307667	.	+	.	ID=g6732.t1;Parent=g6732;Name=g6732.t1
QXden1.PacBioOnly_5	Geneious	CDS	1307311	1307664	.	+	0	ID=g6732.t1.CDS1;Parent=g6732.t1
QXden1.PacBioOnly_5	Geneious	gene	1338017	1338469	.	+	.	ID=g6729;Name=g6729
QXden1.PacBioOnly_5	Geneious	mRNA	1338017	1338469	.	+	.	ID=g6729.t1;Parent=g6729;Name=g6729.t1
QXden1.PacBioOnly_5	Geneious	CDS	1338017	1338466	.	+	0	ID=g6729.t1.CDS1;Parent=g6729.t1
QXden1.PacBioOnly_5	Geneious	gene	1386095	1386430	.	-	.	ID=g6897;Name=g6897
QXden1.PacBioOnly_5	Geneious	mRNA	1386095	1386430	.	-	.	ID=g6897.t1;Parent=g6897;Name=g6897.t1
QXden1.PacBioOnly_5	Geneious	CDS	1386098	1386430	.	-	0	ID=g6897.t1.CDS1;Parent=g6897.t1
QXden1.PacBioOnly_5	Geneious	gene	1394493	1395154	.	+	.	ID=g6886;Name=g6886
QXden1.PacBioOnly_5	Geneious	mRNA	1394493	1395154	.	+	.	ID=g6886.t1;Parent=g6886;Name=g6886.t1
QXden1.PacBioOnly_5	Geneious	CDS	1394493	1394614	.	+	0	ID=g6886.t1.CDS1;Parent=g6886.t1
QXden1.PacBioOnly_5	Geneious	CDS	1394659	1395151	.	+	1	ID=g6886.t1.CDS2;Parent=g6886.t1
QXden1.PacBioOnly_5	Geneious	gene	1427708	1428049	.	-	.	ID=g6619;Name=g6619
QXden1.PacBioOnly_5	Geneious	mRNA	1427708	1428049	.	-	.	ID=g6619.t1;Parent=g6619;Name=g6619.t1
QXden1.PacBioOnly_5	Geneious	CDS	1427711	1428049	.	-	0	ID=g6619.t1.CDS1;Parent=g6619.t1
QXden1.PacBioOnly_5	Geneious	gene	1503078	1503470	.	+	.	ID=g6511;Name=g6511
QXden1.PacBioOnly_5	Geneious	mRNA	1503078	1503470	.	+	.	ID=g6511.t1;Parent=g6511;Name=g6511.t1
QXden1.PacBioOnly_5	Geneious	CDS	1503078	1503467	.	+	0	ID=g6511.t1.CDS1;Parent=g6511.t1
QXden1.PacBioOnly_5	Geneious	gene	1503539	1503850	.	+	.	ID=g6712;Name=g6712
QXden1.PacBioOnly_5	Geneious	mRNA	1503539	1503850	.	+	.	ID=g6712.t1;Parent=g6712;Name=g6712.t1
QXden1.PacBioOnly_5	Geneious	CDS	1503539	1503847	.	+	0	ID=g6712.t1.CDS1;Parent=g6712.t1
QXden1.PacBioOnly_5	Geneious	gene	1504662	1505240	.	-	.	ID=g6479;Name=g6479
QXden1.PacBioOnly_5	Geneious	mRNA	1504662	1505240	.	-	.	ID=g6479.t1;Parent=g6479;Name=g6479.t1
QXden1.PacBioOnly_5	Geneious	CDS	1504665	1505240	.	-	0	ID=g6479.t1.CDS1;Parent=g6479.t1
QXden1.PacBioOnly_5	Geneious	gene	1584509	1585117	.	+	.	ID=g6822;Name=g6822
QXden1.PacBioOnly_5	Geneious	mRNA	1584509	1585117	.	+	.	ID=g6822.t1;Parent=g6822;Name=g6822.t1
QXden1.PacBioOnly_5	Geneious	CDS	1584509	1584580	.	+	0	ID=g6822.t1.CDS1;Parent=g6822.t1
QXden1.PacBioOnly_5	Geneious	CDS	1584658	1585117	.	+	0	ID=g6822.t1.CDS2;Parent=g6822.t1
QXden1.PacBioOnly_5	Geneious	gene	1649794	1650222	.	-	.	ID=g6594;Name=g6594
QXden1.PacBioOnly_5	Geneious	mRNA	1649794	1650222	.	-	.	ID=g6594.t1;Parent=g6594;Name=g6594.t1
QXden1.PacBioOnly_5	Geneious	CDS	1649797	1650222	.	-	0	ID=g6594.t1.CDS1;Parent=g6594.t1
QXden1.PacBioOnly_5	Geneious	gene	1726991	1727395	.	+	.	ID=g6706;Name=g6706
QXden1.PacBioOnly_5	Geneious	mRNA	1726991	1727395	.	+	.	ID=g6706.t1;Parent=g6706;Name=g6706.t1
QXden1.PacBioOnly_5	Geneious	CDS	1726991	1727392	.	+	0	ID=g6706.t1.CDS1;Parent=g6706.t1
QXden1.PacBioOnly_5	Geneious	gene	1788902	1790138	.	+	.	ID=g6834;Name=g6834
QXden1.PacBioOnly_5	Geneious	mRNA	1788902	1790138	.	+	.	ID=g6834.t1;Parent=g6834;Name=g6834.t1
QXden1.PacBioOnly_5	Geneious	CDS	1788902	1789029	.	+	0	ID=g6834.t1.CDS1;Parent=g6834.t1
QXden1.PacBioOnly_5	Geneious	CDS	1789217	1789383	.	+	1	ID=g6834.t1.CDS2;Parent=g6834.t1
QXden1.PacBioOnly_5	Geneious	CDS	1789424	1789513	.	+	2	ID=g6834.t1.CDS3;Parent=g6834.t1
QXden1.PacBioOnly_5	Geneious	CDS	1789800	1789974	.	+	2	ID=g6834.t1.CDS4;Parent=g6834.t1
QXden1.PacBioOnly_5	Geneious	CDS	1790024	1790135	.	+	1	ID=g6834.t1.CDS5;Parent=g6834.t1
QXden1.PacBioOnly_5	Geneious	gene	1791261	1791764	.	-	.	ID=g6899;Name=g6899
QXden1.PacBioOnly_5	Geneious	mRNA	1791261	1791764	.	-	.	ID=g6899.t1;Parent=g6899;Name=g6899.t1
QXden1.PacBioOnly_5	Geneious	CDS	1791264	1791764	.	-	0	ID=g6899.t1.CDS1;Parent=g6899.t1
QXden1.PacBioOnly_5	Geneious	gene	1791799	1792284	.	+	.	ID=g6724;Name=g6724
QXden1.PacBioOnly_5	Geneious	mRNA	1791799	1792284	.	+	.	ID=g6724.t1;Parent=g6724;Name=g6724.t1
QXden1.PacBioOnly_5	Geneious	CDS	1791799	1792281	.	+	0	ID=g6724.t1.CDS1;Parent=g6724.t1
QXden1.PacBioOnly_5	Geneious	gene	1800045	1800842	.	-	.	ID=g6708;Name=g6708
QXden1.PacBioOnly_5	Geneious	mRNA	1800045	1800842	.	-	.	ID=g6708.t1;Parent=g6708;Name=g6708.t1
QXden1.PacBioOnly_5	Geneious	CDS	1800048	1800842	.	-	0	ID=g6708.t1.CDS1;Parent=g6708.t1
QXden1.PacBioOnly_6	Geneious	gene	4323	7929	.	+	.	ID=g6622;Name=g6622
QXden1.PacBioOnly_6	Geneious	mRNA	4323	7929	.	+	.	ID=g6622.t1;Parent=g6622;Name=g6622.t1
QXden1.PacBioOnly_6	Geneious	CDS	4323	4389	.	+	0	ID=g6622.t1.CDS1;Parent=g6622.t1
QXden1.PacBioOnly_6	Geneious	CDS	4426	4516	.	+	2	ID=g6622.t1.CDS2;Parent=g6622.t1
QXden1.PacBioOnly_6	Geneious	CDS	4851	4905	.	+	1	ID=g6622.t1.CDS3;Parent=g6622.t1
QXden1.PacBioOnly_6	Geneious	CDS	5871	5942	.	+	0	ID=g6622.t1.CDS4;Parent=g6622.t1
QXden1.PacBioOnly_6	Geneious	CDS	5999	6109	.	+	0	ID=g6622.t1.CDS5;Parent=g6622.t1
QXden1.PacBioOnly_6	Geneious	CDS	6441	6577	.	+	0	ID=g6622.t1.CDS6;Parent=g6622.t1
QXden1.PacBioOnly_6	Geneious	CDS	7552	7929	.	+	1	ID=g6622.t1.CDS7;Parent=g6622.t1
QXden1.PacBioOnly_6	Geneious	gene	160838	161173	.	+	.	ID=g6802;Name=g6802
QXden1.PacBioOnly_6	Geneious	mRNA	160838	161173	.	+	.	ID=g6802.t1;Parent=g6802;Name=g6802.t1
QXden1.PacBioOnly_6	Geneious	CDS	160838	161170	.	+	0	ID=g6802.t1.CDS1;Parent=g6802.t1
QXden1.PacBioOnly_6	Geneious	gene	303590	303893	.	-	.	ID=g6694;Name=g6694
QXden1.PacBioOnly_6	Geneious	mRNA	303590	303893	.	-	.	ID=g6694.t1;Parent=g6694;Name=g6694.t1
QXden1.PacBioOnly_6	Geneious	CDS	303590	303893	.	-	0	ID=g6694.t1.CDS1;Parent=g6694.t1
QXden1.PacBioOnly_6	Geneious	gene	449872	450343	.	-	.	ID=g6593;Name=g6593
QXden1.PacBioOnly_6	Geneious	mRNA	449872	450343	.	-	.	ID=g6593.t1;Parent=g6593;Name=g6593.t1
QXden1.PacBioOnly_6	Geneious	CDS	449872	450343	.	-	0	ID=g6593.t1.CDS1;Parent=g6593.t1
QXden1.PacBioOnly_6	Geneious	gene	537096	537452	.	-	.	ID=g6480;Name=g6480
QXden1.PacBioOnly_6	Geneious	mRNA	537096	537452	.	-	.	ID=g6480.t1;Parent=g6480;Name=g6480.t1
QXden1.PacBioOnly_6	Geneious	CDS	537099	537452	.	-	0	ID=g6480.t1.CDS1;Parent=g6480.t1
QXden1.PacBioOnly_6	Geneious	gene	538383	539012	.	+	.	ID=g6847;Name=g6847
QXden1.PacBioOnly_6	Geneious	mRNA	538383	539012	.	+	.	ID=g6847.t1;Parent=g6847;Name=g6847.t1
QXden1.PacBioOnly_6	Geneious	CDS	538383	538417	.	+	0	ID=g6847.t1.CDS1;Parent=g6847.t1
QXden1.PacBioOnly_6	Geneious	CDS	538607	539009	.	+	1	ID=g6847.t1.CDS2;Parent=g6847.t1
QXden1.PacBioOnly_6	Geneious	gene	582935	583513	.	+	.	ID=g6527;Name=g6527
QXden1.PacBioOnly_6	Geneious	mRNA	582935	583513	.	+	.	ID=g6527.t1;Parent=g6527;Name=g6527.t1
QXden1.PacBioOnly_6	Geneious	CDS	582935	583146	.	+	0	ID=g6527.t1.CDS1;Parent=g6527.t1
QXden1.PacBioOnly_6	Geneious	CDS	583330	583510	.	+	1	ID=g6527.t1.CDS2;Parent=g6527.t1
QXden1.PacBioOnly_6	Geneious	gene	693849	694169	.	-	.	ID=g6487;Name=g6487
QXden1.PacBioOnly_6	Geneious	mRNA	693849	694169	.	-	.	ID=g6487.t1;Parent=g6487;Name=g6487.t1
QXden1.PacBioOnly_6	Geneious	CDS	693852	694169	.	-	0	ID=g6487.t1.CDS1;Parent=g6487.t1
QXden1.PacBioOnly_6	Geneious	gene	770596	770943	.	+	.	ID=g6750;Name=g6750
QXden1.PacBioOnly_6	Geneious	mRNA	770596	770943	.	+	.	ID=g6750.t1;Parent=g6750;Name=g6750.t1
QXden1.PacBioOnly_6	Geneious	CDS	770596	770940	.	+	0	ID=g6750.t1.CDS1;Parent=g6750.t1
QXden1.PacBioOnly_6	Geneious	gene	807483	808266	.	+	.	ID=g6585;Name=g6585
QXden1.PacBioOnly_6	Geneious	mRNA	807483	808266	.	+	.	ID=g6585.t1;Parent=g6585;Name=g6585.t1
QXden1.PacBioOnly_6	Geneious	CDS	807483	807750	.	+	0	ID=g6585.t1.CDS1;Parent=g6585.t1
QXden1.PacBioOnly_6	Geneious	CDS	807802	808054	.	+	2	ID=g6585.t1.CDS2;Parent=g6585.t1
QXden1.PacBioOnly_6	Geneious	CDS	808092	808263	.	+	1	ID=g6585.t1.CDS3;Parent=g6585.t1
QXden1.PacBioOnly_6	Geneious	gene	894806	895126	.	+	.	ID=g6747;Name=g6747
QXden1.PacBioOnly_6	Geneious	mRNA	894806	895126	.	+	.	ID=g6747.t1;Parent=g6747;Name=g6747.t1
QXden1.PacBioOnly_6	Geneious	CDS	894806	895123	.	+	0	ID=g6747.t1.CDS1;Parent=g6747.t1
QXden1.PacBioOnly_6	Geneious	gene	903691	904719	.	+	.	ID=g6875;Name=g6875
QXden1.PacBioOnly_6	Geneious	mRNA	903691	904719	.	+	.	ID=g6875.t1;Parent=g6875;Name=g6875.t1
QXden1.PacBioOnly_6	Geneious	CDS	903691	903700	.	+	0	ID=g6875.t1.CDS1;Parent=g6875.t1
QXden1.PacBioOnly_6	Geneious	CDS	903760	903961	.	+	2	ID=g6875.t1.CDS2;Parent=g6875.t1
QXden1.PacBioOnly_6	Geneious	CDS	904029	904077	.	+	1	ID=g6875.t1.CDS3;Parent=g6875.t1
QXden1.PacBioOnly_6	Geneious	CDS	904155	904499	.	+	0	ID=g6875.t1.CDS4;Parent=g6875.t1
QXden1.PacBioOnly_6	Geneious	CDS	904570	904719	.	+	0	ID=g6875.t1.CDS5;Parent=g6875.t1
QXden1.PacBioOnly_6	Geneious	gene	922610	922987	.	-	.	ID=g6590;Name=g6590
QXden1.PacBioOnly_6	Geneious	mRNA	922610	922987	.	-	.	ID=g6590.t1;Parent=g6590;Name=g6590.t1
QXden1.PacBioOnly_6	Geneious	CDS	922613	922987	.	-	0	ID=g6590.t1.CDS1;Parent=g6590.t1
QXden1.PacBioOnly_6	Geneious	gene	1057955	1058422	.	+	.	ID=g6852;Name=g6852
QXden1.PacBioOnly_6	Geneious	mRNA	1057955	1058422	.	+	.	ID=g6852.t1;Parent=g6852;Name=g6852.t1
QXden1.PacBioOnly_6	Geneious	CDS	1057955	1058419	.	+	0	ID=g6852.t1.CDS1;Parent=g6852.t1
QXden1.PacBioOnly_6	Geneious	gene	1080760	1081281	.	-	.	ID=g6520;Name=g6520
QXden1.PacBioOnly_6	Geneious	mRNA	1080760	1081281	.	-	.	ID=g6520.t1;Parent=g6520;Name=g6520.t1
QXden1.PacBioOnly_6	Geneious	CDS	1080760	1081281	.	-	0	ID=g6520.t1.CDS1;Parent=g6520.t1
QXden1.PacBioOnly_6	Geneious	gene	1081297	1081665	.	-	.	ID=g6845;Name=g6845
QXden1.PacBioOnly_6	Geneious	mRNA	1081297	1081665	.	-	.	ID=g6845.t1;Parent=g6845;Name=g6845.t1
QXden1.PacBioOnly_6	Geneious	CDS	1081300	1081665	.	-	0	ID=g6845.t1.CDS1;Parent=g6845.t1
QXden1.PacBioOnly_6	Geneious	gene	1112416	1112832	.	+	.	ID=g6600;Name=g6600
QXden1.PacBioOnly_6	Geneious	mRNA	1112416	1112832	.	+	.	ID=g6600.t1;Parent=g6600;Name=g6600.t1
QXden1.PacBioOnly_6	Geneious	CDS	1112416	1112829	.	+	0	ID=g6600.t1.CDS1;Parent=g6600.t1
QXden1.PacBioOnly_6	Geneious	gene	1131537	1132049	.	+	.	ID=g6838;Name=g6838
QXden1.PacBioOnly_6	Geneious	mRNA	1131537	1132049	.	+	.	ID=g6838.t1;Parent=g6838;Name=g6838.t1
QXden1.PacBioOnly_6	Geneious	CDS	1131537	1132046	.	+	0	ID=g6838.t1.CDS1;Parent=g6838.t1
QXden1.PacBioOnly_6	Geneious	gene	1217362	1217799	.	+	.	ID=g6798;Name=g6798
QXden1.PacBioOnly_6	Geneious	mRNA	1217362	1217799	.	+	.	ID=g6798.t1;Parent=g6798;Name=g6798.t1
QXden1.PacBioOnly_6	Geneious	CDS	1217362	1217796	.	+	0	ID=g6798.t1.CDS1;Parent=g6798.t1
QXden1.PacBioOnly_6	Geneious	gene	1348856	1349258	.	+	.	ID=g6914;Name=g6914
QXden1.PacBioOnly_6	Geneious	mRNA	1348856	1349258	.	+	.	ID=g6914.t1;Parent=g6914;Name=g6914.t1
QXden1.PacBioOnly_6	Geneious	CDS	1348856	1348981	.	+	0	ID=g6914.t1.CDS1;Parent=g6914.t1
QXden1.PacBioOnly_6	Geneious	CDS	1349073	1349255	.	+	0	ID=g6914.t1.CDS2;Parent=g6914.t1
QXden1.PacBioOnly_6	Geneious	gene	1368740	1369173	.	+	.	ID=g6610;Name=g6610
QXden1.PacBioOnly_6	Geneious	mRNA	1368740	1369173	.	+	.	ID=g6610.t1;Parent=g6610;Name=g6610.t1
QXden1.PacBioOnly_6	Geneious	CDS	1368740	1368954	.	+	0	ID=g6610.t1.CDS1;Parent=g6610.t1
QXden1.PacBioOnly_6	Geneious	CDS	1369062	1369170	.	+	1	ID=g6610.t1.CDS2;Parent=g6610.t1
QXden1.PacBioOnly_6	Geneious	gene	1426371	1426829	.	-	.	ID=g6586;Name=g6586
QXden1.PacBioOnly_6	Geneious	mRNA	1426371	1426829	.	-	.	ID=g6586.t1;Parent=g6586;Name=g6586.t1
QXden1.PacBioOnly_6	Geneious	CDS	1426374	1426586	.	-	0	ID=g6586.t1.CDS2;Parent=g6586.t1
QXden1.PacBioOnly_6	Geneious	CDS	1426725	1426829	.	-	0	ID=g6586.t1.CDS1;Parent=g6586.t1
QXden1.PacBioOnly_6	Geneious	gene	1428447	1428767	.	-	.	ID=g6811;Name=g6811
QXden1.PacBioOnly_6	Geneious	mRNA	1428447	1428767	.	-	.	ID=g6811.t1;Parent=g6811;Name=g6811.t1
QXden1.PacBioOnly_6	Geneious	CDS	1428450	1428767	.	-	0	ID=g6811.t1.CDS1;Parent=g6811.t1
QXden1.PacBioOnly_6	Geneious	gene	1544180	1544744	.	+	.	ID=g6839;Name=g6839
QXden1.PacBioOnly_6	Geneious	mRNA	1544180	1544744	.	+	.	ID=g6839.t1;Parent=g6839;Name=g6839.t1
QXden1.PacBioOnly_6	Geneious	CDS	1544180	1544232	.	+	0	ID=g6839.t1.CDS1;Parent=g6839.t1
QXden1.PacBioOnly_6	Geneious	CDS	1544291	1544741	.	+	1	ID=g6839.t1.CDS2;Parent=g6839.t1
QXden1.PacBioOnly_6	Geneious	gene	1553011	1553463	.	-	.	ID=g6730;Name=g6730
QXden1.PacBioOnly_6	Geneious	mRNA	1553011	1553463	.	-	.	ID=g6730.t1;Parent=g6730;Name=g6730.t1
QXden1.PacBioOnly_6	Geneious	CDS	1553014	1553463	.	-	0	ID=g6730.t1.CDS1;Parent=g6730.t1
QXden1.PacBioOnly_6	Geneious	gene	1555692	1556135	.	-	.	ID=g6506;Name=g6506
QXden1.PacBioOnly_6	Geneious	mRNA	1555692	1556135	.	-	.	ID=g6506.t1;Parent=g6506;Name=g6506.t1
QXden1.PacBioOnly_6	Geneious	CDS	1555695	1556135	.	-	0	ID=g6506.t1.CDS1;Parent=g6506.t1
QXden1.PacBioOnly_6	Geneious	gene	1557455	1559002	.	+	.	ID=g6709;Name=g6709
QXden1.PacBioOnly_6	Geneious	mRNA	1557455	1559002	.	+	.	ID=g6709.t1;Parent=g6709;Name=g6709.t1
QXden1.PacBioOnly_6	Geneious	CDS	1557455	1557555	.	+	0	ID=g6709.t1.CDS1;Parent=g6709.t1
QXden1.PacBioOnly_6	Geneious	CDS	1557736	1557880	.	+	1	ID=g6709.t1.CDS2;Parent=g6709.t1
QXden1.PacBioOnly_6	Geneious	CDS	1557924	1558341	.	+	0	ID=g6709.t1.CDS3;Parent=g6709.t1
QXden1.PacBioOnly_6	Geneious	CDS	1558404	1558744	.	+	2	ID=g6709.t1.CDS4;Parent=g6709.t1
QXden1.PacBioOnly_6	Geneious	CDS	1558847	1558999	.	+	0	ID=g6709.t1.CDS5;Parent=g6709.t1
QXden1.PacBioOnly_6	Geneious	gene	1558843	1559625	.	-	.	ID=g6868;Name=g6868
QXden1.PacBioOnly_6	Geneious	mRNA	1558843	1559625	.	-	.	ID=g6868.t1;Parent=g6868;Name=g6868.t1
QXden1.PacBioOnly_6	Geneious	CDS	1558846	1559625	.	-	0	ID=g6868.t1.CDS1;Parent=g6868.t1
QXden1.PacBioOnly_6	Geneious	gene	1570441	1571864	.	+	.	ID=g6759;Name=g6759
QXden1.PacBioOnly_6	Geneious	mRNA	1570441	1571864	.	+	.	ID=g6759.t1;Parent=g6759;Name=g6759.t1
QXden1.PacBioOnly_6	Geneious	CDS	1570441	1571143	.	+	0	ID=g6759.t1.CDS1;Parent=g6759.t1
QXden1.PacBioOnly_6	Geneious	CDS	1571356	1571861	.	+	2	ID=g6759.t1.CDS2;Parent=g6759.t1
QXden1.PacBioOnly_6	Geneious	gene	1576964	1577747	.	+	.	ID=g6681;Name=g6681
QXden1.PacBioOnly_6	Geneious	mRNA	1576964	1577747	.	+	.	ID=g6681.t1;Parent=g6681;Name=g6681.t1
QXden1.PacBioOnly_6	Geneious	CDS	1576964	1577064	.	+	0	ID=g6681.t1.CDS1;Parent=g6681.t1
QXden1.PacBioOnly_6	Geneious	CDS	1577236	1577401	.	+	1	ID=g6681.t1.CDS2;Parent=g6681.t1
QXden1.PacBioOnly_6	Geneious	CDS	1577445	1577744	.	+	0	ID=g6681.t1.CDS3;Parent=g6681.t1
QXden1.PacBioOnly_6	Geneious	gene	1578620	1579144	.	-	.	ID=g6669;Name=g6669
QXden1.PacBioOnly_6	Geneious	mRNA	1578620	1579144	.	-	.	ID=g6669.t1;Parent=g6669;Name=g6669.t1
QXden1.PacBioOnly_6	Geneious	CDS	1578623	1579144	.	-	0	ID=g6669.t1.CDS1;Parent=g6669.t1
QXden1.PacBioOnly_7	Geneious	gene	10557	11457	.	+	.	ID=g6607;Name=g6607
QXden1.PacBioOnly_7	Geneious	mRNA	10557	11457	.	+	.	ID=g6607.t1;Parent=g6607;Name=g6607.t1
QXden1.PacBioOnly_7	Geneious	CDS	10557	10615	.	+	0	ID=g6607.t1.CDS1;Parent=g6607.t1
QXden1.PacBioOnly_7	Geneious	CDS	10651	10924	.	+	1	ID=g6607.t1.CDS2;Parent=g6607.t1
QXden1.PacBioOnly_7	Geneious	CDS	10970	11041	.	+	0	ID=g6607.t1.CDS3;Parent=g6607.t1
QXden1.PacBioOnly_7	Geneious	CDS	11116	11454	.	+	0	ID=g6607.t1.CDS4;Parent=g6607.t1
QXden1.PacBioOnly_7	Geneious	gene	62259	62558	.	+	.	ID=g6539;Name=g6539
QXden1.PacBioOnly_7	Geneious	mRNA	62259	62558	.	+	.	ID=g6539.t1;Parent=g6539;Name=g6539.t1
QXden1.PacBioOnly_7	Geneious	CDS	62259	62558	.	+	0	ID=g6539.t1.CDS1;Parent=g6539.t1
QXden1.PacBioOnly_7	Geneious	gene	70625	70975	.	-	.	ID=g6721;Name=g6721
QXden1.PacBioOnly_7	Geneious	mRNA	70625	70975	.	-	.	ID=g6721.t1;Parent=g6721;Name=g6721.t1
QXden1.PacBioOnly_7	Geneious	CDS	70628	70975	.	-	0	ID=g6721.t1.CDS1;Parent=g6721.t1
QXden1.PacBioOnly_7	Geneious	gene	72592	72978	.	+	.	ID=g6809;Name=g6809
QXden1.PacBioOnly_7	Geneious	mRNA	72592	72978	.	+	.	ID=g6809.t1;Parent=g6809;Name=g6809.t1
QXden1.PacBioOnly_7	Geneious	CDS	72592	72975	.	+	0	ID=g6809.t1.CDS1;Parent=g6809.t1
QXden1.PacBioOnly_7	Geneious	gene	73335	73712	.	+	.	ID=g6535;Name=g6535
QXden1.PacBioOnly_7	Geneious	mRNA	73335	73712	.	+	.	ID=g6535.t1;Parent=g6535;Name=g6535.t1
QXden1.PacBioOnly_7	Geneious	CDS	73335	73709	.	+	0	ID=g6535.t1.CDS1;Parent=g6535.t1
QXden1.PacBioOnly_7	Geneious	gene	85935	86649	.	+	.	ID=g6543;Name=g6543
QXden1.PacBioOnly_7	Geneious	mRNA	85935	86649	.	+	.	ID=g6543.t1;Parent=g6543;Name=g6543.t1
QXden1.PacBioOnly_7	Geneious	CDS	85935	86205	.	+	0	ID=g6543.t1.CDS1;Parent=g6543.t1
QXden1.PacBioOnly_7	Geneious	CDS	86525	86646	.	+	2	ID=g6543.t1.CDS2;Parent=g6543.t1
QXden1.PacBioOnly_7	Geneious	gene	117354	117800	.	+	.	ID=g6705;Name=g6705
QXden1.PacBioOnly_7	Geneious	mRNA	117354	117800	.	+	.	ID=g6705.t1;Parent=g6705;Name=g6705.t1
QXden1.PacBioOnly_7	Geneious	CDS	117354	117544	.	+	0	ID=g6705.t1.CDS1;Parent=g6705.t1
QXden1.PacBioOnly_7	Geneious	CDS	117611	117797	.	+	1	ID=g6705.t1.CDS2;Parent=g6705.t1
QXden1.PacBioOnly_7	Geneious	gene	119305	120218	.	-	.	ID=g6513;Name=g6513
QXden1.PacBioOnly_7	Geneious	mRNA	119305	120218	.	-	.	ID=g6513.t1;Parent=g6513;Name=g6513.t1
QXden1.PacBioOnly_7	Geneious	CDS	119753	120218	.	-	0	ID=g6513.t1.CDS1;Parent=g6513.t1
QXden1.PacBioOnly_7	Geneious	gene	203184	203723	.	-	.	ID=g6672;Name=g6672
QXden1.PacBioOnly_7	Geneious	mRNA	203184	203723	.	-	.	ID=g6672.t1;Parent=g6672;Name=g6672.t1
QXden1.PacBioOnly_7	Geneious	CDS	203187	203723	.	-	0	ID=g6672.t1.CDS1;Parent=g6672.t1
QXden1.PacBioOnly_7	Geneious	gene	351182	351737	.	+	.	ID=g6621;Name=g6621
QXden1.PacBioOnly_7	Geneious	mRNA	351182	351737	.	+	.	ID=g6621.t1;Parent=g6621;Name=g6621.t1
QXden1.PacBioOnly_7	Geneious	CDS	351182	351197	.	+	0	ID=g6621.t1.CDS1;Parent=g6621.t1
QXden1.PacBioOnly_7	Geneious	CDS	351331	351734	.	+	2	ID=g6621.t1.CDS2;Parent=g6621.t1
QXden1.PacBioOnly_7	Geneious	gene	639196	640725	.	+	.	ID=g6657;Name=g6657
QXden1.PacBioOnly_7	Geneious	mRNA	639196	640725	.	+	.	ID=g6657.t1;Parent=g6657;Name=g6657.t1
QXden1.PacBioOnly_7	Geneious	CDS	639196	639301	.	+	0	ID=g6657.t1.CDS1;Parent=g6657.t1
QXden1.PacBioOnly_7	Geneious	CDS	639669	640164	.	+	2	ID=g6657.t1.CDS2;Parent=g6657.t1
QXden1.PacBioOnly_7	Geneious	CDS	640260	640391	.	+	1	ID=g6657.t1.CDS3;Parent=g6657.t1
QXden1.PacBioOnly_7	Geneious	CDS	640476	640722	.	+	1	ID=g6657.t1.CDS4;Parent=g6657.t1
QXden1.PacBioOnly_7	Geneious	gene	639761	640743	.	+	.	ID=g6655;Name=g6655
QXden1.PacBioOnly_7	Geneious	mRNA	639761	640743	.	+	.	ID=g6655.t1;Parent=g6655;Name=g6655.t1
QXden1.PacBioOnly_7	Geneious	CDS	639761	640164	.	+	0	ID=g6655.t1.CDS1;Parent=g6655.t1
QXden1.PacBioOnly_7	Geneious	CDS	640260	640391	.	+	1	ID=g6655.t1.CDS2;Parent=g6655.t1
QXden1.PacBioOnly_7	Geneious	CDS	640530	640680	.	+	1	ID=g6655.t1.CDS3;Parent=g6655.t1
QXden1.PacBioOnly_7	Geneious	CDS	640726	640740	.	+	0	ID=g6655.t1.CDS4;Parent=g6655.t1
QXden1.PacBioOnly_7	Geneious	gene	665490	665939	.	-	.	ID=g6521;Name=g6521
QXden1.PacBioOnly_7	Geneious	mRNA	665490	665939	.	-	.	ID=g6521.t1;Parent=g6521;Name=g6521.t1
QXden1.PacBioOnly_7	Geneious	CDS	665490	665939	.	-	0	ID=g6521.t1.CDS1;Parent=g6521.t1
QXden1.PacBioOnly_7	Geneious	gene	681962	682342	.	+	.	ID=g6670;Name=g6670
QXden1.PacBioOnly_7	Geneious	mRNA	681962	682342	.	+	.	ID=g6670.t1;Parent=g6670;Name=g6670.t1
QXden1.PacBioOnly_7	Geneious	CDS	681962	682339	.	+	0	ID=g6670.t1.CDS1;Parent=g6670.t1
QXden1.PacBioOnly_7	Geneious	gene	685541	687178	.	+	.	ID=g6855;Name=g6855
QXden1.PacBioOnly_7	Geneious	mRNA	685541	687178	.	+	.	ID=g6855.t1;Parent=g6855;Name=g6855.t1
QXden1.PacBioOnly_7	Geneious	CDS	685541	685689	.	+	0	ID=g6855.t1.CDS1;Parent=g6855.t1
QXden1.PacBioOnly_7	Geneious	CDS	686650	686695	.	+	1	ID=g6855.t1.CDS2;Parent=g6855.t1
QXden1.PacBioOnly_7	Geneious	CDS	686758	686831	.	+	0	ID=g6855.t1.CDS3;Parent=g6855.t1
QXden1.PacBioOnly_7	Geneious	CDS	686974	687175	.	+	1	ID=g6855.t1.CDS4;Parent=g6855.t1
QXden1.PacBioOnly_7	Geneious	gene	744254	744610	.	+	.	ID=g6492;Name=g6492
QXden1.PacBioOnly_7	Geneious	mRNA	744254	744610	.	+	.	ID=g6492.t1;Parent=g6492;Name=g6492.t1
QXden1.PacBioOnly_7	Geneious	CDS	744254	744607	.	+	0	ID=g6492.t1.CDS1;Parent=g6492.t1
QXden1.PacBioOnly_7	Geneious	gene	758632	758986	.	+	.	ID=g6832;Name=g6832
QXden1.PacBioOnly_7	Geneious	mRNA	758632	758986	.	+	.	ID=g6832.t1;Parent=g6832;Name=g6832.t1
QXden1.PacBioOnly_7	Geneious	CDS	758632	758690	.	+	0	ID=g6832.t1.CDS1;Parent=g6832.t1
QXden1.PacBioOnly_7	Geneious	CDS	758728	758983	.	+	1	ID=g6832.t1.CDS2;Parent=g6832.t1
QXden1.PacBioOnly_7	Geneious	gene	820155	820535	.	-	.	ID=g6620;Name=g6620
QXden1.PacBioOnly_7	Geneious	mRNA	820155	820535	.	-	.	ID=g6620.t1;Parent=g6620;Name=g6620.t1
QXden1.PacBioOnly_7	Geneious	CDS	820158	820535	.	-	0	ID=g6620.t1.CDS1;Parent=g6620.t1
QXden1.PacBioOnly_7	Geneious	gene	820634	821149	.	-	.	ID=g6690;Name=g6690
QXden1.PacBioOnly_7	Geneious	mRNA	820634	821149	.	-	.	ID=g6690.t1;Parent=g6690;Name=g6690.t1
QXden1.PacBioOnly_7	Geneious	CDS	820637	821149	.	-	0	ID=g6690.t1.CDS1;Parent=g6690.t1
QXden1.PacBioOnly_7	Geneious	gene	841927	842468	.	+	.	ID=g6742;Name=g6742
QXden1.PacBioOnly_7	Geneious	mRNA	841927	842468	.	+	.	ID=g6742.t1;Parent=g6742;Name=g6742.t1
QXden1.PacBioOnly_7	Geneious	CDS	841927	842082	.	+	0	ID=g6742.t1.CDS1;Parent=g6742.t1
QXden1.PacBioOnly_7	Geneious	CDS	842136	842465	.	+	0	ID=g6742.t1.CDS2;Parent=g6742.t1
QXden1.PacBioOnly_7	Geneious	gene	916150	916734	.	-	.	ID=g6606;Name=g6606
QXden1.PacBioOnly_7	Geneious	mRNA	916150	916734	.	-	.	ID=g6606.t1;Parent=g6606;Name=g6606.t1
QXden1.PacBioOnly_7	Geneious	CDS	916153	916734	.	-	0	ID=g6606.t1.CDS1;Parent=g6606.t1
QXden1.PacBioOnly_7	Geneious	gene	980617	982173	.	+	.	ID=g6602;Name=g6602
QXden1.PacBioOnly_7	Geneious	mRNA	980617	982173	.	+	.	ID=g6602.t1;Parent=g6602;Name=g6602.t1
QXden1.PacBioOnly_7	Geneious	CDS	980617	980759	.	+	0	ID=g6602.t1.CDS1;Parent=g6602.t1
QXden1.PacBioOnly_7	Geneious	CDS	981178	981641	.	+	1	ID=g6602.t1.CDS2;Parent=g6602.t1
QXden1.PacBioOnly_7	Geneious	CDS	981686	982170	.	+	2	ID=g6602.t1.CDS3;Parent=g6602.t1
QXden1.PacBioOnly_7	Geneious	gene	1054846	1055190	.	-	.	ID=g6735;Name=g6735
QXden1.PacBioOnly_7	Geneious	mRNA	1054846	1055190	.	-	.	ID=g6735.t1;Parent=g6735;Name=g6735.t1
QXden1.PacBioOnly_7	Geneious	CDS	1054849	1055190	.	-	0	ID=g6735.t1.CDS1;Parent=g6735.t1
QXden1.PacBioOnly_7	Geneious	gene	1060980	1061530	.	+	.	ID=g6848;Name=g6848
QXden1.PacBioOnly_7	Geneious	mRNA	1060980	1061530	.	+	.	ID=g6848.t1;Parent=g6848;Name=g6848.t1
QXden1.PacBioOnly_7	Geneious	CDS	1060980	1061393	.	+	0	ID=g6848.t1.CDS1;Parent=g6848.t1
QXden1.PacBioOnly_7	Geneious	CDS	1061492	1061527	.	+	0	ID=g6848.t1.CDS2;Parent=g6848.t1
QXden1.PacBioOnly_7	Geneious	gene	1198963	1199355	.	+	.	ID=g6697;Name=g6697
QXden1.PacBioOnly_7	Geneious	mRNA	1198963	1199355	.	+	.	ID=g6697.t1;Parent=g6697;Name=g6697.t1
QXden1.PacBioOnly_7	Geneious	CDS	1198963	1199352	.	+	0	ID=g6697.t1.CDS1;Parent=g6697.t1
QXden1.PacBioOnly_7	Geneious	gene	1300386	1301927	.	+	.	ID=g6782;Name=g6782
QXden1.PacBioOnly_7	Geneious	mRNA	1300386	1301927	.	+	.	ID=g6782.t1;Parent=g6782;Name=g6782.t1
QXden1.PacBioOnly_7	Geneious	CDS	1300386	1300486	.	+	0	ID=g6782.t1.CDS1;Parent=g6782.t1
QXden1.PacBioOnly_7	Geneious	CDS	1300667	1300811	.	+	1	ID=g6782.t1.CDS2;Parent=g6782.t1
QXden1.PacBioOnly_7	Geneious	CDS	1300855	1301272	.	+	0	ID=g6782.t1.CDS3;Parent=g6782.t1
QXden1.PacBioOnly_7	Geneious	CDS	1301335	1301669	.	+	2	ID=g6782.t1.CDS4;Parent=g6782.t1
QXden1.PacBioOnly_7	Geneious	CDS	1301772	1301924	.	+	0	ID=g6782.t1.CDS5;Parent=g6782.t1
QXden1.PacBioOnly_7	Geneious	gene	1302010	1302543	.	-	.	ID=g6725;Name=g6725
QXden1.PacBioOnly_7	Geneious	mRNA	1302010	1302543	.	-	.	ID=g6725.t1;Parent=g6725;Name=g6725.t1
QXden1.PacBioOnly_7	Geneious	CDS	1302013	1302543	.	-	0	ID=g6725.t1.CDS1;Parent=g6725.t1
QXden1.PacBioOnly_7	Geneious	gene	1319585	1319998	.	-	.	ID=g6874;Name=g6874
QXden1.PacBioOnly_7	Geneious	mRNA	1319585	1319998	.	-	.	ID=g6874.t1;Parent=g6874;Name=g6874.t1
QXden1.PacBioOnly_7	Geneious	CDS	1319588	1319998	.	-	0	ID=g6874.t1.CDS1;Parent=g6874.t1
QXden1.PacBioOnly_7	Geneious	gene	1326760	1327354	.	+	.	ID=g6910;Name=g6910
QXden1.PacBioOnly_7	Geneious	mRNA	1326760	1327354	.	+	.	ID=g6910.t1;Parent=g6910;Name=g6910.t1
QXden1.PacBioOnly_7	Geneious	CDS	1326760	1326829	.	+	0	ID=g6910.t1.CDS1;Parent=g6910.t1
QXden1.PacBioOnly_7	Geneious	CDS	1326885	1326981	.	+	2	ID=g6910.t1.CDS2;Parent=g6910.t1
QXden1.PacBioOnly_7	Geneious	CDS	1327135	1327351	.	+	1	ID=g6910.t1.CDS3;Parent=g6910.t1
QXden1.PacBioOnly_7	Geneious	gene	1329543	1330236	.	+	.	ID=g6766;Name=g6766
QXden1.PacBioOnly_7	Geneious	mRNA	1329543	1330236	.	+	.	ID=g6766.t1;Parent=g6766;Name=g6766.t1
QXden1.PacBioOnly_7	Geneious	CDS	1329543	1329617	.	+	0	ID=g6766.t1.CDS1;Parent=g6766.t1
QXden1.PacBioOnly_7	Geneious	CDS	1329816	1329980	.	+	0	ID=g6766.t1.CDS2;Parent=g6766.t1
QXden1.PacBioOnly_7	Geneious	CDS	1330024	1330233	.	+	0	ID=g6766.t1.CDS3;Parent=g6766.t1
QXden1.PacBioOnly_7	Geneious	gene	1330643	1331185	.	+	.	ID=g6554;Name=g6554
QXden1.PacBioOnly_7	Geneious	mRNA	1330643	1331185	.	+	.	ID=g6554.t1;Parent=g6554;Name=g6554.t1
QXden1.PacBioOnly_7	Geneious	CDS	1330643	1331182	.	+	0	ID=g6554.t1.CDS1;Parent=g6554.t1
QXden1.PacBioOnly_7	Geneious	gene	1332749	1334257	.	+	.	ID=g6631;Name=g6631
QXden1.PacBioOnly_7	Geneious	mRNA	1332749	1334257	.	+	.	ID=g6631.t1;Parent=g6631;Name=g6631.t1
QXden1.PacBioOnly_7	Geneious	CDS	1332749	1332779	.	+	0	ID=g6631.t1.CDS1;Parent=g6631.t1
QXden1.PacBioOnly_7	Geneious	CDS	1333749	1334254	.	+	2	ID=g6631.t1.CDS2;Parent=g6631.t1
QXden1.PacBioOnly_7	Geneious	gene	1343254	1343712	.	+	.	ID=g6740;Name=g6740
QXden1.PacBioOnly_7	Geneious	mRNA	1343254	1343712	.	+	.	ID=g6740.t1;Parent=g6740;Name=g6740.t1
QXden1.PacBioOnly_7	Geneious	CDS	1343254	1343709	.	+	0	ID=g6740.t1.CDS1;Parent=g6740.t1
QXden1.PacBioOnly_7	Geneious	gene	1346924	1347463	.	-	.	ID=g6605;Name=g6605
QXden1.PacBioOnly_7	Geneious	mRNA	1346924	1347463	.	-	.	ID=g6605.t1;Parent=g6605;Name=g6605.t1
QXden1.PacBioOnly_7	Geneious	CDS	1346927	1347463	.	-	0	ID=g6605.t1.CDS1;Parent=g6605.t1
QXden1.PacBioOnly_7	Geneious	gene	1350091	1350879	.	-	.	ID=g6490;Name=g6490
QXden1.PacBioOnly_7	Geneious	mRNA	1350091	1350879	.	-	.	ID=g6490.t1;Parent=g6490;Name=g6490.t1
QXden1.PacBioOnly_7	Geneious	CDS	1350094	1350879	.	-	0	ID=g6490.t1.CDS1;Parent=g6490.t1
QXden1.PacBioOnly_7	Geneious	gene	1351430	1353266	.	+	.	ID=g6727;Name=g6727
QXden1.PacBioOnly_7	Geneious	mRNA	1351430	1353266	.	+	.	ID=g6727.t1;Parent=g6727;Name=g6727.t1
QXden1.PacBioOnly_7	Geneious	CDS	1351430	1352619	.	+	0	ID=g6727.t1.CDS1;Parent=g6727.t1
QXden1.PacBioOnly_7	Geneious	CDS	1352843	1353263	.	+	1	ID=g6727.t1.CDS2;Parent=g6727.t1
QXden1.PacBioOnly_7	Geneious	gene	1359891	1360436	.	-	.	ID=g6489;Name=g6489
QXden1.PacBioOnly_7	Geneious	mRNA	1359891	1360436	.	-	.	ID=g6489.t1;Parent=g6489;Name=g6489.t1
QXden1.PacBioOnly_7	Geneious	CDS	1359894	1360436	.	-	0	ID=g6489.t1.CDS1;Parent=g6489.t1
QXden1.PacBioOnly_7	Geneious	gene	1360987	1362874	.	+	.	ID=g6728;Name=g6728
QXden1.PacBioOnly_7	Geneious	mRNA	1360987	1362874	.	+	.	ID=g6728.t1;Parent=g6728;Name=g6728.t1
QXden1.PacBioOnly_7	Geneious	CDS	1360987	1362177	.	+	0	ID=g6728.t1.CDS1;Parent=g6728.t1
QXden1.PacBioOnly_7	Geneious	CDS	1362389	1362480	.	+	0	ID=g6728.t1.CDS2;Parent=g6728.t1
QXden1.PacBioOnly_7	Geneious	CDS	1362616	1362871	.	+	1	ID=g6728.t1.CDS3;Parent=g6728.t1
QXden1.PacBioOnly_7	Geneious	gene	1363449	1363919	.	-	.	ID=g6472;Name=g6472
QXden1.PacBioOnly_7	Geneious	mRNA	1363449	1363919	.	-	.	ID=g6472.t1;Parent=g6472;Name=g6472.t1
QXden1.PacBioOnly_7	Geneious	CDS	1363452	1363919	.	-	0	ID=g6472.t1.CDS1;Parent=g6472.t1
QXden1.PacBioOnly_7	Geneious	gene	1367826	1368599	.	+	.	ID=g6789;Name=g6789
QXden1.PacBioOnly_7	Geneious	mRNA	1367826	1368599	.	+	.	ID=g6789.t1;Parent=g6789;Name=g6789.t1
QXden1.PacBioOnly_7	Geneious	CDS	1367826	1367926	.	+	0	ID=g6789.t1.CDS1;Parent=g6789.t1
QXden1.PacBioOnly_7	Geneious	CDS	1368108	1368252	.	+	1	ID=g6789.t1.CDS2;Parent=g6789.t1
QXden1.PacBioOnly_7	Geneious	CDS	1368297	1368596	.	+	0	ID=g6789.t1.CDS3;Parent=g6789.t1
QXden1.PacBioOnly_7	Geneious	gene	1371037	1371822	.	+	.	ID=g6858;Name=g6858
QXden1.PacBioOnly_7	Geneious	mRNA	1371037	1371822	.	+	.	ID=g6858.t1;Parent=g6858;Name=g6858.t1
QXden1.PacBioOnly_7	Geneious	CDS	1371037	1371819	.	+	0	ID=g6858.t1.CDS1;Parent=g6858.t1
QXden1.PacBioOnly_7	Geneious	gene	1371935	1372393	.	+	.	ID=g6861;Name=g6861
QXden1.PacBioOnly_7	Geneious	mRNA	1371935	1372393	.	+	.	ID=g6861.t1;Parent=g6861;Name=g6861.t1
QXden1.PacBioOnly_7	Geneious	CDS	1371935	1372390	.	+	0	ID=g6861.t1.CDS1;Parent=g6861.t1
QXden1.PacBioOnly_7	Geneious	gene	1373164	1373481	.	-	.	ID=g6862;Name=g6862
QXden1.PacBioOnly_7	Geneious	mRNA	1373164	1373481	.	-	.	ID=g6862.t1;Parent=g6862;Name=g6862.t1
QXden1.PacBioOnly_7	Geneious	CDS	1373167	1373481	.	-	0	ID=g6862.t1.CDS1;Parent=g6862.t1
QXden1.PacBioOnly_7	Geneious	gene	1376706	1378997	.	+	.	ID=g6512;Name=g6512
QXden1.PacBioOnly_7	Geneious	mRNA	1376706	1378997	.	+	.	ID=g6512.t1;Parent=g6512;Name=g6512.t1
QXden1.PacBioOnly_7	Geneious	CDS	1376706	1377113	.	+	0	ID=g6512.t1.CDS1;Parent=g6512.t1
QXden1.PacBioOnly_7	Geneious	CDS	1377729	1377874	.	+	0	ID=g6512.t1.CDS2;Parent=g6512.t1
QXden1.PacBioOnly_7	Geneious	CDS	1377918	1378345	.	+	1	ID=g6512.t1.CDS3;Parent=g6512.t1
QXden1.PacBioOnly_7	Geneious	CDS	1378400	1378703	.	+	2	ID=g6512.t1.CDS4;Parent=g6512.t1
QXden1.PacBioOnly_7	Geneious	CDS	1378862	1378994	.	+	1	ID=g6512.t1.CDS5;Parent=g6512.t1
QXden1.PacBioOnly_7	Geneious	gene	1379088	1379627	.	-	.	ID=g6662;Name=g6662
QXden1.PacBioOnly_7	Geneious	mRNA	1379088	1379627	.	-	.	ID=g6662.t1;Parent=g6662;Name=g6662.t1
QXden1.PacBioOnly_7	Geneious	CDS	1379091	1379627	.	-	0	ID=g6662.t1.CDS1;Parent=g6662.t1
QXden1.PacBioOnly_7	Geneious	gene	1380456	1382069	.	+	.	ID=g6827;Name=g6827
QXden1.PacBioOnly_7	Geneious	mRNA	1380456	1382069	.	+	.	ID=g6827.t1;Parent=g6827;Name=g6827.t1
QXden1.PacBioOnly_7	Geneious	CDS	1380456	1381347	.	+	0	ID=g6827.t1.CDS1;Parent=g6827.t1
QXden1.PacBioOnly_7	Geneious	CDS	1381582	1382066	.	+	2	ID=g6827.t1.CDS2;Parent=g6827.t1
QXden1.PacBioOnly_7	Geneious	gene	1385178	1385777	.	-	.	ID=g6891;Name=g6891
QXden1.PacBioOnly_7	Geneious	mRNA	1385178	1385777	.	-	.	ID=g6891.t1;Parent=g6891;Name=g6891.t1
QXden1.PacBioOnly_7	Geneious	CDS	1385181	1385777	.	-	0	ID=g6891.t1.CDS1;Parent=g6891.t1
QXden1.PacBioOnly_7	Geneious	gene	1386914	1387985	.	+	.	ID=g6561;Name=g6561
QXden1.PacBioOnly_7	Geneious	mRNA	1386914	1387985	.	+	.	ID=g6561.t1;Parent=g6561;Name=g6561.t1
QXden1.PacBioOnly_7	Geneious	CDS	1386914	1387182	.	+	0	ID=g6561.t1.CDS1;Parent=g6561.t1
QXden1.PacBioOnly_7	Geneious	CDS	1387363	1387507	.	+	1	ID=g6561.t1.CDS2;Parent=g6561.t1
QXden1.PacBioOnly_7	Geneious	CDS	1387551	1387982	.	+	0	ID=g6561.t1.CDS3;Parent=g6561.t1
QXden1.PacBioOnly_7	Geneious	gene	1388470	1389255	.	-	.	ID=g6909;Name=g6909
QXden1.PacBioOnly_7	Geneious	mRNA	1388470	1389255	.	-	.	ID=g6909.t1;Parent=g6909;Name=g6909.t1
QXden1.PacBioOnly_7	Geneious	CDS	1388473	1389255	.	-	0	ID=g6909.t1.CDS1;Parent=g6909.t1
QXden1.PacBioOnly_7	Geneious	gene	1389993	1391794	.	+	.	ID=g6584;Name=g6584
QXden1.PacBioOnly_7	Geneious	mRNA	1389993	1391794	.	+	.	ID=g6584.t1;Parent=g6584;Name=g6584.t1
QXden1.PacBioOnly_7	Geneious	CDS	1389993	1390103	.	+	0	ID=g6584.t1.CDS1;Parent=g6584.t1
QXden1.PacBioOnly_7	Geneious	CDS	1390241	1390995	.	+	0	ID=g6584.t1.CDS2;Parent=g6584.t1
QXden1.PacBioOnly_7	Geneious	CDS	1391218	1391791	.	+	1	ID=g6584.t1.CDS3;Parent=g6584.t1
QXden1.PacBioOnly_7	Geneious	gene	1394909	1395577	.	-	.	ID=g6903;Name=g6903
QXden1.PacBioOnly_7	Geneious	mRNA	1394909	1395577	.	-	.	ID=g6903.t1;Parent=g6903;Name=g6903.t1
QXden1.PacBioOnly_7	Geneious	CDS	1394912	1395577	.	-	0	ID=g6903.t1.CDS1;Parent=g6903.t1
QXden1.PacBioOnly_7	Geneious	gene	1395934	1397592	.	+	.	ID=g6736;Name=g6736
QXden1.PacBioOnly_7	Geneious	mRNA	1395934	1397592	.	+	.	ID=g6736.t1;Parent=g6736;Name=g6736.t1
QXden1.PacBioOnly_7	Geneious	CDS	1395934	1396038	.	+	0	ID=g6736.t1.CDS1;Parent=g6736.t1
QXden1.PacBioOnly_7	Geneious	CDS	1396148	1396345	.	+	0	ID=g6736.t1.CDS2;Parent=g6736.t1
QXden1.PacBioOnly_7	Geneious	CDS	1396918	1397589	.	+	0	ID=g6736.t1.CDS3;Parent=g6736.t1
QXden1.PacBioOnly_7	Geneious	gene	1400289	1401352	.	+	.	ID=g6813;Name=g6813
QXden1.PacBioOnly_7	Geneious	mRNA	1400289	1401352	.	+	.	ID=g6813.t1;Parent=g6813;Name=g6813.t1
QXden1.PacBioOnly_7	Geneious	CDS	1400289	1400631	.	+	0	ID=g6813.t1.CDS1;Parent=g6813.t1
QXden1.PacBioOnly_7	Geneious	CDS	1400844	1401349	.	+	2	ID=g6813.t1.CDS2;Parent=g6813.t1
QXden1.PacBioOnly_7	Geneious	gene	1404490	1405089	.	-	.	ID=g6635;Name=g6635
QXden1.PacBioOnly_7	Geneious	mRNA	1404490	1405089	.	-	.	ID=g6635.t1;Parent=g6635;Name=g6635.t1
QXden1.PacBioOnly_7	Geneious	CDS	1404493	1405089	.	-	0	ID=g6635.t1.CDS1;Parent=g6635.t1
QXden1.PacBioOnly_7	Geneious	gene	1406385	1407935	.	+	.	ID=g6571;Name=g6571
QXden1.PacBioOnly_7	Geneious	mRNA	1406385	1407935	.	+	.	ID=g6571.t1;Parent=g6571;Name=g6571.t1
QXden1.PacBioOnly_7	Geneious	CDS	1406385	1406485	.	+	0	ID=g6571.t1.CDS1;Parent=g6571.t1
QXden1.PacBioOnly_7	Geneious	CDS	1406656	1406821	.	+	1	ID=g6571.t1.CDS2;Parent=g6571.t1
QXden1.PacBioOnly_7	Geneious	CDS	1406865	1407302	.	+	0	ID=g6571.t1.CDS3;Parent=g6571.t1
QXden1.PacBioOnly_7	Geneious	CDS	1407346	1407678	.	+	0	ID=g6571.t1.CDS4;Parent=g6571.t1
QXden1.PacBioOnly_7	Geneious	CDS	1407780	1407932	.	+	0	ID=g6571.t1.CDS5;Parent=g6571.t1
QXden1.PacBioOnly_7	Geneious	gene	1409101	1410993	.	+	.	ID=g6836;Name=g6836
QXden1.PacBioOnly_7	Geneious	mRNA	1409101	1410993	.	+	.	ID=g6836.t1;Parent=g6836;Name=g6836.t1
QXden1.PacBioOnly_7	Geneious	CDS	1409101	1409563	.	+	0	ID=g6836.t1.CDS1;Parent=g6836.t1
QXden1.PacBioOnly_7	Geneious	CDS	1410527	1410990	.	+	2	ID=g6836.t1.CDS2;Parent=g6836.t1
QXden1.PacBioOnly_7	Geneious	gene	1413425	1414290	.	+	.	ID=g6778;Name=g6778
QXden1.PacBioOnly_7	Geneious	mRNA	1413425	1414290	.	+	.	ID=g6778.t1;Parent=g6778;Name=g6778.t1
QXden1.PacBioOnly_7	Geneious	CDS	1413425	1413532	.	+	0	ID=g6778.t1.CDS1;Parent=g6778.t1
QXden1.PacBioOnly_7	Geneious	CDS	1413670	1414287	.	+	0	ID=g6778.t1.CDS2;Parent=g6778.t1
QXden1.PacBioOnly_7	Geneious	gene	1414609	1414950	.	-	.	ID=g6562;Name=g6562
QXden1.PacBioOnly_7	Geneious	mRNA	1414609	1414950	.	-	.	ID=g6562.t1;Parent=g6562;Name=g6562.t1
QXden1.PacBioOnly_7	Geneious	CDS	1414612	1414950	.	-	0	ID=g6562.t1.CDS1;Parent=g6562.t1
QXden1.PacBioOnly_7	Geneious	gene	1415796	1416203	.	-	.	ID=g6661;Name=g6661
QXden1.PacBioOnly_7	Geneious	mRNA	1415796	1416203	.	-	.	ID=g6661.t1;Parent=g6661;Name=g6661.t1
QXden1.PacBioOnly_7	Geneious	CDS	1415799	1416203	.	-	0	ID=g6661.t1.CDS1;Parent=g6661.t1
QXden1.PacBioOnly_7	Geneious	gene	1416308	1416791	.	+	.	ID=g6581;Name=g6581
QXden1.PacBioOnly_7	Geneious	mRNA	1416308	1416791	.	+	.	ID=g6581.t1;Parent=g6581;Name=g6581.t1
QXden1.PacBioOnly_7	Geneious	CDS	1416308	1416488	.	+	0	ID=g6581.t1.CDS1;Parent=g6581.t1
QXden1.PacBioOnly_7	Geneious	CDS	1416532	1416788	.	+	2	ID=g6581.t1.CDS2;Parent=g6581.t1
QXden1.PacBioOnly_7	Geneious	gene	1417794	1418219	.	-	.	ID=g6660;Name=g6660
QXden1.PacBioOnly_7	Geneious	mRNA	1417794	1418219	.	-	.	ID=g6660.t1;Parent=g6660;Name=g6660.t1
QXden1.PacBioOnly_7	Geneious	CDS	1417797	1418219	.	-	0	ID=g6660.t1.CDS1;Parent=g6660.t1
QXden1.PacBioOnly_7	Geneious	gene	1419207	1420705	.	+	.	ID=g6726;Name=g6726
QXden1.PacBioOnly_7	Geneious	mRNA	1419207	1420705	.	+	.	ID=g6726.t1;Parent=g6726;Name=g6726.t1
QXden1.PacBioOnly_7	Geneious	CDS	1419207	1419238	.	+	0	ID=g6726.t1.CDS1;Parent=g6726.t1
QXden1.PacBioOnly_7	Geneious	CDS	1420213	1420702	.	+	1	ID=g6726.t1.CDS2;Parent=g6726.t1
QXden1.PacBioOnly_7	Geneious	gene	1425003	1427325	.	+	.	ID=g6841;Name=g6841
QXden1.PacBioOnly_7	Geneious	mRNA	1425003	1427325	.	+	.	ID=g6841.t1;Parent=g6841;Name=g6841.t1
QXden1.PacBioOnly_7	Geneious	CDS	1425003	1425250	.	+	0	ID=g6841.t1.CDS1;Parent=g6841.t1
QXden1.PacBioOnly_7	Geneious	CDS	1425289	1425427	.	+	1	ID=g6841.t1.CDS2;Parent=g6841.t1
QXden1.PacBioOnly_7	Geneious	CDS	1426053	1426208	.	+	0	ID=g6841.t1.CDS3;Parent=g6841.t1
QXden1.PacBioOnly_7	Geneious	CDS	1426252	1426678	.	+	0	ID=g6841.t1.CDS4;Parent=g6841.t1
QXden1.PacBioOnly_7	Geneious	CDS	1426733	1427067	.	+	2	ID=g6841.t1.CDS5;Parent=g6841.t1
QXden1.PacBioOnly_7	Geneious	CDS	1427170	1427322	.	+	0	ID=g6841.t1.CDS6;Parent=g6841.t1
QXden1.PacBioOnly_7	Geneious	gene	1428923	1430434	.	+	.	ID=g6796;Name=g6796
QXden1.PacBioOnly_7	Geneious	mRNA	1428923	1430434	.	+	.	ID=g6796.t1;Parent=g6796;Name=g6796.t1
QXden1.PacBioOnly_7	Geneious	CDS	1428923	1428953	.	+	0	ID=g6796.t1.CDS1;Parent=g6796.t1
QXden1.PacBioOnly_7	Geneious	CDS	1429917	1430431	.	+	2	ID=g6796.t1.CDS2;Parent=g6796.t1
QXden1.PacBioOnly_7	Geneious	gene	1435513	1436751	.	+	.	ID=g6825;Name=g6825
QXden1.PacBioOnly_7	Geneious	mRNA	1435513	1436751	.	+	.	ID=g6825.t1;Parent=g6825;Name=g6825.t1
QXden1.PacBioOnly_7	Geneious	CDS	1435513	1435656	.	+	0	ID=g6825.t1.CDS1;Parent=g6825.t1
QXden1.PacBioOnly_7	Geneious	CDS	1435795	1435948	.	+	0	ID=g6825.t1.CDS2;Parent=g6825.t1
QXden1.PacBioOnly_7	Geneious	CDS	1435992	1436083	.	+	2	ID=g6825.t1.CDS3;Parent=g6825.t1
QXden1.PacBioOnly_7	Geneious	CDS	1436254	1436424	.	+	0	ID=g6825.t1.CDS4;Parent=g6825.t1
QXden1.PacBioOnly_7	Geneious	CDS	1436479	1436748	.	+	0	ID=g6825.t1.CDS5;Parent=g6825.t1
QXden1.PacBioOnly_7	Geneious	gene	1435513	1437077	.	+	.	ID=g6826;Name=g6826
QXden1.PacBioOnly_7	Geneious	mRNA	1435513	1437077	.	+	.	ID=g6826.t1;Parent=g6826;Name=g6826.t1
QXden1.PacBioOnly_7	Geneious	CDS	1435513	1435656	.	+	0	ID=g6826.t1.CDS1;Parent=g6826.t1
QXden1.PacBioOnly_7	Geneious	CDS	1435805	1435948	.	+	0	ID=g6826.t1.CDS2;Parent=g6826.t1
QXden1.PacBioOnly_7	Geneious	CDS	1435992	1436123	.	+	0	ID=g6826.t1.CDS3;Parent=g6826.t1
QXden1.PacBioOnly_7	Geneious	CDS	1436254	1436424	.	+	0	ID=g6826.t1.CDS4;Parent=g6826.t1
QXden1.PacBioOnly_7	Geneious	CDS	1436479	1436655	.	+	0	ID=g6826.t1.CDS5;Parent=g6826.t1
QXden1.PacBioOnly_7	Geneious	CDS	1436703	1437074	.	+	0	ID=g6826.t1.CDS6;Parent=g6826.t1
QXden1.PacBioOnly_7	Geneious	gene	1437977	1438507	.	-	.	ID=g6819;Name=g6819
QXden1.PacBioOnly_7	Geneious	mRNA	1437977	1438507	.	-	.	ID=g6819.t1;Parent=g6819;Name=g6819.t1
QXden1.PacBioOnly_7	Geneious	CDS	1437980	1438507	.	-	0	ID=g6819.t1.CDS1;Parent=g6819.t1
QXden1.PacBioOnly_7	Geneious	gene	1443408	1443932	.	-	.	ID=g6500;Name=g6500
QXden1.PacBioOnly_7	Geneious	mRNA	1443408	1443932	.	-	.	ID=g6500.t1;Parent=g6500;Name=g6500.t1
QXden1.PacBioOnly_7	Geneious	CDS	1443411	1443932	.	-	0	ID=g6500.t1.CDS1;Parent=g6500.t1
QXden1.PacBioOnly_7	Geneious	gene	1445493	1446823	.	+	.	ID=g6853;Name=g6853
QXden1.PacBioOnly_7	Geneious	mRNA	1445493	1446823	.	+	.	ID=g6853.t1;Parent=g6853;Name=g6853.t1
QXden1.PacBioOnly_7	Geneious	CDS	1445493	1445497	.	+	0	ID=g6853.t1.CDS1;Parent=g6853.t1
QXden1.PacBioOnly_7	Geneious	CDS	1445543	1445708	.	+	1	ID=g6853.t1.CDS2;Parent=g6853.t1
QXden1.PacBioOnly_7	Geneious	CDS	1445752	1446169	.	+	0	ID=g6853.t1.CDS3;Parent=g6853.t1
QXden1.PacBioOnly_7	Geneious	CDS	1446232	1446566	.	+	2	ID=g6853.t1.CDS4;Parent=g6853.t1
QXden1.PacBioOnly_7	Geneious	CDS	1446668	1446820	.	+	0	ID=g6853.t1.CDS5;Parent=g6853.t1
QXden1.PacBioOnly_7	Geneious	gene	1446906	1447424	.	-	.	ID=g6863;Name=g6863
QXden1.PacBioOnly_7	Geneious	mRNA	1446906	1447424	.	-	.	ID=g6863.t1;Parent=g6863;Name=g6863.t1
QXden1.PacBioOnly_7	Geneious	CDS	1446909	1447424	.	-	0	ID=g6863.t1.CDS1;Parent=g6863.t1
QXden1.PacBioOnly_7	Geneious	gene	1447851	1448249	.	+	.	ID=g6599;Name=g6599
QXden1.PacBioOnly_7	Geneious	mRNA	1447851	1448249	.	+	.	ID=g6599.t1;Parent=g6599;Name=g6599.t1
QXden1.PacBioOnly_7	Geneious	CDS	1447851	1448246	.	+	0	ID=g6599.t1.CDS1;Parent=g6599.t1
QXden1.PacBioOnly_7	Geneious	gene	1449406	1449932	.	+	.	ID=g6522;Name=g6522
QXden1.PacBioOnly_7	Geneious	mRNA	1449406	1449932	.	+	.	ID=g6522.t1;Parent=g6522;Name=g6522.t1
QXden1.PacBioOnly_7	Geneious	CDS	1449406	1449506	.	+	0	ID=g6522.t1.CDS1;Parent=g6522.t1
QXden1.PacBioOnly_7	Geneious	CDS	1449644	1449929	.	+	1	ID=g6522.t1.CDS2;Parent=g6522.t1
QXden1.PacBioOnly_8	Geneious	gene	21600	22037	.	+	.	ID=g6683;Name=g6683
QXden1.PacBioOnly_8	Geneious	mRNA	21600	22037	.	+	.	ID=g6683.t1;Parent=g6683;Name=g6683.t1
QXden1.PacBioOnly_8	Geneious	CDS	21600	21687	.	+	0	ID=g6683.t1.CDS1;Parent=g6683.t1
QXden1.PacBioOnly_8	Geneious	CDS	21757	22034	.	+	2	ID=g6683.t1.CDS2;Parent=g6683.t1
QXden1.PacBioOnly_8	Geneious	gene	51746	52255	.	-	.	ID=g6519;Name=g6519
QXden1.PacBioOnly_8	Geneious	mRNA	51746	52255	.	-	.	ID=g6519.t1;Parent=g6519;Name=g6519.t1
QXden1.PacBioOnly_8	Geneious	CDS	51749	52255	.	-	0	ID=g6519.t1.CDS1;Parent=g6519.t1
QXden1.PacBioOnly_8	Geneious	gene	59021	59452	.	-	.	ID=g6872;Name=g6872
QXden1.PacBioOnly_8	Geneious	mRNA	59021	59452	.	-	.	ID=g6872.t1;Parent=g6872;Name=g6872.t1
QXden1.PacBioOnly_8	Geneious	CDS	59024	59452	.	-	0	ID=g6872.t1.CDS1;Parent=g6872.t1
QXden1.PacBioOnly_8	Geneious	gene	169709	170050	.	-	.	ID=g6484;Name=g6484
QXden1.PacBioOnly_8	Geneious	mRNA	169709	170050	.	-	.	ID=g6484.t1;Parent=g6484;Name=g6484.t1
QXden1.PacBioOnly_8	Geneious	CDS	169709	170050	.	-	0	ID=g6484.t1.CDS1;Parent=g6484.t1
QXden1.PacBioOnly_8	Geneious	gene	262588	263318	.	+	.	ID=g6700;Name=g6700
QXden1.PacBioOnly_8	Geneious	mRNA	262588	263318	.	+	.	ID=g6700.t1;Parent=g6700;Name=g6700.t1
QXden1.PacBioOnly_8	Geneious	CDS	262588	262781	.	+	0	ID=g6700.t1.CDS1;Parent=g6700.t1
QXden1.PacBioOnly_8	Geneious	CDS	263042	263315	.	+	1	ID=g6700.t1.CDS2;Parent=g6700.t1
QXden1.PacBioOnly_8	Geneious	gene	279337	279786	.	-	.	ID=g6630;Name=g6630
QXden1.PacBioOnly_8	Geneious	mRNA	279337	279786	.	-	.	ID=g6630.t1;Parent=g6630;Name=g6630.t1
QXden1.PacBioOnly_8	Geneious	CDS	279340	279786	.	-	0	ID=g6630.t1.CDS1;Parent=g6630.t1
QXden1.PacBioOnly_8	Geneious	gene	351938	352462	.	+	.	ID=g6878;Name=g6878
QXden1.PacBioOnly_8	Geneious	mRNA	351938	352462	.	+	.	ID=g6878.t1;Parent=g6878;Name=g6878.t1
QXden1.PacBioOnly_8	Geneious	CDS	351938	352459	.	+	0	ID=g6878.t1.CDS1;Parent=g6878.t1
QXden1.PacBioOnly_8	Geneious	gene	460891	461313	.	-	.	ID=g6865;Name=g6865
QXden1.PacBioOnly_8	Geneious	mRNA	460891	461313	.	-	.	ID=g6865.t1;Parent=g6865;Name=g6865.t1
QXden1.PacBioOnly_8	Geneious	CDS	460894	461313	.	-	0	ID=g6865.t1.CDS1;Parent=g6865.t1
QXden1.PacBioOnly_8	Geneious	gene	575954	576325	.	+	.	ID=g6651;Name=g6651
QXden1.PacBioOnly_8	Geneious	mRNA	575954	576325	.	+	.	ID=g6651.t1;Parent=g6651;Name=g6651.t1
QXden1.PacBioOnly_8	Geneious	CDS	575954	576322	.	+	0	ID=g6651.t1.CDS1;Parent=g6651.t1
QXden1.PacBioOnly_8	Geneious	gene	601808	602237	.	+	.	ID=g6617;Name=g6617
QXden1.PacBioOnly_8	Geneious	mRNA	601808	602237	.	+	.	ID=g6617.t1;Parent=g6617;Name=g6617.t1
QXden1.PacBioOnly_8	Geneious	CDS	601808	602049	.	+	0	ID=g6617.t1.CDS1;Parent=g6617.t1
QXden1.PacBioOnly_8	Geneious	CDS	602174	602234	.	+	1	ID=g6617.t1.CDS2;Parent=g6617.t1
QXden1.PacBioOnly_8	Geneious	gene	849662	850065	.	+	.	ID=g6612;Name=g6612
QXden1.PacBioOnly_8	Geneious	mRNA	849662	850065	.	+	.	ID=g6612.t1;Parent=g6612;Name=g6612.t1
QXden1.PacBioOnly_8	Geneious	CDS	849662	849737	.	+	0	ID=g6612.t1.CDS1;Parent=g6612.t1
QXden1.PacBioOnly_8	Geneious	CDS	849824	850062	.	+	2	ID=g6612.t1.CDS2;Parent=g6612.t1
QXden1.PacBioOnly_8	Geneious	gene	1029976	1030474	.	+	.	ID=g6656;Name=g6656
QXden1.PacBioOnly_8	Geneious	mRNA	1029976	1030474	.	+	.	ID=g6656.t1;Parent=g6656;Name=g6656.t1
QXden1.PacBioOnly_8	Geneious	CDS	1029976	1030290	.	+	0	ID=g6656.t1.CDS1;Parent=g6656.t1
QXden1.PacBioOnly_8	Geneious	CDS	1030328	1030471	.	+	0	ID=g6656.t1.CDS2;Parent=g6656.t1
QXden1.PacBioOnly_8	Geneious	gene	1046296	1046700	.	+	.	ID=g6636;Name=g6636
QXden1.PacBioOnly_8	Geneious	mRNA	1046296	1046700	.	+	.	ID=g6636.t1;Parent=g6636;Name=g6636.t1
QXden1.PacBioOnly_8	Geneious	CDS	1046296	1046697	.	+	0	ID=g6636.t1.CDS1;Parent=g6636.t1
QXden1.PacBioOnly_8	Geneious	gene	1088679	1089026	.	-	.	ID=g6544;Name=g6544
QXden1.PacBioOnly_8	Geneious	mRNA	1088679	1089026	.	-	.	ID=g6544.t1;Parent=g6544;Name=g6544.t1
QXden1.PacBioOnly_8	Geneious	CDS	1088682	1089026	.	-	0	ID=g6544.t1.CDS1;Parent=g6544.t1
QXden1.PacBioOnly_8	Geneious	gene	1181777	1182563	.	+	.	ID=g6837;Name=g6837
QXden1.PacBioOnly_8	Geneious	mRNA	1181777	1182563	.	+	.	ID=g6837.t1;Parent=g6837;Name=g6837.t1
QXden1.PacBioOnly_8	Geneious	CDS	1181777	1181994	.	+	0	ID=g6837.t1.CDS1;Parent=g6837.t1
QXden1.PacBioOnly_8	Geneious	CDS	1182467	1182560	.	+	1	ID=g6837.t1.CDS2;Parent=g6837.t1
QXden1.PacBioOnly_8	Geneious	gene	1187780	1188271	.	+	.	ID=g6618;Name=g6618
QXden1.PacBioOnly_8	Geneious	mRNA	1187780	1188271	.	+	.	ID=g6618.t1;Parent=g6618;Name=g6618.t1
QXden1.PacBioOnly_8	Geneious	CDS	1187780	1188268	.	+	0	ID=g6618.t1.CDS1;Parent=g6618.t1
QXden1.PacBioOnly_9	Geneious	gene	149930	150752	.	+	.	ID=g6572;Name=g6572
QXden1.PacBioOnly_9	Geneious	mRNA	149930	150752	.	+	.	ID=g6572.t1;Parent=g6572;Name=g6572.t1
QXden1.PacBioOnly_9	Geneious	CDS	149930	150014	.	+	0	ID=g6572.t1.CDS1;Parent=g6572.t1
QXden1.PacBioOnly_9	Geneious	CDS	150091	150749	.	+	2	ID=g6572.t1.CDS2;Parent=g6572.t1
QXden1.PacBioOnly_9	Geneious	gene	168334	168744	.	+	.	ID=g6696;Name=g6696
QXden1.PacBioOnly_9	Geneious	mRNA	168334	168744	.	+	.	ID=g6696.t1;Parent=g6696;Name=g6696.t1
QXden1.PacBioOnly_9	Geneious	CDS	168334	168741	.	+	0	ID=g6696.t1.CDS1;Parent=g6696.t1
QXden1.PacBioOnly_9	Geneious	gene	168895	169455	.	+	.	ID=g6545;Name=g6545
QXden1.PacBioOnly_9	Geneious	mRNA	168895	169455	.	+	.	ID=g6545.t1;Parent=g6545;Name=g6545.t1
QXden1.PacBioOnly_9	Geneious	CDS	168895	168970	.	+	0	ID=g6545.t1.CDS1;Parent=g6545.t1
QXden1.PacBioOnly_9	Geneious	CDS	169223	169452	.	+	2	ID=g6545.t1.CDS2;Parent=g6545.t1
QXden1.PacBioOnly_9	Geneious	gene	355540	355887	.	+	.	ID=g6611;Name=g6611
QXden1.PacBioOnly_9	Geneious	mRNA	355540	355887	.	+	.	ID=g6611.t1;Parent=g6611;Name=g6611.t1
QXden1.PacBioOnly_9	Geneious	CDS	355540	355884	.	+	0	ID=g6611.t1.CDS1;Parent=g6611.t1
QXden1.PacBioOnly_9	Geneious	gene	471082	471429	.	-	.	ID=g6529;Name=g6529
QXden1.PacBioOnly_9	Geneious	mRNA	471082	471429	.	-	.	ID=g6529.t1;Parent=g6529;Name=g6529.t1
QXden1.PacBioOnly_9	Geneious	CDS	471085	471429	.	-	0	ID=g6529.t1.CDS1;Parent=g6529.t1
QXden1.PacBioOnly_9	Geneious	gene	515130	515507	.	+	.	ID=g6854;Name=g6854
QXden1.PacBioOnly_9	Geneious	mRNA	515130	515507	.	+	.	ID=g6854.t1;Parent=g6854;Name=g6854.t1
QXden1.PacBioOnly_9	Geneious	CDS	515130	515504	.	+	0	ID=g6854.t1.CDS1;Parent=g6854.t1
QXden1.PacBioOnly_9	Geneious	gene	516220	517103	.	+	.	ID=g6762;Name=g6762
QXden1.PacBioOnly_9	Geneious	mRNA	516220	517103	.	+	.	ID=g6762.t1;Parent=g6762;Name=g6762.t1
QXden1.PacBioOnly_9	Geneious	CDS	516220	516393	.	+	0	ID=g6762.t1.CDS1;Parent=g6762.t1
QXden1.PacBioOnly_9	Geneious	CDS	516453	516789	.	+	0	ID=g6762.t1.CDS2;Parent=g6762.t1
QXden1.PacBioOnly_9	Geneious	CDS	516907	517100	.	+	2	ID=g6762.t1.CDS3;Parent=g6762.t1
QXden1.PacBioOnly_9	Geneious	gene	517664	518032	.	-	.	ID=g6856;Name=g6856
QXden1.PacBioOnly_9	Geneious	mRNA	517664	518032	.	-	.	ID=g6856.t1;Parent=g6856;Name=g6856.t1
QXden1.PacBioOnly_9	Geneious	CDS	517667	518032	.	-	0	ID=g6856.t1.CDS1;Parent=g6856.t1
QXden1.PacBioOnly_9	Geneious	gene	542287	542619	.	+	.	ID=g6880;Name=g6880
QXden1.PacBioOnly_9	Geneious	mRNA	542287	542619	.	+	.	ID=g6880.t1;Parent=g6880;Name=g6880.t1
QXden1.PacBioOnly_9	Geneious	CDS	542287	542616	.	+	0	ID=g6880.t1.CDS1;Parent=g6880.t1
QXden1.PacBioOnly_9	Geneious	gene	549999	550477	.	+	.	ID=g6795;Name=g6795
QXden1.PacBioOnly_9	Geneious	mRNA	549999	550477	.	+	.	ID=g6795.t1;Parent=g6795;Name=g6795.t1
QXden1.PacBioOnly_9	Geneious	CDS	549999	550135	.	+	0	ID=g6795.t1.CDS1;Parent=g6795.t1
QXden1.PacBioOnly_9	Geneious	CDS	550177	550474	.	+	1	ID=g6795.t1.CDS2;Parent=g6795.t1
QXden1.PacBioOnly_9	Geneious	gene	614139	614980	.	+	.	ID=g6902;Name=g6902
QXden1.PacBioOnly_9	Geneious	mRNA	614139	614980	.	+	.	ID=g6902.t1;Parent=g6902;Name=g6902.t1
QXden1.PacBioOnly_9	Geneious	CDS	614139	614153	.	+	0	ID=g6902.t1.CDS1;Parent=g6902.t1
QXden1.PacBioOnly_9	Geneious	CDS	614353	614424	.	+	0	ID=g6902.t1.CDS2;Parent=g6902.t1
QXden1.PacBioOnly_9	Geneious	CDS	614747	614977	.	+	0	ID=g6902.t1.CDS3;Parent=g6902.t1
QXden1.PacBioOnly_9	Geneious	gene	729634	730023	.	-	.	ID=g6592;Name=g6592
QXden1.PacBioOnly_9	Geneious	mRNA	729634	730023	.	-	.	ID=g6592.t1;Parent=g6592;Name=g6592.t1
QXden1.PacBioOnly_9	Geneious	CDS	729637	730023	.	-	0	ID=g6592.t1.CDS1;Parent=g6592.t1
QXden1.PacBioOnly_9	Geneious	gene	833454	833878	.	+	.	ID=g6774;Name=g6774
QXden1.PacBioOnly_9	Geneious	mRNA	833454	833878	.	+	.	ID=g6774.t1;Parent=g6774;Name=g6774.t1
QXden1.PacBioOnly_9	Geneious	CDS	833454	833563	.	+	0	ID=g6774.t1.CDS1;Parent=g6774.t1
QXden1.PacBioOnly_9	Geneious	CDS	833635	833875	.	+	1	ID=g6774.t1.CDS2;Parent=g6774.t1
QXden1.PacBioOnly_9	Geneious	gene	851810	852289	.	+	.	ID=g6597;Name=g6597
QXden1.PacBioOnly_9	Geneious	mRNA	851810	852289	.	+	.	ID=g6597.t1;Parent=g6597;Name=g6597.t1
QXden1.PacBioOnly_9	Geneious	CDS	851810	852286	.	+	0	ID=g6597.t1.CDS1;Parent=g6597.t1
QXden1.PacBioOnly_9	Geneious	gene	866316	868269	.	+	.	ID=g6686;Name=g6686
QXden1.PacBioOnly_9	Geneious	mRNA	866316	868269	.	+	.	ID=g6686.t1;Parent=g6686;Name=g6686.t1
QXden1.PacBioOnly_9	Geneious	CDS	866316	866454	.	+	0	ID=g6686.t1.CDS1;Parent=g6686.t1
QXden1.PacBioOnly_9	Geneious	CDS	866576	866778	.	+	2	ID=g6686.t1.CDS2;Parent=g6686.t1
QXden1.PacBioOnly_9	Geneious	CDS	866849	867092	.	+	0	ID=g6686.t1.CDS3;Parent=g6686.t1
QXden1.PacBioOnly_9	Geneious	CDS	867168	867437	.	+	2	ID=g6686.t1.CDS4;Parent=g6686.t1
QXden1.PacBioOnly_9	Geneious	CDS	867532	867625	.	+	2	ID=g6686.t1.CDS5;Parent=g6686.t1
QXden1.PacBioOnly_9	Geneious	CDS	867701	867974	.	+	1	ID=g6686.t1.CDS6;Parent=g6686.t1
QXden1.PacBioOnly_9	Geneious	CDS	868099	868266	.	+	0	ID=g6686.t1.CDS7;Parent=g6686.t1
QXden1.PacBioOnly_9	Geneious	gene	866665	869516	.	+	.	ID=g6644;Name=g6644
QXden1.PacBioOnly_9	Geneious	mRNA	866665	869516	.	+	.	ID=g6644.t1;Parent=g6644;Name=g6644.t1
QXden1.PacBioOnly_9	Geneious	CDS	866665	866778	.	+	0	ID=g6644.t1.CDS1;Parent=g6644.t1
QXden1.PacBioOnly_9	Geneious	CDS	866849	867092	.	+	0	ID=g6644.t1.CDS2;Parent=g6644.t1
QXden1.PacBioOnly_9	Geneious	CDS	867168	867437	.	+	2	ID=g6644.t1.CDS3;Parent=g6644.t1
QXden1.PacBioOnly_9	Geneious	CDS	867532	867625	.	+	2	ID=g6644.t1.CDS4;Parent=g6644.t1
QXden1.PacBioOnly_9	Geneious	CDS	867701	867793	.	+	1	ID=g6644.t1.CDS5;Parent=g6644.t1
QXden1.PacBioOnly_9	Geneious	CDS	867848	867974	.	+	1	ID=g6644.t1.CDS6;Parent=g6644.t1
QXden1.PacBioOnly_9	Geneious	CDS	868099	868221	.	+	0	ID=g6644.t1.CDS7;Parent=g6644.t1
QXden1.PacBioOnly_9	Geneious	CDS	868660	868746	.	+	0	ID=g6644.t1.CDS8;Parent=g6644.t1
QXden1.PacBioOnly_9	Geneious	CDS	868817	868858	.	+	0	ID=g6644.t1.CDS9;Parent=g6644.t1
QXden1.PacBioOnly_9	Geneious	CDS	868937	869152	.	+	0	ID=g6644.t1.CDS10;Parent=g6644.t1
QXden1.PacBioOnly_9	Geneious	CDS	869220	869513	.	+	0	ID=g6644.t1.CDS11;Parent=g6644.t1
QXden1.PacBioOnly_9	Geneious	gene	911346	911831	.	-	.	ID=g6654;Name=g6654
QXden1.PacBioOnly_9	Geneious	mRNA	911346	911831	.	-	.	ID=g6654.t1;Parent=g6654;Name=g6654.t1
QXden1.PacBioOnly_9	Geneious	CDS	911349	911831	.	-	0	ID=g6654.t1.CDS1;Parent=g6654.t1
QXden1.PacBioOnly_9	Geneious	gene	1022201	1022524	.	+	.	ID=g6678;Name=g6678
QXden1.PacBioOnly_9	Geneious	mRNA	1022201	1022524	.	+	.	ID=g6678.t1;Parent=g6678;Name=g6678.t1
QXden1.PacBioOnly_9	Geneious	CDS	1022201	1022521	.	+	0	ID=g6678.t1.CDS1;Parent=g6678.t1
QXden1.PacBioOnly_9	Geneious	gene	1093638	1096232	.	+	.	ID=g6613;Name=g6613
QXden1.PacBioOnly_9	Geneious	mRNA	1093638	1096232	.	+	.	ID=g6613.t1;Parent=g6613;Name=g6613.t1
QXden1.PacBioOnly_9	Geneious	CDS	1093638	1093813	.	+	0	ID=g6613.t1.CDS1;Parent=g6613.t1
QXden1.PacBioOnly_9	Geneious	CDS	1094788	1094948	.	+	1	ID=g6613.t1.CDS2;Parent=g6613.t1
QXden1.PacBioOnly_9	Geneious	CDS	1095912	1096123	.	+	2	ID=g6613.t1.CDS3;Parent=g6613.t1
QXden1.PacBioOnly_9	Geneious	CDS	1096188	1096229	.	+	0	ID=g6613.t1.CDS4;Parent=g6613.t1
