# Supplementary material for: Comparative Transcriptomic Analyses Reveal Potential Stp1 Regulatory Roles Independent of Sre1 in Phaffia rhodozyma
Source: Int J Mol Sci. 2025 Dec 13;26(24):12008. doi: 10.3390/ijms262412008 (PMC12732919; doi:10.3390/ijms262412008)
Supplement: Supplementary file 1 [file ijms-26-12008-s001.zip › Table S6.xlsx]

## Sheet: tableS5
Table S6. Log2 fold change strain1 versus strain2
gene	strain1	strain2	log2 fold change	padj
g3231	Δstp1	WTF	-10.4341	5.45765e-14
g4834	Δstp1	WTF	-9.30081	9.92111e-11
g6622	Δstp1	WTF	-6.22485	0.0019099
g4835	Δstp1	WTF	-5.07084	1.46411e-51
g6107	Δstp1	WTF	-3.66602	0.67778
g2509	Δstp1	WTF	-3.4764	0.729263
g904	Δstp1	WTF	-3.15343	6.8917e-09
g6765	Δstp1	WTF	-2.71842	0.729263
g4833	Δstp1	WTF	-2.68177	0.784639
g3516	Δstp1	WTF	-2.55547	4.04916e-08
g2013	Δstp1	WTF	-2.28072	0.825494
g139	Δstp1	WTF	-2.25994	0.826638
g1507	Δstp1	WTF	-2.02521	0.0637511
g5928	Δstp1	WTF	-1.96994	0.236285
g6694	Δstp1	WTF	-1.88381	0.0457919
g6589	Δstp1	WTF	-1.86211	0.164793
g4208	Δstp1	WTF	-1.81965	0.00183177
g6221	Δstp1	WTF	-1.73697	0.209721
g6758	Δstp1	WTF	-1.6979	0.902874
g6517	Δstp1	WTF	-1.66984	0.791016
g3016	Δstp1	WTF	-1.6694	0.000523193
g5767	Δstp1	WTF	-1.6661	0.888807
g6883	Δstp1	WTF	-1.66499	0.889035
g818	Δstp1	WTF	-1.65952	0.0457576
g887	Δstp1	WTF	-1.63872	0.780137
g1528	Δstp1	WTF	-1.63295	0.909082
g6799	Δstp1	WTF	-1.58054	0.00815241
g6912	Δstp1	WTF	-1.53246	0.231257
g3017	Δstp1	WTF	-1.48186	0.0722049
g6648	Δstp1	WTF	-1.45812	0.292508
g3093	Δstp1	WTF	-1.43991	0.0991023
g945	Δstp1	WTF	-1.42943	0.67778
g4456	Δstp1	WTF	-1.41287	0.579712
g6773	Δstp1	WTF	-1.40173	0.778343
g2573	Δstp1	WTF	-1.40055	0.0781998
g3176	Δstp1	WTF	-1.3919	0.324102
g1575	Δstp1	WTF	-1.39126	0.278831
g6738	Δstp1	WTF	-1.37801	0.443877
g6668	Δstp1	WTF	-1.36388	0.729435
g5526	Δstp1	WTF	-1.36269	0.309063
g5758	Δstp1	WTF	-1.32896	0.0378023
g6344	Δstp1	WTF	-1.29949	0.875541
g6118	Δstp1	WTF	-1.28065	0.876909
g4217	Δstp1	WTF	-1.27746	0.231257
g3478	Δstp1	WTF	-1.27107	0.585207
g6141	Δstp1	WTF	-1.23889	0.442613
g4630	Δstp1	WTF	-1.22502	0.747795
g2370	Δstp1	WTF	-1.22486	0.598609
g3334	Δstp1	WTF	-1.22254	0.598609
g2153	Δstp1	WTF	-1.21011	0.459609
g6602	Δstp1	WTF	-1.20588	0.73124
g4924	Δstp1	WTF	-1.19506	0.67778
g1872	Δstp1	WTF	-1.18391	0.526766
g6510	Δstp1	WTF	-1.18284	0.456351
g4370	Δstp1	WTF	-1.17657	0.565466
g6804	Δstp1	WTF	-1.17324	0.713175
g2797	Δstp1	WTF	-1.17058	0.701516
g2184	Δstp1	WTF	-1.17009	0.355679
g6869	Δstp1	WTF	-1.16862	0.528747
g3049	Δstp1	WTF	-1.16684	0.454368
g2626	Δstp1	WTF	-1.16176	0.0895604
g3128	Δstp1	WTF	-1.1616	0.0360532
g1369	Δstp1	WTF	-1.16133	0.724843
g4488	Δstp1	WTF	-1.15361	0.580432
g849	Δstp1	WTF	-1.11686	0.24541
g3158	Δstp1	WTF	-1.11243	0.729435
g1358	Δstp1	WTF	-1.11172	0.747385
g5999	Δstp1	WTF	-1.09909	0.164793
g1418	Δstp1	WTF	-1.09729	0.489531
g3894	Δstp1	WTF	-1.0941	0.164793
g2657	Δstp1	WTF	-1.0901	0.65809
g6358	Δstp1	WTF	-1.08946	0.186178
g6428	Δstp1	WTF	-1.08275	0.620667
g1424	Δstp1	WTF	-1.08132	0.234377
g1040	Δstp1	WTF	-1.07242	0.67778
g18	Δstp1	WTF	-1.07046	0.477171
g4112	Δstp1	WTF	-1.06606	0.164793
g5223	Δstp1	WTF	-1.05687	0.67877
g1995	Δstp1	WTF	-1.05608	0.582502
g3508	Δstp1	WTF	-1.04372	0.277571
g6140	Δstp1	WTF	-1.04343	0.164793
g1377	Δstp1	WTF	-1.04264	0.642654
g1949	Δstp1	WTF	-1.04217	0.396241
g5629	Δstp1	WTF	-1.03785	0.580432
g793	Δstp1	WTF	-1.03776	0.178856
g6277	Δstp1	WTF	-1.03752	0.632563
g6210	Δstp1	WTF	-1.03642	0.536648
g5691	Δstp1	WTF	-1.03485	0.465618
g353	Δstp1	WTF	-1.0296	0.588137
g3893	Δstp1	WTF	-1.0274	0.490768
g590	Δstp1	WTF	-1.02177	0.45182
g2010	Δstp1	WTF	-1.02096	0.729435
g1686	Δstp1	WTF	-1.00926	0.180585
g2852	Δstp1	WTF	-1.00683	0.660468
g6696	Δstp1	WTF	-1.00544	0.724843
g3864	Δstp1	WTF	-0.9947	0.528747
g394	Δstp1	WTF	-0.992237	0.67877
g2463	Δstp1	WTF	-0.989265	0.24541
g4385	Δstp1	WTF	-0.986957	0.223004
g858	Δstp1	WTF	-0.985697	0.598609
g5701	Δstp1	WTF	-0.983346	0.223004
g1604	Δstp1	WTF	-0.98211	0.403012
g2016	Δstp1	WTF	-0.980783	0.748227
g3139	Δstp1	WTF	-0.975067	0.0741914
g4793	Δstp1	WTF	-0.974299	0.61685
g5560	Δstp1	WTF	-0.973871	0.591614
g2474	Δstp1	WTF	-0.971103	0.665055
g2630	Δstp1	WTF	-0.962706	0.350137
g4669	Δstp1	WTF	-0.961878	0.747385
g280	Δstp1	WTF	-0.955134	0.729435
g6772	Δstp1	WTF	-0.951896	0.713175
g1566	Δstp1	WTF	-0.950736	0.659972
g1088	Δstp1	WTF	-0.950085	0.486048
g6544	Δstp1	WTF	-0.9474	0.729435
g2164	Δstp1	WTF	-0.94525	0.675789
g6030	Δstp1	WTF	-0.943222	0.642654
g2907	Δstp1	WTF	-0.942391	0.39118
g6816	Δstp1	WTF	-0.942191	0.632563
g1105	Δstp1	WTF	-0.94203	0.724843
g3411	Δstp1	WTF	-0.932014	0.580432
g603	Δstp1	WTF	-0.929069	0.729263
g6737	Δstp1	WTF	-0.924792	0.665055
g3863	Δstp1	WTF	-0.922958	0.642654
g2344	Δstp1	WTF	-0.921372	0.683054
g1603	Δstp1	WTF	-0.919768	0.674556
g5134	Δstp1	WTF	-0.918814	0.713175
g6787	Δstp1	WTF	-0.91854	0.729263
g4940	Δstp1	WTF	-0.917339	0.642654
g5659	Δstp1	WTF	-0.909787	0.71321
g3611	Δstp1	WTF	-0.908383	0.129409
g2036	Δstp1	WTF	-0.907268	0.2337
g1606	Δstp1	WTF	-0.905673	0.631633
g6611	Δstp1	WTF	-0.903469	0.729263
g3127	Δstp1	WTF	-0.9011	0.703179
g2136	Δstp1	WTF	-0.898116	0.43405
g1549	Δstp1	WTF	-0.894917	0.597996
g2743	Δstp1	WTF	-0.894483	0.350137
g3035	Δstp1	WTF	-0.892831	0.508937
g1419	Δstp1	WTF	-0.891701	0.580432
g5978	Δstp1	WTF	-0.890312	0.579712
g4113	Δstp1	WTF	-0.888112	0.435738
g5263	Δstp1	WTF	-0.886761	0.724843
g5765	Δstp1	WTF	-0.886233	0.65809
g87	Δstp1	WTF	-0.884231	0.620667
g6747	Δstp1	WTF	-0.883867	0.707611
g2514	Δstp1	WTF	-0.883348	0.180585
g3130	Δstp1	WTF	-0.882502	0.585207
g5034	Δstp1	WTF	-0.878104	0.236095
g629	Δstp1	WTF	-0.876584	0.588809
g6783	Δstp1	WTF	-0.875616	0.713175
g765	Δstp1	WTF	-0.875605	0.665055
g4522	Δstp1	WTF	-0.869614	0.67877
g3066	Δstp1	WTF	-0.868352	0.178856
g6031	Δstp1	WTF	-0.867551	0.675789
g2034	Δstp1	WTF	-0.866204	0.597996
g1241	Δstp1	WTF	-0.865828	0.683054
g4141	Δstp1	WTF	-0.864636	0.299511
g6824	Δstp1	WTF	-0.864574	0.729263
g4671	Δstp1	WTF	-0.864555	0.339072
g6528	Δstp1	WTF	-0.864076	0.853494
g1805	Δstp1	WTF	-0.861599	0.70916
g104	Δstp1	WTF	-0.859152	0.480333
g1580	Δstp1	WTF	-0.857479	0.609533
g5580	Δstp1	WTF	-0.855037	0.683054
g4551	Δstp1	WTF	-0.851325	0.729263
g708	Δstp1	WTF	-0.849544	0.642654
g4668	Δstp1	WTF	-0.849198	0.675789
g3097	Δstp1	WTF	-0.848854	0.683054
g6647	Δstp1	WTF	-0.847655	0.835823
g291	Δstp1	WTF	-0.847126	0.829722
g931	Δstp1	WTF	-0.846274	0.707611
g1267	Δstp1	WTF	-0.845949	0.729435
g6194	Δstp1	WTF	-0.842	0.598731
g4375	Δstp1	WTF	-0.840279	0.698154
g6576	Δstp1	WTF	-0.839695	0.705066
g2821	Δstp1	WTF	-0.839663	0.527628
g6673	Δstp1	WTF	-0.838588	0.67877
g5575	Δstp1	WTF	-0.838052	0.588137
g2902	Δstp1	WTF	-0.836572	0.463004
g5382	Δstp1	WTF	-0.83491	0.543215
g316	Δstp1	WTF	-0.828982	0.709898
g5583	Δstp1	WTF	-0.828529	0.486048
g974	Δstp1	WTF	-0.82772	0.67877
g1480	Δstp1	WTF	-0.826485	0.713911
g4496	Δstp1	WTF	-0.825285	0.71321
g4809	Δstp1	WTF	-0.823755	0.863823
g1554	Δstp1	WTF	-0.823116	0.508937
g2387	Δstp1	WTF	-0.822853	0.71321
g2354	Δstp1	WTF	-0.822457	0.729435
g1655	Δstp1	WTF	-0.821551	0.758602
g1621	Δstp1	WTF	-0.820392	0.549251
g2411	Δstp1	WTF	-0.820361	0.321601
g3208	Δstp1	WTF	-0.819797	0.72534
g2219	Δstp1	WTF	-0.818523	0.514463
g2848	Δstp1	WTF	-0.818429	0.674556
g3218	Δstp1	WTF	-0.818013	0.729263
g1678	Δstp1	WTF	-0.816273	0.415886
g391	Δstp1	WTF	-0.81617	0.439991
g3067	Δstp1	WTF	-0.813763	0.708955
g1715	Δstp1	WTF	-0.81374	0.682904
g2068	Δstp1	WTF	-0.812406	0.536648
g4451	Δstp1	WTF	-0.811454	0.729263
g2791	Δstp1	WTF	-0.811195	0.178697
g2356	Δstp1	WTF	-0.808977	0.679177
g929	Δstp1	WTF	-0.808667	0.58345
g6598	Δstp1	WTF	-0.806649	0.485901
g351	Δstp1	WTF	-0.80358	0.456912
g1087	Δstp1	WTF	-0.802931	0.729435
g5881	Δstp1	WTF	-0.802567	0.588137
g6315	Δstp1	WTF	-0.802359	0.223004
g3168	Δstp1	WTF	-0.801439	0.461031
g3290	Δstp1	WTF	-0.801134	0.67877
g5000	Δstp1	WTF	-0.79971	0.642654
g6267	Δstp1	WTF	-0.799432	0.59895
g367	Δstp1	WTF	-0.799136	0.379785
g4585	Δstp1	WTF	-0.798976	0.61685
g4587	Δstp1	WTF	-0.79833	0.61685
g1200	Δstp1	WTF	-0.79749	0.277489
g918	Δstp1	WTF	-0.796773	0.71321
g6355	Δstp1	WTF	-0.796751	0.463004
g1735	Δstp1	WTF	-0.796628	0.732755
g6409	Δstp1	WTF	-0.796106	0.67877
g354	Δstp1	WTF	-0.793614	0.67877
g3792	Δstp1	WTF	-0.792505	0.213193
g665	Δstp1	WTF	-0.79223	0.729263
g4935	Δstp1	WTF	-0.790689	0.747385
g648	Δstp1	WTF	-0.789949	0.718481
g319	Δstp1	WTF	-0.789058	0.620667
g3071	Δstp1	WTF	-0.788906	0.729263
g5483	Δstp1	WTF	-0.785461	0.729435
g1367	Δstp1	WTF	-0.785122	0.729263
g2488	Δstp1	WTF	-0.784621	0.747385
g481	Δstp1	WTF	-0.784616	0.729263
g3735	Δstp1	WTF	-0.784078	0.732755
g771	Δstp1	WTF	-0.783855	0.550174
g1971	Δstp1	WTF	-0.783832	0.729263
g6701	Δstp1	WTF	-0.783245	0.658049
g1539	Δstp1	WTF	-0.781549	0.66533
g2849	Δstp1	WTF	-0.779855	0.780137
g2296	Δstp1	WTF	-0.779496	0.95819
g5599	Δstp1	WTF	-0.779496	0.95819
g6106	Δstp1	WTF	-0.779496	0.95819
g6902	Δstp1	WTF	-0.779496	0.95819
g1281	Δstp1	WTF	-0.779496	0.95819
g2497	Δstp1	WTF	-0.779496	0.95819
g2510	Δstp1	WTF	-0.779496	0.95819
g2977	Δstp1	WTF	-0.779496	0.95819
g2999	Δstp1	WTF	-0.779496	0.95819
g5882	Δstp1	WTF	-0.779064	0.463004
g3601	Δstp1	WTF	-0.778787	0.642654
g5349	Δstp1	WTF	-0.777449	0.762437
g1481	Δstp1	WTF	-0.776218	0.724843
g1615	Δstp1	WTF	-0.775897	0.729263
g1063	Δstp1	WTF	-0.775757	0.580432
g750	Δstp1	WTF	-0.775533	0.729435
g2174	Δstp1	WTF	-0.775251	0.720467
g3143	Δstp1	WTF	-0.773525	0.61685
g2443	Δstp1	WTF	-0.773284	0.747385
g69	Δstp1	WTF	-0.771676	0.67877
g2439	Δstp1	WTF	-0.77145	0.729435
g4965	Δstp1	WTF	-0.770848	0.743588
g6656	Δstp1	WTF	-0.770377	0.649562
g1605	Δstp1	WTF	-0.770325	0.580432
g6086	Δstp1	WTF	-0.769951	0.739828
g3352	Δstp1	WTF	-0.769356	0.71321
g3679	Δstp1	WTF	-0.769291	0.729263
g639	Δstp1	WTF	-0.769018	0.508937
g1344	Δstp1	WTF	-0.768399	0.729263
g3351	Δstp1	WTF	-0.767386	0.635697
g835	Δstp1	WTF	-0.766842	0.683054
g5329	Δstp1	WTF	-0.766686	0.67877
g759	Δstp1	WTF	-0.766455	0.642654
g2534	Δstp1	WTF	-0.763731	0.67877
g6566	Δstp1	WTF	-0.763628	0.873203
g4847	Δstp1	WTF	-0.763383	0.620667
g1688	Δstp1	WTF	-0.762675	0.620667
g6471	Δstp1	WTF	-0.76198	0.71939
g480	Δstp1	WTF	-0.760471	0.231257
g972	Δstp1	WTF	-0.760465	0.705066
g3784	Δstp1	WTF	-0.758717	0.67877
g1627	Δstp1	WTF	-0.758044	0.54829
g4353	Δstp1	WTF	-0.756351	0.729263
g3836	Δstp1	WTF	-0.755867	0.729263
g2192	Δstp1	WTF	-0.755811	0.780914
g5794	Δstp1	WTF	-0.754605	0.692107
g1508	Δstp1	WTF	-0.753166	0.729435
g5541	Δstp1	WTF	-0.752549	0.674556
g4193	Δstp1	WTF	-0.751661	0.61685
g5751	Δstp1	WTF	-0.750779	0.779128
g762	Δstp1	WTF	-0.749469	0.585207
g1146	Δstp1	WTF	-0.749084	0.744097
g1172	Δstp1	WTF	-0.748912	0.713175
g2084	Δstp1	WTF	-0.747591	0.597996
g6240	Δstp1	WTF	-0.747464	0.729435
g5818	Δstp1	WTF	-0.746939	0.729263
g802	Δstp1	WTF	-0.746316	0.709339
g3292	Δstp1	WTF	-0.74592	0.292739
g70	Δstp1	WTF	-0.744947	0.747385
g4081	Δstp1	WTF	-0.744633	0.729263
g5729	Δstp1	WTF	-0.743268	0.386092
g6217	Δstp1	WTF	-0.743221	0.744097
g2517	Δstp1	WTF	-0.742635	0.604429
g919	Δstp1	WTF	-0.741375	0.542501
g6878	Δstp1	WTF	-0.74009	0.747385
g630	Δstp1	WTF	-0.738317	0.665055
g3568	Δstp1	WTF	-0.73803	0.635956
g3312	Δstp1	WTF	-0.737834	0.67778
g3061	Δstp1	WTF	-0.737763	0.729435
g560	Δstp1	WTF	-0.737364	0.67877
g3799	Δstp1	WTF	-0.734009	0.950437
g4871	Δstp1	WTF	-0.733449	0.747385
g5946	Δstp1	WTF	-0.732351	0.735461
g3437	Δstp1	WTF	-0.731472	0.527542
g1837	Δstp1	WTF	-0.73091	0.732755
g5219	Δstp1	WTF	-0.730873	0.705066
g5561	Δstp1	WTF	-0.73053	0.729435
g4288	Δstp1	WTF	-0.730491	0.724843
g5823	Δstp1	WTF	-0.729958	0.487591
g4788	Δstp1	WTF	-0.729673	0.729435
g1614	Δstp1	WTF	-0.729104	0.724843
g511	Δstp1	WTF	-0.727199	0.731081
g309	Δstp1	WTF	-0.72685	0.705066
g2065	Δstp1	WTF	-0.726756	0.702948
g3297	Δstp1	WTF	-0.725556	0.67778
g2649	Δstp1	WTF	-0.72445	0.45182
g4729	Δstp1	WTF	-0.723658	0.712059
g4272	Δstp1	WTF	-0.723008	0.332824
g5055	Δstp1	WTF	-0.721153	0.734561
g6189	Δstp1	WTF	-0.719958	0.284108
g4211	Δstp1	WTF	-0.719596	0.710068
g4856	Δstp1	WTF	-0.718978	0.713175
g101	Δstp1	WTF	-0.718589	0.729263
g2028	Δstp1	WTF	-0.718343	0.67877
g3088	Δstp1	WTF	-0.717102	0.762437
g5182	Δstp1	WTF	-0.716621	0.732755
g3242	Δstp1	WTF	-0.710293	0.729263
g1630	Δstp1	WTF	-0.709785	0.707244
g5500	Δstp1	WTF	-0.709593	0.729435
g57	Δstp1	WTF	-0.709398	0.713911
g5236	Δstp1	WTF	-0.709117	0.743886
g2609	Δstp1	WTF	-0.708681	0.70467
g3355	Δstp1	WTF	-0.708375	0.729263
g6419	Δstp1	WTF	-0.70827	0.744097
g3551	Δstp1	WTF	-0.707409	0.729435
g1416	Δstp1	WTF	-0.706638	0.461031
g834	Δstp1	WTF	-0.706506	0.729435
g5787	Δstp1	WTF	-0.706079	0.729263
g5320	Δstp1	WTF	-0.704603	0.646503
g4275	Δstp1	WTF	-0.70435	0.635698
g3723	Δstp1	WTF	-0.703182	0.580432
g2744	Δstp1	WTF	-0.70307	0.707244
g1817	Δstp1	WTF	-0.702805	0.67877
g4339	Δstp1	WTF	-0.701654	0.393685
g4382	Δstp1	WTF	-0.700298	0.720467
g1029	Δstp1	WTF	-0.699606	0.67877
g6884	Δstp1	WTF	-0.699068	0.777559
g3385	Δstp1	WTF	-0.698972	0.742488
g3727	Δstp1	WTF	-0.698574	0.461235
g602	Δstp1	WTF	-0.69778	0.642654
g6186	Δstp1	WTF	-0.696923	0.580432
g5390	Δstp1	WTF	-0.696434	0.266195
g1433	Δstp1	WTF	-0.696201	0.582502
g5954	Δstp1	WTF	-0.695297	0.67778
g35	Δstp1	WTF	-0.695171	0.481546
g3741	Δstp1	WTF	-0.694828	0.742488
g2250	Δstp1	WTF	-0.694808	0.67877
g3571	Δstp1	WTF	-0.694368	0.707611
g6425	Δstp1	WTF	-0.693375	0.702948
g4854	Δstp1	WTF	-0.692514	0.731081
g6021	Δstp1	WTF	-0.692263	0.67778
g1359	Δstp1	WTF	-0.692254	0.729263
g3428	Δstp1	WTF	-0.691851	0.729263
g5139	Δstp1	WTF	-0.691283	0.674556
g6388	Δstp1	WTF	-0.691249	0.491005
g2451	Δstp1	WTF	-0.687829	0.732755
g5516	Δstp1	WTF	-0.685686	0.410266
g4758	Δstp1	WTF	-0.685589	0.67877
g365	Δstp1	WTF	-0.685016	0.632563
g4095	Δstp1	WTF	-0.683964	0.246943
g4815	Δstp1	WTF	-0.683788	0.674556
g5254	Δstp1	WTF	-0.683581	0.464985
g685	Δstp1	WTF	-0.68317	0.707611
g1165	Δstp1	WTF	-0.682334	0.854011
g884	Δstp1	WTF	-0.681127	0.683054
g1045	Δstp1	WTF	-0.680235	0.703179
g6798	Δstp1	WTF	-0.679646	0.729435
g947	Δstp1	WTF	-0.679633	0.738647
g2480	Δstp1	WTF	-0.679328	0.729435
g2876	Δstp1	WTF	-0.677474	0.582502
g388	Δstp1	WTF	-0.677441	0.747385
g4020	Δstp1	WTF	-0.676897	0.321601
g270	Δstp1	WTF	-0.676037	0.588137
g609	Δstp1	WTF	-0.675084	0.748227
g82	Δstp1	WTF	-0.672527	0.775807
g3533	Δstp1	WTF	-0.672311	0.729263
g1464	Δstp1	WTF	-0.671943	0.67877
g5499	Δstp1	WTF	-0.670877	0.67877
g4025	Δstp1	WTF	-0.670705	0.707611
g5158	Δstp1	WTF	-0.670375	0.620667
g2559	Δstp1	WTF	-0.669948	0.727254
g4188	Δstp1	WTF	-0.66892	0.625376
g1847	Δstp1	WTF	-0.668918	0.729263
g1332	Δstp1	WTF	-0.667784	0.724843
g3395	Δstp1	WTF	-0.6676	0.536648
g1952	Δstp1	WTF	-0.666399	0.724843
g320	Δstp1	WTF	-0.666176	0.738647
g4420	Δstp1	WTF	-0.665948	0.729435
g4402	Δstp1	WTF	-0.665196	0.722107
g3470	Δstp1	WTF	-0.664901	0.729263
g4941	Δstp1	WTF	-0.664369	0.301977
g2501	Δstp1	WTF	-0.664329	0.724843
g5427	Δstp1	WTF	-0.66356	0.729263
g791	Δstp1	WTF	-0.662926	0.598609
g1784	Δstp1	WTF	-0.662865	0.683054
g4241	Δstp1	WTF	-0.662772	0.748227
g2229	Δstp1	WTF	-0.662033	0.729263
g6840	Δstp1	WTF	-0.661914	0.737568
g1770	Δstp1	WTF	-0.660045	0.631927
g2238	Δstp1	WTF	-0.659913	0.705066
g2234	Δstp1	WTF	-0.659325	0.713175
g2564	Δstp1	WTF	-0.659241	0.164793
g5708	Δstp1	WTF	-0.659079	0.744097
g1958	Δstp1	WTF	-0.658738	0.74997
g1709	Δstp1	WTF	-0.658423	0.318904
g323	Δstp1	WTF	-0.658125	0.743588
g3072	Δstp1	WTF	-0.657	0.748227
g251	Δstp1	WTF	-0.656816	0.747385
g5030	Δstp1	WTF	-0.656618	0.747385
g6302	Δstp1	WTF	-0.65555	0.762437
g4053	Δstp1	WTF	-0.654471	0.597746
g3230	Δstp1	WTF	-0.653771	0.738647
g872	Δstp1	WTF	-0.653245	0.729382
g1587	Δstp1	WTF	-0.652302	0.729435
g5727	Δstp1	WTF	-0.651525	0.739828
g4642	Δstp1	WTF	-0.650308	0.67877
g851	Δstp1	WTF	-0.649938	0.724843
g5711	Δstp1	WTF	-0.649511	0.698154
g2349	Δstp1	WTF	-0.647951	0.642654
g5957	Δstp1	WTF	-0.647442	0.683054
g5684	Δstp1	WTF	-0.64682	0.762251
g3529	Δstp1	WTF	-0.646634	0.790943
g1468	Δstp1	WTF	-0.644962	0.489323
g959	Δstp1	WTF	-0.644664	0.713175
g1199	Δstp1	WTF	-0.644347	0.58345
g2548	Δstp1	WTF	-0.6441	0.579712
g6165	Δstp1	WTF	-0.642938	0.757375
g6313	Δstp1	WTF	-0.642803	0.665055
g5966	Δstp1	WTF	-0.642732	0.67877
g3987	Δstp1	WTF	-0.642402	0.759351
g520	Δstp1	WTF	-0.641955	0.738647
g5833	Δstp1	WTF	-0.641908	0.751808
g5181	Δstp1	WTF	-0.64142	0.392043
g2119	Δstp1	WTF	-0.641309	0.665055
g2574	Δstp1	WTF	-0.639351	0.782773
g1430	Δstp1	WTF	-0.639251	0.748227
g4612	Δstp1	WTF	-0.639136	0.713175
g4457	Δstp1	WTF	-0.638551	0.76826
g433	Δstp1	WTF	-0.638213	0.508937
g4083	Δstp1	WTF	-0.638038	0.729435
g1747	Δstp1	WTF	-0.637975	0.439991
g1728	Δstp1	WTF	-0.637726	0.67778
g3753	Δstp1	WTF	-0.637442	0.461031
g6538	Δstp1	WTF	-0.637087	0.71321
g850	Δstp1	WTF	-0.636651	0.705066
g5522	Δstp1	WTF	-0.636479	0.747385
g6382	Δstp1	WTF	-0.636458	0.761346
g5633	Δstp1	WTF	-0.636076	0.539001
g6751	Δstp1	WTF	-0.635345	0.762437
g2928	Δstp1	WTF	-0.633646	0.721846
g5052	Δstp1	WTF	-0.633057	0.740268
g6309	Δstp1	WTF	-0.631319	0.39118
g3189	Δstp1	WTF	-0.631216	0.729263
g263	Δstp1	WTF	-0.630191	0.729263
g1119	Δstp1	WTF	-0.63013	0.604429
g292	Δstp1	WTF	-0.628744	0.729263
g6182	Δstp1	WTF	-0.628149	0.344709
g946	Δstp1	WTF	-0.627852	0.778343
g2237	Δstp1	WTF	-0.627605	0.729435
g5939	Δstp1	WTF	-0.627212	0.744097
g1891	Δstp1	WTF	-0.626891	0.729263
g2667	Δstp1	WTF	-0.625631	0.702948
g1005	Δstp1	WTF	-0.625092	0.729263
g3999	Δstp1	WTF	-0.625084	0.67778
g4846	Δstp1	WTF	-0.624733	0.604429
g4657	Δstp1	WTF	-0.624327	0.729263
g5389	Δstp1	WTF	-0.624238	0.252189
g31	Δstp1	WTF	-0.623734	0.637792
g3137	Δstp1	WTF	-0.623332	0.588137
g5403	Δstp1	WTF	-0.621881	0.729263
g1723	Δstp1	WTF	-0.621562	0.729435
g5959	Δstp1	WTF	-0.620679	0.580742
g4558	Δstp1	WTF	-0.62063	0.439798
g6441	Δstp1	WTF	-0.618104	0.67778
g5916	Δstp1	WTF	-0.617481	0.768345
g4058	Δstp1	WTF	-0.616455	0.761346
g3618	Δstp1	WTF	-0.616168	0.729435
g3400	Δstp1	WTF	-0.615851	0.729435
g601	Δstp1	WTF	-0.615058	0.747385
g1813	Δstp1	WTF	-0.614316	0.738647
g3047	Δstp1	WTF	-0.614253	0.732755
g4803	Δstp1	WTF	-0.613841	0.748227
g4057	Δstp1	WTF	-0.613646	0.665055
g6287	Δstp1	WTF	-0.612411	0.707611
g5412	Δstp1	WTF	-0.612175	0.683054
g2697	Δstp1	WTF	-0.612	0.67877
g6670	Δstp1	WTF	-0.610543	0.738647
g618	Δstp1	WTF	-0.609742	0.729435
g6529	Δstp1	WTF	-0.609005	0.859322
g5033	Δstp1	WTF	-0.608889	0.61685
g2076	Δstp1	WTF	-0.608722	0.580432
g6438	Δstp1	WTF	-0.608667	0.724843
g1996	Δstp1	WTF	-0.608144	0.724843
g1959	Δstp1	WTF	-0.606794	0.582502
g6914	Δstp1	WTF	-0.605259	0.604379
g4362	Δstp1	WTF	-0.60315	0.74997
g4260	Δstp1	WTF	-0.602926	0.729435
g6901	Δstp1	WTF	-0.602281	0.925239
g1164	Δstp1	WTF	-0.601822	0.729382
g4394	Δstp1	WTF	-0.60018	0.747385
g1048	Δstp1	WTF	-0.600026	0.743588
g5062	Δstp1	WTF	-0.599715	0.701516
g6600	Δstp1	WTF	-0.599592	0.735836
g4433	Δstp1	WTF	-0.599507	0.710068
g1394	Δstp1	WTF	-0.598881	0.738647
g3530	Δstp1	WTF	-0.598529	0.722107
g6132	Δstp1	WTF	-0.596981	0.752404
g932	Δstp1	WTF	-0.59635	0.762251
g1178	Δstp1	WTF	-0.594844	0.727254
g5847	Δstp1	WTF	-0.594103	0.624098
g3068	Δstp1	WTF	-0.593876	0.61685
g3606	Δstp1	WTF	-0.593727	0.732755
g5786	Δstp1	WTF	-0.593645	0.701516
g3096	Δstp1	WTF	-0.592935	0.785593
g5591	Δstp1	WTF	-0.59285	0.747385
g5198	Δstp1	WTF	-0.592685	0.491005
g5132	Δstp1	WTF	-0.592	0.660897
g6061	Δstp1	WTF	-0.591906	0.729263
g6392	Δstp1	WTF	-0.591518	0.743588
g2430	Δstp1	WTF	-0.591405	0.778343
g4765	Δstp1	WTF	-0.59136	0.747385
g2161	Δstp1	WTF	-0.591142	0.67778
g4973	Δstp1	WTF	-0.58983	0.708955
g3117	Δstp1	WTF	-0.589826	0.72534
g2061	Δstp1	WTF	-0.58918	0.701849
g4221	Δstp1	WTF	-0.589101	0.675789
g6215	Δstp1	WTF	-0.587868	0.748227
g2209	Δstp1	WTF	-0.587842	0.642654
g6911	Δstp1	WTF	-0.587101	0.793975
g5867	Δstp1	WTF	-0.587043	0.735461
g1948	Δstp1	WTF	-0.586822	0.729435
g4169	Δstp1	WTF	-0.586684	0.747385
g875	Δstp1	WTF	-0.586449	0.748227
g1009	Δstp1	WTF	-0.585917	0.729263
g5098	Δstp1	WTF	-0.58537	0.665055
g4574	Δstp1	WTF	-0.585072	0.724843
g1150	Δstp1	WTF	-0.58485	0.729263
g5334	Δstp1	WTF	-0.583991	0.763502
g5979	Δstp1	WTF	-0.58358	0.743588
g3814	Δstp1	WTF	-0.583145	0.693114
g437	Δstp1	WTF	-0.582412	0.742142
g1347	Δstp1	WTF	-0.582183	0.747385
g424	Δstp1	WTF	-0.581624	0.683054
g3031	Δstp1	WTF	-0.580189	0.780137
g5558	Δstp1	WTF	-0.580086	0.779128
g636	Δstp1	WTF	-0.579423	0.758762
g3305	Δstp1	WTF	-0.579217	0.683054
g1726	Δstp1	WTF	-0.578541	0.61685
g5292	Δstp1	WTF	-0.578338	0.707733
g6769	Δstp1	WTF	-0.576852	0.712059
g6711	Δstp1	WTF	-0.576658	0.778343
g5825	Δstp1	WTF	-0.576311	0.761346
g6071	Δstp1	WTF	-0.575486	0.707611
g1738	Δstp1	WTF	-0.574983	0.748227
g3589	Δstp1	WTF	-0.574859	0.732755
g2792	Δstp1	WTF	-0.574644	0.4238
g1380	Δstp1	WTF	-0.574397	0.778764
g1515	Δstp1	WTF	-0.57344	0.729435
g4660	Δstp1	WTF	-0.573221	0.768345
g3272	Δstp1	WTF	-0.572734	0.459609
g4182	Δstp1	WTF	-0.571459	0.729263
g2704	Δstp1	WTF	-0.571108	0.76032
g1815	Δstp1	WTF	-0.570175	0.743886
g1540	Δstp1	WTF	-0.569532	0.732755
g1313	Δstp1	WTF	-0.569233	0.710068
g2126	Δstp1	WTF	-0.568865	0.729263
g2846	Δstp1	WTF	-0.568822	0.396241
g6278	Δstp1	WTF	-0.568564	0.781528
g1797	Δstp1	WTF	-0.567119	0.774646
g413	Δstp1	WTF	-0.567078	0.778343
g684	Δstp1	WTF	-0.566886	0.683054
g5528	Δstp1	WTF	-0.566531	0.729435
g4487	Δstp1	WTF	-0.566443	0.7812
g1993	Δstp1	WTF	-0.566154	0.76166
g5918	Δstp1	WTF	-0.565954	0.660897
g1806	Δstp1	WTF	-0.565647	0.729263
g1783	Δstp1	WTF	-0.564918	0.716665
g5103	Δstp1	WTF	-0.564813	0.743588
g5577	Δstp1	WTF	-0.564326	0.729263
g6437	Δstp1	WTF	-0.564266	0.526766
g1312	Δstp1	WTF	-0.564248	0.713175
g248	Δstp1	WTF	-0.563804	0.67877
g6161	Δstp1	WTF	-0.563065	0.679177
g5778	Δstp1	WTF	-0.563022	0.71321
g6569	Δstp1	WTF	-0.562749	0.818608
g3121	Δstp1	WTF	-0.562246	0.729435
g434	Δstp1	WTF	-0.562234	0.665055
g6604	Δstp1	WTF	-0.561761	0.642654
g1305	Δstp1	WTF	-0.561658	0.61685
g5696	Δstp1	WTF	-0.561072	0.67778
g1118	Δstp1	WTF	-0.560775	0.791016
g4474	Δstp1	WTF	-0.560261	0.67877
g5399	Δstp1	WTF	-0.560064	0.683054
g3018	Δstp1	WTF	-0.558737	0.705066
g4130	Δstp1	WTF	-0.558614	0.729435
g5819	Δstp1	WTF	-0.558255	0.732755
g5796	Δstp1	WTF	-0.558187	0.780137
g6004	Δstp1	WTF	-0.558007	0.758602
g470	Δstp1	WTF	-0.557819	0.740268
g2720	Δstp1	WTF	-0.55769	0.775807
g6032	Δstp1	WTF	-0.55761	0.780137
g2310	Δstp1	WTF	-0.557114	0.776815
g1383	Δstp1	WTF	-0.556375	0.763502
g1143	Δstp1	WTF	-0.555484	0.761346
g6193	Δstp1	WTF	-0.555152	0.747385
g5191	Δstp1	WTF	-0.555046	0.733855
g3029	Δstp1	WTF	-0.554314	0.784639
g764	Δstp1	WTF	-0.554238	0.747385
g4763	Δstp1	WTF	-0.553138	0.705066
g5479	Δstp1	WTF	-0.553116	0.755653
g3958	Δstp1	WTF	-0.552386	0.632563
g1337	Δstp1	WTF	-0.551784	0.771984
g4218	Δstp1	WTF	-0.551621	0.729435
g3713	Δstp1	WTF	-0.551374	0.772225
g3126	Δstp1	WTF	-0.55128	0.778343
g448	Δstp1	WTF	-0.550951	0.775807
g4882	Δstp1	WTF	-0.550097	0.800141
g804	Δstp1	WTF	-0.550059	0.757375
g3842	Δstp1	WTF	-0.549928	0.729263
g755	Δstp1	WTF	-0.549436	0.713175
g3762	Δstp1	WTF	-0.549304	0.747385
g5631	Δstp1	WTF	-0.549066	0.67877
g387	Δstp1	WTF	-0.548972	0.761346
g253	Δstp1	WTF	-0.548824	0.72534
g4411	Δstp1	WTF	-0.547864	0.729435
g623	Δstp1	WTF	-0.547218	0.731081
g438	Δstp1	WTF	-0.547179	0.743588
g5233	Δstp1	WTF	-0.54618	0.67778
g21	Δstp1	WTF	-0.546082	0.729263
g2242	Δstp1	WTF	-0.545628	0.729263
g4281	Δstp1	WTF	-0.545537	0.683054
g6424	Δstp1	WTF	-0.545351	0.747385
g2415	Δstp1	WTF	-0.544763	0.729435
g5672	Δstp1	WTF	-0.544475	0.729435
g3985	Δstp1	WTF	-0.544046	0.683054
g6672	Δstp1	WTF	-0.543955	0.778343
g1506	Δstp1	WTF	-0.543836	0.756483
g6246	Δstp1	WTF	-0.543733	0.747385
g3174	Δstp1	WTF	-0.543118	0.743588
g1762	Δstp1	WTF	-0.543008	0.778343
g1999	Δstp1	WTF	-0.54228	0.732755
g1037	Δstp1	WTF	-0.542182	0.705066
g6160	Δstp1	WTF	-0.541674	0.732755
g4663	Δstp1	WTF	-0.541497	0.762437
g1567	Δstp1	WTF	-0.541226	0.729263
g6680	Δstp1	WTF	-0.540813	0.751639
g2711	Δstp1	WTF	-0.539738	0.753858
g2304	Δstp1	WTF	-0.539287	0.935109
g2263	Δstp1	WTF	-0.538206	0.683054
g79	Δstp1	WTF	-0.537029	0.734621
g2286	Δstp1	WTF	-0.536876	0.780137
g4578	Δstp1	WTF	-0.536527	0.71321
g3722	Δstp1	WTF	-0.535997	0.732755
g2690	Δstp1	WTF	-0.53585	0.747385
g840	Δstp1	WTF	-0.533885	0.711589
g1994	Δstp1	WTF	-0.533762	0.743588
g2404	Δstp1	WTF	-0.532436	0.762437
g372	Δstp1	WTF	-0.532391	0.756483
g3978	Δstp1	WTF	-0.532229	0.748227
g3457	Δstp1	WTF	-0.53206	0.713175
g3155	Δstp1	WTF	-0.531748	0.738647
g4482	Δstp1	WTF	-0.531687	0.734621
g5668	Δstp1	WTF	-0.530938	0.752404
g4728	Δstp1	WTF	-0.530699	0.778343
g1440	Δstp1	WTF	-0.52992	0.846597
g2311	Δstp1	WTF	-0.529335	0.785593
g5243	Δstp1	WTF	-0.5293	0.67778
g610	Δstp1	WTF	-0.529054	0.713175
g5281	Δstp1	WTF	-0.52882	0.729263
g3147	Δstp1	WTF	-0.528624	0.748465
g5008	Δstp1	WTF	-0.528282	0.731081
g5133	Δstp1	WTF	-0.528082	0.67778
g3284	Δstp1	WTF	-0.527679	0.779578
g6633	Δstp1	WTF	-0.527311	0.780137
g371	Δstp1	WTF	-0.527205	0.67877
g2719	Δstp1	WTF	-0.526942	0.778343
g5073	Δstp1	WTF	-0.526757	0.707611
g2090	Δstp1	WTF	-0.526586	0.780137
g4443	Δstp1	WTF	-0.526404	0.707611
g5766	Δstp1	WTF	-0.525078	0.729263
g2590	Δstp1	WTF	-0.524962	0.729382
g1263	Δstp1	WTF	-0.523936	0.659972
g3619	Δstp1	WTF	-0.523917	0.784639
g5456	Δstp1	WTF	-0.523817	0.773015
g5255	Δstp1	WTF	-0.522325	0.67877
g6721	Δstp1	WTF	-0.521574	0.775807
g80	Δstp1	WTF	-0.521569	0.747385
g3835	Δstp1	WTF	-0.521563	0.761346
g5529	Δstp1	WTF	-0.521065	0.729263
g6279	Δstp1	WTF	-0.52105	0.778343
g4976	Δstp1	WTF	-0.52101	0.782039
g1964	Δstp1	WTF	-0.520067	0.683054
g6371	Δstp1	WTF	-0.518714	0.701516
g914	Δstp1	WTF	-0.518666	0.779128
g6067	Δstp1	WTF	-0.518491	0.785593
g2023	Δstp1	WTF	-0.517396	0.61685
g2392	Δstp1	WTF	-0.517347	0.762437
g4166	Δstp1	WTF	-0.516871	0.705066
g2235	Δstp1	WTF	-0.515853	0.785912
g3673	Δstp1	WTF	-0.515848	0.748227
g1624	Δstp1	WTF	-0.515256	0.952976
g6720	Δstp1	WTF	-0.515167	0.729435
g1193	Δstp1	WTF	-0.515055	0.743588
g1210	Δstp1	WTF	-0.514771	0.743588
g745	Δstp1	WTF	-0.514626	0.729263
g1687	Δstp1	WTF	-0.514461	0.729435
g6664	Δstp1	WTF	-0.514349	0.779128
g773	Δstp1	WTF	-0.51427	0.778343
g3442	Δstp1	WTF	-0.513619	0.778343
g1866	Δstp1	WTF	-0.513378	0.763502
g3219	Δstp1	WTF	-0.513372	0.67877
g3759	Δstp1	WTF	-0.513162	0.729263
g1670	Δstp1	WTF	-0.513077	0.625376
g2326	Δstp1	WTF	-0.512504	0.748227
g866	Δstp1	WTF	-0.511813	0.743588
g4365	Δstp1	WTF	-0.511465	0.748227
g4396	Δstp1	WTF	-0.511051	0.58345
g4802	Δstp1	WTF	-0.510991	0.763502
g5302	Δstp1	WTF	-0.510891	0.747385
g6055	Δstp1	WTF	-0.510885	0.762437
g5163	Δstp1	WTF	-0.509029	0.748227
g927	Δstp1	WTF	-0.508986	0.729263
g184	Δstp1	WTF	-0.508751	0.762437
g6017	Δstp1	WTF	-0.508576	0.748227
g3905	Δstp1	WTF	-0.50843	0.713175
g250	Δstp1	WTF	-0.507838	0.768345
g1243	Δstp1	WTF	-0.507806	0.747385
g2154	Δstp1	WTF	-0.507231	0.640598
g3750	Δstp1	WTF	-0.507111	0.759039
g1328	Δstp1	WTF	-0.507047	0.683054
g32	Δstp1	WTF	-0.506829	0.665055
g5284	Δstp1	WTF	-0.506711	0.67778
g5710	Δstp1	WTF	-0.506621	0.743588
g1650	Δstp1	WTF	-0.506188	0.747385
g4889	Δstp1	WTF	-0.505477	0.761346
g6222	Δstp1	WTF	-0.505068	0.67778
g1602	Δstp1	WTF	-0.503791	0.705066
g6621	Δstp1	WTF	-0.503219	0.780137
g6045	Δstp1	WTF	-0.503076	0.812435
g3217	Δstp1	WTF	-0.50191	0.729435
g2946	Δstp1	WTF	-0.501674	0.778343
g3501	Δstp1	WTF	-0.501565	0.642654
g6508	Δstp1	WTF	-0.501506	0.702948
g6431	Δstp1	WTF	-0.50048	0.755653
g4670	Δstp1	WTF	-0.499526	0.67778
g5088	Δstp1	WTF	-0.499243	0.812235
g880	Δstp1	WTF	-0.498796	0.679177
g3196	Δstp1	WTF	-0.498463	0.747385
g1393	Δstp1	WTF	-0.498419	0.732755
g5695	Δstp1	WTF	-0.498157	0.665055
g1371	Δstp1	WTF	-0.497451	0.747385
g2680	Δstp1	WTF	-0.49692	0.729263
g4014	Δstp1	WTF	-0.49652	0.724843
g2587	Δstp1	WTF	-0.496272	0.76436
g3782	Δstp1	WTF	-0.496264	0.755721
g4407	Δstp1	WTF	-0.496127	0.544059
g4312	Δstp1	WTF	-0.495579	0.780137
g3682	Δstp1	WTF	-0.495444	0.67877
g2947	Δstp1	WTF	-0.495075	0.775807
g5683	Δstp1	WTF	-0.49465	0.631633
g6327	Δstp1	WTF	-0.494472	0.778343
g6543	Δstp1	WTF	-0.494117	0.67877
g820	Δstp1	WTF	-0.493642	0.705066
g5156	Δstp1	WTF	-0.493361	0.591614
g1147	Δstp1	WTF	-0.493057	0.747385
g705	Δstp1	WTF	-0.492847	0.812235
g3116	Δstp1	WTF	-0.492657	0.747385
g721	Δstp1	WTF	-0.492491	0.780137
g3574	Δstp1	WTF	-0.491844	0.729435
g3076	Δstp1	WTF	-0.491805	0.72534
g3490	Δstp1	WTF	-0.491755	0.729435
g646	Δstp1	WTF	-0.491267	0.732755
g4381	Δstp1	WTF	-0.490758	0.683054
g4526	Δstp1	WTF	-0.490463	0.76032
g2165	Δstp1	WTF	-0.490212	0.67778
g6678	Δstp1	WTF	-0.490049	0.807664
g3094	Δstp1	WTF	-0.488735	0.762437
g126	Δstp1	WTF	-0.488708	0.812435
g5344	Δstp1	WTF	-0.487964	0.743588
g2395	Δstp1	WTF	-0.487655	0.713175
g2555	Δstp1	WTF	-0.487284	0.724843
g1730	Δstp1	WTF	-0.486343	0.793402
g1334	Δstp1	WTF	-0.486172	0.793687
g795	Δstp1	WTF	-0.486123	0.748227
g2150	Δstp1	WTF	-0.485775	0.780055
g4536	Δstp1	WTF	-0.485559	0.729435
g940	Δstp1	WTF	-0.485519	0.791016
g2029	Δstp1	WTF	-0.484662	0.710057
g5451	Δstp1	WTF	-0.484297	0.729435
g5815	Δstp1	WTF	-0.483977	0.732755
g624	Δstp1	WTF	-0.48372	0.724843
g5973	Δstp1	WTF	-0.483614	0.844287
g6552	Δstp1	WTF	-0.48311	0.747385
g4903	Δstp1	WTF	-0.481746	0.707611
g222	Δstp1	WTF	-0.481068	0.739971
g5477	Δstp1	WTF	-0.48095	0.778343
g3827	Δstp1	WTF	-0.480811	0.67877
g2938	Δstp1	WTF	-0.480706	0.713175
g1607	Δstp1	WTF	-0.480667	0.815635
g6440	Δstp1	WTF	-0.480473	0.778343
g6153	Δstp1	WTF	-0.480201	0.744097
g2408	Δstp1	WTF	-0.479979	0.775807
g488	Δstp1	WTF	-0.479472	0.747385
g2624	Δstp1	WTF	-0.479223	0.665939
g1639	Δstp1	WTF	-0.47893	0.743588
g6075	Δstp1	WTF	-0.477904	0.774646
g5392	Δstp1	WTF	-0.477885	0.747385
g5903	Δstp1	WTF	-0.477744	0.748227
g4074	Δstp1	WTF	-0.477617	0.747385
g4036	Δstp1	WTF	-0.477434	0.707611
g4906	Δstp1	WTF	-0.477276	0.731081
g3293	Δstp1	WTF	-0.477267	0.747385
g2556	Δstp1	WTF	-0.476034	0.752945
g5170	Δstp1	WTF	-0.476004	0.743886
g5448	Δstp1	WTF	-0.475934	0.784639
g4419	Δstp1	WTF	-0.475848	0.692512
g131	Δstp1	WTF	-0.475812	0.784639
g423	Δstp1	WTF	-0.474072	0.729263
g4694	Δstp1	WTF	-0.473083	0.705066
g3026	Δstp1	WTF	-0.473056	0.729263
g6131	Δstp1	WTF	-0.472691	0.784639
g3622	Δstp1	WTF	-0.472547	0.762437
g2335	Δstp1	WTF	-0.471608	0.819224
g4209	Δstp1	WTF	-0.471159	0.785593
g5996	Δstp1	WTF	-0.470893	0.7812
g5613	Δstp1	WTF	-0.47015	0.778343
g3810	Δstp1	WTF	-0.470149	0.679177
g5596	Δstp1	WTF	-0.470067	0.707611
g2394	Δstp1	WTF	-0.469712	0.780137
g2627	Δstp1	WTF	-0.469407	0.743588
g6091	Δstp1	WTF	-0.469038	0.747385
g3803	Δstp1	WTF	-0.468245	0.729263
g4609	Δstp1	WTF	-0.468244	0.778343
g2693	Δstp1	WTF	-0.468211	0.747385
g650	Δstp1	WTF	-0.468015	0.784639
g4886	Δstp1	WTF	-0.467984	0.752945
g93	Δstp1	WTF	-0.467959	0.729263
g3091	Δstp1	WTF	-0.467347	0.729263
g6809	Δstp1	WTF	-0.467219	0.785593
g718	Δstp1	WTF	-0.466986	0.683054
g2434	Δstp1	WTF	-0.46681	0.71321
g522	Δstp1	WTF	-0.466568	0.737568
g4245	Δstp1	WTF	-0.466561	0.803427
g1192	Δstp1	WTF	-0.466157	0.762998
g505	Δstp1	WTF	-0.465922	0.748227
g2713	Δstp1	WTF	-0.46535	0.707611
g1441	Δstp1	WTF	-0.465143	0.707611
g6413	Δstp1	WTF	-0.465088	0.731081
g1090	Δstp1	WTF	-0.464673	0.779578
g6400	Δstp1	WTF	-0.464608	0.76826
g4532	Δstp1	WTF	-0.464512	0.778343
g1658	Δstp1	WTF	-0.464009	0.747385
g3812	Δstp1	WTF	-0.463916	0.738647
g3008	Δstp1	WTF	-0.4626	0.780137
g264	Δstp1	WTF	-0.462433	0.748227
g328	Δstp1	WTF	-0.462341	0.807664
g1101	Δstp1	WTF	-0.462182	0.724843
g1185	Δstp1	WTF	-0.461796	0.713175
g554	Δstp1	WTF	-0.461577	0.742488
g4786	Δstp1	WTF	-0.461392	0.778343
g1694	Δstp1	WTF	-0.461382	0.729263
g5981	Δstp1	WTF	-0.461333	0.768345
g3166	Δstp1	WTF	-0.460457	0.762437
g5452	Δstp1	WTF	-0.460046	0.780721
g2860	Δstp1	WTF	-0.459837	0.738647
g4314	Δstp1	WTF	-0.45956	0.778343
g3058	Δstp1	WTF	-0.459326	0.620667
g534	Δstp1	WTF	-0.458741	0.753858
g1168	Δstp1	WTF	-0.458388	0.778343
g3159	Δstp1	WTF	-0.458049	0.778343
g1016	Δstp1	WTF	-0.457978	0.74997
g4601	Δstp1	WTF	-0.457968	0.761375
g5990	Δstp1	WTF	-0.456654	0.822399
g1036	Δstp1	WTF	-0.45657	0.753858
g1992	Δstp1	WTF	-0.456234	0.729435
g1493	Δstp1	WTF	-0.456182	0.818608
g6145	Δstp1	WTF	-0.455595	0.778343
g2490	Δstp1	WTF	-0.455521	0.784639
g4412	Δstp1	WTF	-0.455092	0.840022
g4495	Δstp1	WTF	-0.454753	0.729435
g3912	Δstp1	WTF	-0.453832	0.739828
g3228	Δstp1	WTF	-0.453734	0.693085
g5079	Δstp1	WTF	-0.453715	0.743588
g3002	Δstp1	WTF	-0.453644	0.747385
g874	Δstp1	WTF	-0.453446	0.738647
g3954	Δstp1	WTF	-0.453439	0.71321
g2542	Δstp1	WTF	-0.4532	0.822399
g5998	Δstp1	WTF	-0.453155	0.729263
g2637	Δstp1	WTF	-0.453121	0.774646
g963	Δstp1	WTF	-0.452717	0.766475
g2835	Δstp1	WTF	-0.452381	0.779578
g5536	Δstp1	WTF	-0.452301	0.65809
g6211	Δstp1	WTF	-0.452252	0.785593
g954	Δstp1	WTF	-0.45121	0.822346
g811	Δstp1	WTF	-0.450799	0.778343
g3048	Δstp1	WTF	-0.45068	0.729263
g5984	Δstp1	WTF	-0.450658	0.747385
g572	Δstp1	WTF	-0.450644	0.776815
g6027	Δstp1	WTF	-0.449819	0.67778
g4894	Δstp1	WTF	-0.449767	0.729435
g1216	Δstp1	WTF	-0.449648	0.747385
g5400	Δstp1	WTF	-0.449502	0.791016
g1296	Δstp1	WTF	-0.448854	0.724843
g1142	Δstp1	WTF	-0.448696	0.791016
g1491	Δstp1	WTF	-0.448334	0.747385
g5518	Δstp1	WTF	-0.447977	0.712059
g6856	Δstp1	WTF	-0.447785	0.779578
g6163	Δstp1	WTF	-0.447671	0.71321
g4970	Δstp1	WTF	-0.447591	0.713175
g1317	Δstp1	WTF	-0.447421	0.743886
g6444	Δstp1	WTF	-0.446618	0.712059
g4498	Δstp1	WTF	-0.446412	0.724843
g6234	Δstp1	WTF	-0.446015	0.67877
g4289	Δstp1	WTF	-0.445287	0.67778
g5609	Δstp1	WTF	-0.445224	0.791691
g5927	Δstp1	WTF	-0.444563	0.729263
g960	Δstp1	WTF	-0.444388	0.738647
g785	Δstp1	WTF	-0.443864	0.752945
g4579	Δstp1	WTF	-0.443705	0.737568
g5199	Δstp1	WTF	-0.443368	0.778343
g4772	Δstp1	WTF	-0.443225	0.705066
g4335	Δstp1	WTF	-0.442728	0.747385
g1277	Δstp1	WTF	-0.442166	0.729263
g3632	Δstp1	WTF	-0.441947	0.72534
g674	Δstp1	WTF	-0.441762	0.683054
g3030	Δstp1	WTF	-0.44176	0.665055
g2478	Δstp1	WTF	-0.441122	0.729435
g3774	Δstp1	WTF	-0.441065	0.76826
g5788	Δstp1	WTF	-0.440925	0.778343
g3185	Δstp1	WTF	-0.439878	0.755653
g5993	Δstp1	WTF	-0.439673	0.747385
g5863	Δstp1	WTF	-0.439554	0.789983
g5054	Δstp1	WTF	-0.4391	0.762998
g5177	Δstp1	WTF	-0.438443	0.778343
g3059	Δstp1	WTF	-0.438179	0.759039
g852	Δstp1	WTF	-0.437857	0.779128
g3241	Δstp1	WTF	-0.437373	0.747385
g1733	Δstp1	WTF	-0.437308	0.778343
g5061	Δstp1	WTF	-0.436562	0.768345
g6029	Δstp1	WTF	-0.436161	0.724843
g2044	Δstp1	WTF	-0.436001	0.775807
g628	Δstp1	WTF	-0.435525	0.784639
g1535	Δstp1	WTF	-0.435302	0.761346
g545	Δstp1	WTF	-0.43517	0.778343
g1980	Δstp1	WTF	-0.434683	0.735461
g4881	Δstp1	WTF	-0.434665	0.76436
g3304	Δstp1	WTF	-0.433957	0.67877
g5621	Δstp1	WTF	-0.433409	0.747385
g725	Δstp1	WTF	-0.432872	0.729263
g4271	Δstp1	WTF	-0.432651	0.803427
g3584	Δstp1	WTF	-0.432363	0.743588
g6705	Δstp1	WTF	-0.43212	0.729435
g4782	Δstp1	WTF	-0.431942	0.713175
g531	Δstp1	WTF	-0.431063	0.71321
g4918	Δstp1	WTF	-0.430712	0.729263
g2022	Δstp1	WTF	-0.43064	0.818259
g6403	Δstp1	WTF	-0.43059	0.762437
g5180	Δstp1	WTF	-0.43054	0.69074
g4880	Δstp1	WTF	-0.429983	0.778343
g1354	Δstp1	WTF	-0.429601	0.778343
g1907	Δstp1	WTF	-0.428771	0.810096
g3971	Δstp1	WTF	-0.428388	0.707611
g3968	Δstp1	WTF	-0.428145	0.729263
g2496	Δstp1	WTF	-0.42796	0.837864
g557	Δstp1	WTF	-0.427711	0.812235
g4857	Δstp1	WTF	-0.427517	0.729435
g5688	Δstp1	WTF	-0.426718	0.774646
g3528	Δstp1	WTF	-0.426375	0.665055
g6637	Δstp1	WTF	-0.426293	0.756483
g6805	Δstp1	WTF	-0.42622	0.780137
g857	Δstp1	WTF	-0.425878	0.780137
g3075	Δstp1	WTF	-0.42587	0.825494
g2357	Δstp1	WTF	-0.425561	0.747385
g3405	Δstp1	WTF	-0.424444	0.791016
g6336	Δstp1	WTF	-0.424249	0.784639
g683	Δstp1	WTF	-0.423735	0.757375
g2259	Δstp1	WTF	-0.423708	0.826638
g952	Δstp1	WTF	-0.423561	0.812235
g3169	Δstp1	WTF	-0.423525	0.724843
g530	Δstp1	WTF	-0.42337	0.785593
g3562	Δstp1	WTF	-0.423241	0.791016
g392	Δstp1	WTF	-0.423077	0.720467
g4528	Δstp1	WTF	-0.422894	0.803427
g5517	Δstp1	WTF	-0.422713	0.735836
g4501	Δstp1	WTF	-0.422478	0.729435
g1006	Δstp1	WTF	-0.422297	0.762437
g294	Δstp1	WTF	-0.422243	0.731081
g3989	Δstp1	WTF	-0.421502	0.784639
g3321	Δstp1	WTF	-0.421456	0.778343
g4678	Δstp1	WTF	-0.420893	0.729435
g210	Δstp1	WTF	-0.420779	0.729263
g5646	Δstp1	WTF	-0.420771	0.751639
g4059	Δstp1	WTF	-0.420382	0.803427
g5047	Δstp1	WTF	-0.420053	0.71939
g3950	Δstp1	WTF	-0.419976	0.791016
g5348	Δstp1	WTF	-0.419705	0.808663
g784	Δstp1	WTF	-0.419264	0.791016
g1666	Δstp1	WTF	-0.418432	0.784639
g2572	Δstp1	WTF	-0.418423	0.802185
g631	Δstp1	WTF	-0.418258	0.778343
g5964	Δstp1	WTF	-0.417521	0.729435
g4510	Δstp1	WTF	-0.417367	0.784639
g407	Δstp1	WTF	-0.41721	0.729435
g5868	Δstp1	WTF	-0.417207	0.754186
g1972	Δstp1	WTF	-0.416771	0.738647
g816	Δstp1	WTF	-0.416608	0.748465
g6636	Δstp1	WTF	-0.416397	0.82965
g3113	Δstp1	WTF	-0.41638	0.807664
g3896	Δstp1	WTF	-0.416294	0.789975
g5194	Δstp1	WTF	-0.416233	0.779578
g1912	Δstp1	WTF	-0.416031	0.784639
g1175	Δstp1	WTF	-0.415813	0.78387
g4283	Δstp1	WTF	-0.414448	0.747385
g91	Δstp1	WTF	-0.413909	0.729263
g5884	Δstp1	WTF	-0.413815	0.803427
g2516	Δstp1	WTF	-0.413322	0.71321
g4347	Δstp1	WTF	-0.412995	0.784639
g3214	Δstp1	WTF	-0.412973	0.739971
g1676	Δstp1	WTF	-0.412787	0.747385
g4870	Δstp1	WTF	-0.412567	0.729263
g1623	Δstp1	WTF	-0.412548	0.642654
g767	Δstp1	WTF	-0.41234	0.778343
g2905	Δstp1	WTF	-0.412088	0.810825
g2710	Δstp1	WTF	-0.411648	0.729263
g6129	Δstp1	WTF	-0.411547	0.796889
g207	Δstp1	WTF	-0.411514	0.743886
g6166	Δstp1	WTF	-0.411101	0.784639
g4210	Δstp1	WTF	-0.410318	0.796889
g4091	Δstp1	WTF	-0.410308	0.705066
g4555	Δstp1	WTF	-0.410098	0.729263
g1421	Δstp1	WTF	-0.409723	0.778343
g58	Δstp1	WTF	-0.409633	0.724843
g4610	Δstp1	WTF	-0.409516	0.778343
g4497	Δstp1	WTF	-0.409483	0.780137
g3414	Δstp1	WTF	-0.409457	0.76826
g3458	Δstp1	WTF	-0.409373	0.784639
g2134	Δstp1	WTF	-0.409254	0.829013
g2877	Δstp1	WTF	-0.40894	0.729263
g5805	Δstp1	WTF	-0.408824	0.729435
g492	Δstp1	WTF	-0.408626	0.791016
g201	Δstp1	WTF	-0.408326	0.778343
g2163	Δstp1	WTF	-0.407889	0.754881
g3500	Δstp1	WTF	-0.407606	0.731081
g1706	Δstp1	WTF	-0.407548	0.757375
g2197	Δstp1	WTF	-0.407325	0.748227
g1188	Δstp1	WTF	-0.407128	0.729382
g4726	Δstp1	WTF	-0.406902	0.852347
g5229	Δstp1	WTF	-0.406766	0.729263
g72	Δstp1	WTF	-0.406282	0.778343
g4776	Δstp1	WTF	-0.40627	0.825494
g1908	Δstp1	WTF	-0.406266	0.789975
g2465	Δstp1	WTF	-0.406202	0.747385
g1831	Δstp1	WTF	-0.406158	0.729263
g2024	Δstp1	WTF	-0.405561	0.761346
g3955	Δstp1	WTF	-0.405122	0.729435
g200	Δstp1	WTF	-0.404956	0.762437
g4900	Δstp1	WTF	-0.404548	0.747385
g2452	Δstp1	WTF	-0.4043	0.76032
g3925	Δstp1	WTF	-0.404152	0.761346
g1854	Δstp1	WTF	-0.403994	0.784639
g3460	Δstp1	WTF	-0.403829	0.784639
g3335	Δstp1	WTF	-0.40367	0.747385
g689	Δstp1	WTF	-0.403656	0.729435
g5824	Δstp1	WTF	-0.403645	0.727254
g5938	Δstp1	WTF	-0.403617	0.779578
g3935	Δstp1	WTF	-0.403613	0.683054
g5258	Δstp1	WTF	-0.403408	0.731081
g4552	Δstp1	WTF	-0.40308	0.778343
g3134	Δstp1	WTF	-0.402734	0.755221
g5411	Δstp1	WTF	-0.40246	0.729263
g4133	Δstp1	WTF	-0.402398	0.747385
g5025	Δstp1	WTF	-0.402292	0.758602
g1186	Δstp1	WTF	-0.401949	0.750635
g411	Δstp1	WTF	-0.401557	0.810096
g5108	Δstp1	WTF	-0.401497	0.779128
g760	Δstp1	WTF	-0.401496	0.72534
g528	Δstp1	WTF	-0.401038	0.785593
g3479	Δstp1	WTF	-0.401009	0.772225
g4259	Δstp1	WTF	-0.400866	0.756483
g3621	Δstp1	WTF	-0.400838	0.76826
g6318	Δstp1	WTF	-0.400551	0.742142
g1504	Δstp1	WTF	-0.400356	0.778343
g3708	Δstp1	WTF	-0.400069	0.816617
g3320	Δstp1	WTF	-0.399999	0.747385
g5906	Δstp1	WTF	-0.399906	0.729263
g4164	Δstp1	WTF	-0.399721	0.809683
g160	Δstp1	WTF	-0.399591	0.880153
g1893	Δstp1	WTF	-0.399344	0.780137
g6623	Δstp1	WTF	-0.39927	0.803427
g6317	Δstp1	WTF	-0.399053	0.747385
g3205	Δstp1	WTF	-0.398636	0.729263
g4021	Δstp1	WTF	-0.398509	0.76032
g307	Δstp1	WTF	-0.398388	0.768345
g3599	Δstp1	WTF	-0.398076	0.752945
g1490	Δstp1	WTF	-0.397865	0.729263
g5617	Δstp1	WTF	-0.397706	0.791016
g861	Δstp1	WTF	-0.39761	0.778343
g1064	Δstp1	WTF	-0.397007	0.768345
g2406	Δstp1	WTF	-0.396037	0.740361
g6368	Δstp1	WTF	-0.395707	0.78037
g897	Δstp1	WTF	-0.395654	0.738647
g3839	Δstp1	WTF	-0.395433	0.819059
g991	Δstp1	WTF	-0.395253	0.729263
g2547	Δstp1	WTF	-0.393751	0.729263
g4956	Δstp1	WTF	-0.393708	0.784639
g3354	Δstp1	WTF	-0.39364	0.729263
g1590	Δstp1	WTF	-0.393404	0.808177
g3125	Δstp1	WTF	-0.393287	0.792708
g5106	Δstp1	WTF	-0.393129	0.812235
g1825	Δstp1	WTF	-0.392928	0.810586
g4893	Δstp1	WTF	-0.392887	0.752945
g1766	Δstp1	WTF	-0.392873	0.72534
g4109	Δstp1	WTF	-0.392684	0.793687
g1463	Δstp1	WTF	-0.391997	0.784639
g199	Δstp1	WTF	-0.391865	0.709282
g1541	Δstp1	WTF	-0.39185	0.729263
g4651	Δstp1	WTF	-0.391742	0.76436
g3160	Δstp1	WTF	-0.391632	0.802185
g318	Δstp1	WTF	-0.391297	0.748227
g2031	Δstp1	WTF	-0.391118	0.780137
g1880	Δstp1	WTF	-0.390521	0.812235
g5314	Δstp1	WTF	-0.390423	0.807664
g3005	Δstp1	WTF	-0.390152	0.780137
g5072	Δstp1	WTF	-0.390092	0.729382
g2189	Δstp1	WTF	-0.390044	0.76826
g3763	Δstp1	WTF	-0.389949	0.76032
g1564	Δstp1	WTF	-0.389768	0.762437
g68	Δstp1	WTF	-0.389424	0.825494
g4393	Δstp1	WTF	-0.389424	0.780137
g1991	Δstp1	WTF	-0.389208	0.810096
g296	Δstp1	WTF	-0.388921	0.743967
g3474	Δstp1	WTF	-0.388756	0.747385
g3392	Δstp1	WTF	-0.388026	0.838403
g5002	Δstp1	WTF	-0.387971	0.71321
g1058	Δstp1	WTF	-0.387794	0.780137
g5425	Δstp1	WTF	-0.387556	0.812235
g2332	Δstp1	WTF	-0.387317	0.799836
g6900	Δstp1	WTF	-0.387117	0.940256
g6137	Δstp1	WTF	-0.386955	0.780137
g1794	Δstp1	WTF	-0.386572	0.724843
g4440	Δstp1	WTF	-0.386406	0.812235
g5731	Δstp1	WTF	-0.386384	0.791652
g132	Δstp1	WTF	-0.386308	0.747385
g4743	Δstp1	WTF	-0.385438	0.748227
g1772	Δstp1	WTF	-0.383636	0.826638
g2537	Δstp1	WTF	-0.383396	0.826638
g2728	Δstp1	WTF	-0.382939	0.812235
g695	Δstp1	WTF	-0.38275	0.729435
g6732	Δstp1	WTF	-0.382634	0.87611
g643	Δstp1	WTF	-0.38251	0.747385
g4152	Δstp1	WTF	-0.382425	0.780137
g5850	Δstp1	WTF	-0.381954	0.780137
g4167	Δstp1	WTF	-0.381717	0.747385
g1420	Δstp1	WTF	-0.381003	0.778343
g5525	Δstp1	WTF	-0.380619	0.778343
g5063	Δstp1	WTF	-0.379922	0.729435
g4343	Δstp1	WTF	-0.379804	0.729435
g1931	Δstp1	WTF	-0.379366	0.7812
g330	Δstp1	WTF	-0.379092	0.748227
g111	Δstp1	WTF	-0.378773	0.836259
g130	Δstp1	WTF	-0.378702	0.790421
g6407	Δstp1	WTF	-0.378669	0.76826
g146	Δstp1	WTF	-0.377481	0.859322
g358	Δstp1	WTF	-0.377137	0.826638
g4859	Δstp1	WTF	-0.377073	0.780137
g953	Δstp1	WTF	-0.377037	0.772225
g3833	Δstp1	WTF	-0.376177	0.812135
g564	Δstp1	WTF	-0.376116	0.808663
g2432	Δstp1	WTF	-0.375937	0.729435
g471	Δstp1	WTF	-0.375838	0.778343
g6533	Δstp1	WTF	-0.375668	0.825494
g6871	Δstp1	WTF	-0.375588	0.952976
g5910	Δstp1	WTF	-0.375412	0.748227
g770	Δstp1	WTF	-0.375046	0.747385
g4048	Δstp1	WTF	-0.37471	0.762437
g439	Δstp1	WTF	-0.374491	0.784639
g6245	Δstp1	WTF	-0.374478	0.705066
g4819	Δstp1	WTF	-0.373809	0.747385
g6225	Δstp1	WTF	-0.373745	0.778343
g2689	Δstp1	WTF	-0.373669	0.780137
g1336	Δstp1	WTF	-0.373645	0.778764
g5746	Δstp1	WTF	-0.373562	0.729435
g4318	Δstp1	WTF	-0.373154	0.731081
g2696	Δstp1	WTF	-0.373088	0.770951
g1381	Δstp1	WTF	-0.372871	0.738647
g1842	Δstp1	WTF	-0.372374	0.803427
g2872	Δstp1	WTF	-0.372321	0.729435
g3685	Δstp1	WTF	-0.372235	0.778343
g6174	Δstp1	WTF	-0.372161	0.756566
g6259	Δstp1	WTF	-0.371793	0.778343
g2998	Δstp1	WTF	-0.371651	0.928736
g4469	Δstp1	WTF	-0.371562	0.825494
g2904	Δstp1	WTF	-0.371441	0.785593
g2245	Δstp1	WTF	-0.371428	0.780137
g3931	Δstp1	WTF	-0.371411	0.784639
g4595	Δstp1	WTF	-0.371333	0.778343
g3643	Δstp1	WTF	-0.371307	0.747385
g821	Δstp1	WTF	-0.370775	0.71321
g3608	Δstp1	WTF	-0.37072	0.729435
g3401	Δstp1	WTF	-0.370647	0.761346
g105	Δstp1	WTF	-0.370192	0.758762
g3262	Δstp1	WTF	-0.370047	0.762437
g5612	Δstp1	WTF	-0.369897	0.784639
g1913	Δstp1	WTF	-0.369879	0.779578
g1041	Δstp1	WTF	-0.369862	0.854011
g2724	Δstp1	WTF	-0.36785	0.837054
g2738	Δstp1	WTF	-0.367643	0.752945
g3286	Δstp1	WTF	-0.366848	0.779128
g4397	Δstp1	WTF	-0.36679	0.808177
g1458	Δstp1	WTF	-0.366445	0.758602
g547	Δstp1	WTF	-0.366011	0.7812
g6629	Δstp1	WTF	-0.365996	0.927451
g1776	Δstp1	WTF	-0.36594	0.778343
g5363	Δstp1	WTF	-0.365728	0.729263
g3004	Δstp1	WTF	-0.36549	0.729435
g678	Δstp1	WTF	-0.365058	0.747385
g726	Δstp1	WTF	-0.364986	0.784639
g4775	Δstp1	WTF	-0.364756	0.779128
g573	Δstp1	WTF	-0.363871	0.791016
g994	Δstp1	WTF	-0.363631	0.804479
g5157	Δstp1	WTF	-0.363248	0.7812
g5913	Δstp1	WTF	-0.363184	0.747385
g4129	Δstp1	WTF	-0.363123	0.821619
g1091	Δstp1	WTF	-0.363025	0.76826
g2801	Δstp1	WTF	-0.36297	0.748227
g5410	Δstp1	WTF	-0.362516	0.778343
g500	Δstp1	WTF	-0.362317	0.784639
g5699	Δstp1	WTF	-0.362174	0.761346
g2583	Δstp1	WTF	-0.361897	0.752853
g542	Δstp1	WTF	-0.361883	0.729435
g36	Δstp1	WTF	-0.361741	0.846195
g4580	Δstp1	WTF	-0.361626	0.780137
g1395	Δstp1	WTF	-0.361622	0.759039
g585	Δstp1	WTF	-0.361477	0.748227
g1774	Δstp1	WTF	-0.361378	0.84254
g3739	Δstp1	WTF	-0.360123	0.727154
g4770	Δstp1	WTF	-0.359852	0.761375
g6280	Δstp1	WTF	-0.359668	0.801894
g4792	Δstp1	WTF	-0.358745	0.747385
g3671	Δstp1	WTF	-0.358405	0.784639
g6328	Δstp1	WTF	-0.35819	0.800072
g2409	Δstp1	WTF	-0.357647	0.747385
g6084	Δstp1	WTF	-0.357634	0.791016
g2275	Δstp1	WTF	-0.35696	0.768345
g2886	Δstp1	WTF	-0.356846	0.801076
g2371	Δstp1	WTF	-0.356668	0.778343
g4040	Δstp1	WTF	-0.355703	0.793402
g3773	Δstp1	WTF	-0.355371	0.742488
g589	Δstp1	WTF	-0.355204	0.732755
g1697	Δstp1	WTF	-0.355182	0.784639
g6288	Δstp1	WTF	-0.354532	0.757375
g1127	Δstp1	WTF	-0.354507	0.778343
g1501	Δstp1	WTF	-0.354306	0.808177
g5929	Δstp1	WTF	-0.353753	0.784639
g1408	Δstp1	WTF	-0.353692	0.744097
g1078	Δstp1	WTF	-0.352895	0.784639
g3397	Δstp1	WTF	-0.352776	0.85262
g6159	Δstp1	WTF	-0.352357	0.747385
g908	Δstp1	WTF	-0.352117	0.778343
g1725	Δstp1	WTF	-0.351612	0.748227
g3615	Δstp1	WTF	-0.351281	0.729263
g3344	Δstp1	WTF	-0.351118	0.747385
g4064	Δstp1	WTF	-0.350391	0.79945
g581	Δstp1	WTF	-0.350274	0.729435
g2933	Δstp1	WTF	-0.350245	0.743588
g584	Δstp1	WTF	-0.350227	0.818332
g4405	Δstp1	WTF	-0.349563	0.778343
g3807	Δstp1	WTF	-0.349024	0.761346
g1233	Δstp1	WTF	-0.348762	0.772225
g5690	Δstp1	WTF	-0.348553	0.780137
g4043	Δstp1	WTF	-0.348547	0.76053
g1692	Δstp1	WTF	-0.348423	0.825494
g6822	Δstp1	WTF	-0.348337	0.738647
g4096	Δstp1	WTF	-0.347847	0.731081
g5507	Δstp1	WTF	-0.347727	0.747385
g2256	Δstp1	WTF	-0.347635	0.729263
g3175	Δstp1	WTF	-0.34762	0.761346
g2898	Δstp1	WTF	-0.347568	0.776815
g4075	Δstp1	WTF	-0.347522	0.784639
g3488	Δstp1	WTF	-0.347353	0.747385
g401	Δstp1	WTF	-0.346955	0.752404
g5769	Δstp1	WTF	-0.346443	0.961279
g4340	Δstp1	WTF	-0.346283	0.852188
g1071	Δstp1	WTF	-0.345877	0.78214
g2870	Δstp1	WTF	-0.345869	0.781528
g4690	Δstp1	WTF	-0.345825	0.799004
g5166	Δstp1	WTF	-0.345617	0.784639
g3232	Δstp1	WTF	-0.345234	0.729435
g282	Δstp1	WTF	-0.344174	0.779128
g2389	Δstp1	WTF	-0.343724	0.747385
g1910	Δstp1	WTF	-0.343668	0.775807
g2489	Δstp1	WTF	-0.343552	0.826638
g4002	Δstp1	WTF	-0.343523	0.780137
g4698	Δstp1	WTF	-0.34278	0.840083
g4349	Δstp1	WTF	-0.341967	0.748227
g6209	Δstp1	WTF	-0.341936	0.793687
g2080	Δstp1	WTF	-0.341739	0.854011
g753	Δstp1	WTF	-0.341677	0.825494
g2086	Δstp1	WTF	-0.341013	0.742142
g4546	Δstp1	WTF	-0.340607	0.759039
g3236	Δstp1	WTF	-0.33949	0.84401
g1212	Δstp1	WTF	-0.339253	0.813077
g6854	Δstp1	WTF	-0.339048	0.778343
g4930	Δstp1	WTF	-0.339005	0.825494
g3110	Δstp1	WTF	-0.338745	0.778343
g606	Δstp1	WTF	-0.338574	0.729435
g2198	Δstp1	WTF	-0.338054	0.825494
g6158	Δstp1	WTF	-0.337775	0.808663
g814	Δstp1	WTF	-0.337462	0.779128
g1365	Δstp1	WTF	-0.337434	0.838252
g1293	Δstp1	WTF	-0.337114	0.817811
g5674	Δstp1	WTF	-0.336833	0.782773
g4961	Δstp1	WTF	-0.336216	0.768345
g340	Δstp1	WTF	-0.335492	0.724843
g315	Δstp1	WTF	-0.335405	0.801625
g1035	Δstp1	WTF	-0.335177	0.762437
g944	Δstp1	WTF	-0.335006	0.808663
g5917	Δstp1	WTF	-0.334832	0.808458
g497	Δstp1	WTF	-0.334618	0.780137
g159	Δstp1	WTF	-0.334436	0.778343
g4783	Δstp1	WTF	-0.334166	0.818377
g4768	Δstp1	WTF	-0.333953	0.747385
g3944	Δstp1	WTF	-0.333803	0.784639
g4357	Δstp1	WTF	-0.333423	0.763502
g6195	Δstp1	WTF	-0.333412	0.748227
g5820	Δstp1	WTF	-0.333407	0.779578
g6323	Δstp1	WTF	-0.333253	0.778343
g1461	Δstp1	WTF	-0.333149	0.812235
g4680	Δstp1	WTF	-0.33309	0.778343
g2524	Δstp1	WTF	-0.332593	0.801894
g4921	Δstp1	WTF	-0.33209	0.801168
g6268	Δstp1	WTF	-0.33165	0.729435
g5024	Δstp1	WTF	-0.331322	0.785593
g4746	Δstp1	WTF	-0.331319	0.785209
g5848	Δstp1	WTF	-0.331238	0.771926
g3216	Δstp1	WTF	-0.331145	0.854011
g4597	Δstp1	WTF	-0.331096	0.847148
g3830	Δstp1	WTF	-0.330901	0.784639
g1219	Δstp1	WTF	-0.330414	0.762437
g5671	Δstp1	WTF	-0.329727	0.812435
g1834	Δstp1	WTF	-0.329416	0.731081
g4996	Δstp1	WTF	-0.328855	0.778343
g3949	Δstp1	WTF	-0.32872	0.777559
g4888	Δstp1	WTF	-0.3281	0.778343
g2528	Δstp1	WTF	-0.327851	0.856411
g5220	Δstp1	WTF	-0.327488	0.812235
g1266	Δstp1	WTF	-0.32747	0.852415
g4453	Δstp1	WTF	-0.326645	0.76826
g2529	Δstp1	WTF	-0.326334	0.780137
g5641	Δstp1	WTF	-0.325742	0.780137
g2937	Δstp1	WTF	-0.32524	0.776815
g853	Δstp1	WTF	-0.324718	0.76826
g2334	Δstp1	WTF	-0.324548	0.780137
g314	Δstp1	WTF	-0.324255	0.793687
g1701	Δstp1	WTF	-0.324153	0.748227
g6143	Δstp1	WTF	-0.324114	0.780137
g1238	Δstp1	WTF	-0.324063	0.775043
g5548	Δstp1	WTF	-0.323307	0.759039
g5137	Δstp1	WTF	-0.323241	0.812814
g5897	Δstp1	WTF	-0.323158	0.758602
g5535	Δstp1	WTF	-0.323035	0.826515
g255	Δstp1	WTF	-0.322702	0.859322
g2532	Δstp1	WTF	-0.322683	0.737568
g503	Δstp1	WTF	-0.322563	0.857387
g156	Δstp1	WTF	-0.32255	0.754881
g6147	Δstp1	WTF	-0.322539	0.826638
g1343	Δstp1	WTF	-0.32253	0.812235
g4135	Δstp1	WTF	-0.322077	0.780137
g4203	Δstp1	WTF	-0.322068	0.810096
g3951	Δstp1	WTF	-0.321529	0.812235
g5859	Δstp1	WTF	-0.321441	0.780137
g1530	Δstp1	WTF	-0.320618	0.804659
g6146	Δstp1	WTF	-0.320383	0.808663
g1503	Δstp1	WTF	-0.320253	0.798293
g4812	Δstp1	WTF	-0.320203	0.81289
g3699	Δstp1	WTF	-0.319794	0.753932
g5829	Δstp1	WTF	-0.319584	0.852347
g5817	Δstp1	WTF	-0.319451	0.868693
g3664	Δstp1	WTF	-0.3194	0.761346
g626	Δstp1	WTF	-0.318311	0.729435
g780	Δstp1	WTF	-0.318184	0.778343
g183	Δstp1	WTF	-0.317979	0.846195
g1290	Δstp1	WTF	-0.317784	0.872466
g1572	Δstp1	WTF	-0.317718	0.791016
g3365	Δstp1	WTF	-0.317413	0.825494
g2593	Δstp1	WTF	-0.317001	0.748227
g2345	Δstp1	WTF	-0.316854	0.785593
g4001	Δstp1	WTF	-0.316785	0.778343
g155	Δstp1	WTF	-0.316758	0.778343
g92	Δstp1	WTF	-0.316714	0.828561
g4958	Δstp1	WTF	-0.316696	0.84254
g570	Δstp1	WTF	-0.316673	0.780137
g562	Δstp1	WTF	-0.316013	0.7812
g5209	Δstp1	WTF	-0.315845	0.778343
g4458	Δstp1	WTF	-0.315414	0.775807
g4493	Δstp1	WTF	-0.315073	0.729263
g5046	Δstp1	WTF	-0.315051	0.742488
g1321	Δstp1	WTF	-0.315002	0.743588
g299	Δstp1	WTF	-0.314756	0.795784
g3538	Δstp1	WTF	-0.314611	0.752853
g2749	Δstp1	WTF	-0.31458	0.729435
g5165	Δstp1	WTF	-0.314441	0.762437
g4735	Δstp1	WTF	-0.313993	0.780137
g971	Δstp1	WTF	-0.313865	0.774646
g5962	Δstp1	WTF	-0.313473	0.729435
g6689	Δstp1	WTF	-0.31313	0.854011
g3085	Δstp1	WTF	-0.313026	0.789975
g5067	Δstp1	WTF	-0.312951	0.847773
g6154	Δstp1	WTF	-0.312615	0.780137
g4636	Δstp1	WTF	-0.312464	0.778343
g3559	Δstp1	WTF	-0.312331	0.856744
g174	Δstp1	WTF	-0.312245	0.76826
g3850	Δstp1	WTF	-0.311891	0.859322
g697	Δstp1	WTF	-0.31128	0.778343
g3142	Δstp1	WTF	-0.31076	0.859432
g3332	Δstp1	WTF	-0.310712	0.778343
g2337	Δstp1	WTF	-0.310429	0.825494
g4280	Δstp1	WTF	-0.310383	0.76032
g3678	Δstp1	WTF	-0.310321	0.785593
g5330	Δstp1	WTF	-0.310123	0.778343
g1682	Δstp1	WTF	-0.309974	0.825397
g1786	Δstp1	WTF	-0.309483	0.818332
g1159	Δstp1	WTF	-0.30943	0.823013
g2123	Δstp1	WTF	-0.309419	0.791016
g124	Δstp1	WTF	-0.309407	0.825494
g2231	Δstp1	WTF	-0.309234	0.784639
g185	Δstp1	WTF	-0.309163	0.812235
g2716	Δstp1	WTF	-0.309077	0.778343
g4731	Δstp1	WTF	-0.308793	0.789975
g5574	Δstp1	WTF	-0.308767	0.762998
g6326	Δstp1	WTF	-0.308435	0.778343
g3269	Δstp1	WTF	-0.308295	0.778343
g2663	Δstp1	WTF	-0.308097	0.755653
g5851	Δstp1	WTF	-0.307102	0.738647
g6800	Δstp1	WTF	-0.306227	0.869019
g1108	Δstp1	WTF	-0.30583	0.748227
g6389	Δstp1	WTF	-0.305777	0.778343
g5173	Δstp1	WTF	-0.305656	0.771926
g6593	Δstp1	WTF	-0.305494	0.826638
g6229	Δstp1	WTF	-0.305285	0.778343
g1534	Δstp1	WTF	-0.305223	0.857387
g485	Δstp1	WTF	-0.305059	0.847148
g1742	Δstp1	WTF	-0.304852	0.784639
g5775	Δstp1	WTF	-0.304372	0.785593
g5128	Δstp1	WTF	-0.304271	0.846195
g5816	Δstp1	WTF	-0.304253	0.784639
g454	Δstp1	WTF	-0.30413	0.752404
g4732	Δstp1	WTF	-0.304107	0.729435
g4966	Δstp1	WTF	-0.304007	0.771926
g3899	Δstp1	WTF	-0.303739	0.747385
g1244	Δstp1	WTF	-0.303446	0.793975
g3204	Δstp1	WTF	-0.303388	0.778343
g854	Δstp1	WTF	-0.303358	0.847148
g490	Δstp1	WTF	-0.303344	0.778343
g5221	Δstp1	WTF	-0.303332	0.791016
g977	Δstp1	WTF	-0.303288	0.775807
g6204	Δstp1	WTF	-0.303156	0.84596
g3595	Δstp1	WTF	-0.302328	0.819023
g2187	Δstp1	WTF	-0.302124	0.762437
g5852	Δstp1	WTF	-0.301982	0.81993
g5060	Δstp1	WTF	-0.301668	0.778343
g5164	Δstp1	WTF	-0.301044	0.780137
g457	Δstp1	WTF	-0.300896	0.76436
g373	Δstp1	WTF	-0.299645	0.732755
g6760	Δstp1	WTF	-0.299548	0.791016
g2087	Δstp1	WTF	-0.299094	0.877734
g4489	Δstp1	WTF	-0.298904	0.779578
g5257	Δstp1	WTF	-0.298851	0.761346
g4692	Δstp1	WTF	-0.298838	0.76826
g5739	Δstp1	WTF	-0.298618	0.825494
g5618	Δstp1	WTF	-0.298535	0.752404
g2033	Δstp1	WTF	-0.298313	0.779578
g928	Δstp1	WTF	-0.297914	0.808458
g2143	Δstp1	WTF	-0.297694	0.778343
g3476	Δstp1	WTF	-0.297165	0.789975
g4437	Δstp1	WTF	-0.296838	0.7812
g2416	Δstp1	WTF	-0.296654	0.763502
g1065	Δstp1	WTF	-0.296395	0.780137
g1135	Δstp1	WTF	-0.296148	0.778343
g6220	Δstp1	WTF	-0.296042	0.780137
g6254	Δstp1	WTF	-0.295548	0.791016
g6396	Δstp1	WTF	-0.295244	0.84204
g4194	Δstp1	WTF	-0.294869	0.778343
g3644	Δstp1	WTF	-0.29457	0.780137
g3552	Δstp1	WTF	-0.294497	0.752291
g5497	Δstp1	WTF	-0.294236	0.85262
g4070	Δstp1	WTF	-0.294063	0.87984
g516	Δstp1	WTF	-0.293625	0.779578
g1399	Δstp1	WTF	-0.29358	0.812235
g2949	Δstp1	WTF	-0.293373	0.780137
g362	Δstp1	WTF	-0.293239	0.810096
g3454	Δstp1	WTF	-0.293199	0.840836
g241	Δstp1	WTF	-0.293153	0.812235
g1039	Δstp1	WTF	-0.292987	0.813077
g1538	Δstp1	WTF	-0.292955	0.823059
g2249	Δstp1	WTF	-0.292892	0.753858
g6120	Δstp1	WTF	-0.291923	0.829764
g5183	Δstp1	WTF	-0.291857	0.778343
g4626	Δstp1	WTF	-0.291564	0.825494
g2652	Δstp1	WTF	-0.29127	0.875294
g4530	Δstp1	WTF	-0.290741	0.826638
g524	Δstp1	WTF	-0.290731	0.780137
g1120	Δstp1	WTF	-0.290595	0.826638
g249	Δstp1	WTF	-0.290534	0.842847
g4315	Δstp1	WTF	-0.290532	0.825494
g1727	Δstp1	WTF	-0.29053	0.762437
g691	Δstp1	WTF	-0.290323	0.743588
g261	Δstp1	WTF	-0.290162	0.780137
g2884	Δstp1	WTF	-0.290125	0.791016
g2398	Δstp1	WTF	-0.290092	0.785593
g143	Δstp1	WTF	-0.289942	0.780137
g418	Δstp1	WTF	-0.289699	0.776815
g686	Δstp1	WTF	-0.289678	0.835652
g1423	Δstp1	WTF	-0.28931	0.943665
g3815	Δstp1	WTF	-0.28923	0.840265
g3237	Δstp1	WTF	-0.289084	0.76826
g1579	Δstp1	WTF	-0.28906	0.852739
g2584	Δstp1	WTF	-0.288995	0.841627
g1981	Δstp1	WTF	-0.288429	0.859432
g2629	Δstp1	WTF	-0.288406	0.778343
g5905	Δstp1	WTF	-0.288363	0.780137
g5896	Δstp1	WTF	-0.287725	0.824442
g5632	Δstp1	WTF	-0.287632	0.812235
g274	Δstp1	WTF	-0.287192	0.772003
g3187	Δstp1	WTF	-0.286288	0.812435
g5057	Δstp1	WTF	-0.286232	0.791016
g5319	Δstp1	WTF	-0.285961	0.789975
g4920	Δstp1	WTF	-0.285808	0.808663
g6487	Δstp1	WTF	-0.28544	0.82965
g5393	Δstp1	WTF	-0.285425	0.785593
g2260	Δstp1	WTF	-0.285006	0.762437
g817	Δstp1	WTF	-0.284846	0.826515
g4140	Δstp1	WTF	-0.284822	0.86805
g2834	Δstp1	WTF	-0.284621	0.791016
g1345	Δstp1	WTF	-0.284388	0.775807
g1070	Δstp1	WTF	-0.283974	0.870938
g1469	Δstp1	WTF	-0.283862	0.747385
g2802	Δstp1	WTF	-0.283602	0.802474
g5113	Δstp1	WTF	-0.283601	0.859322
g5465	Δstp1	WTF	-0.283466	0.824442
g4908	Δstp1	WTF	-0.283402	0.791691
g5331	Δstp1	WTF	-0.282919	0.778343
g4662	Δstp1	WTF	-0.282914	0.854011
g5303	Δstp1	WTF	-0.282707	0.791016
g4583	Δstp1	WTF	-0.282543	0.840994
g5323	Δstp1	WTF	-0.282444	0.807664
g2847	Δstp1	WTF	-0.282274	0.825494
g4821	Δstp1	WTF	-0.282194	0.812235
g1722	Δstp1	WTF	-0.282191	0.780137
g883	Δstp1	WTF	-0.281879	0.784639
g1300	Δstp1	WTF	-0.281002	0.815635
g6041	Δstp1	WTF	-0.280999	0.887175
g6526	Δstp1	WTF	-0.280768	0.967317
g6494	Δstp1	WTF	-0.280539	0.940957
g5747	Δstp1	WTF	-0.280423	0.778343
g4588	Δstp1	WTF	-0.280224	0.808663
g4693	Δstp1	WTF	-0.280173	0.784639
g2162	Δstp1	WTF	-0.280138	0.856049
g1208	Δstp1	WTF	-0.279916	0.802647
g4594	Δstp1	WTF	-0.2798	0.859322
g6417	Δstp1	WTF	-0.279753	0.802185
g442	Δstp1	WTF	-0.27905	0.85262
g2440	Δstp1	WTF	-0.278686	0.812235
g176	Δstp1	WTF	-0.2785	0.829013
g2241	Δstp1	WTF	-0.278327	0.778343
g1677	Δstp1	WTF	-0.278272	0.778343
g4391	Δstp1	WTF	-0.278122	0.778343
g30	Δstp1	WTF	-0.27789	0.829458
g5187	Δstp1	WTF	-0.27785	0.825494
g1291	Δstp1	WTF	-0.277597	0.842847
g1437	Δstp1	WTF	-0.277502	0.778343
g3440	Δstp1	WTF	-0.277282	0.851613
g3649	Δstp1	WTF	-0.277169	0.854011
g1965	Δstp1	WTF	-0.277147	0.755653
g6265	Δstp1	WTF	-0.276957	0.807547
g5912	Δstp1	WTF	-0.276797	0.779128
g1242	Δstp1	WTF	-0.276701	0.823788
g4534	Δstp1	WTF	-0.276693	0.807699
g1327	Δstp1	WTF	-0.276419	0.778343
g2588	Δstp1	WTF	-0.275898	0.779578
g4124	Δstp1	WTF	-0.27582	0.780137
g404	Δstp1	WTF	-0.275503	0.748227
g2064	Δstp1	WTF	-0.275415	0.868074
g6178	Δstp1	WTF	-0.275367	0.859322
g2623	Δstp1	WTF	-0.275296	0.823996
g1929	Δstp1	WTF	-0.27526	0.84254
g1840	Δstp1	WTF	-0.275259	0.784639
g2210	Δstp1	WTF	-0.273809	0.780137
g989	Δstp1	WTF	-0.27371	0.821619
g3906	Δstp1	WTF	-0.273443	0.796688
g6590	Δstp1	WTF	-0.273079	0.925239
g5001	Δstp1	WTF	-0.272993	0.779128
g739	Δstp1	WTF	-0.272161	0.780645
g5902	Δstp1	WTF	-0.271648	0.778343
g6284	Δstp1	WTF	-0.271314	0.829458
g538	Δstp1	WTF	-0.270952	0.82965
g472	Δstp1	WTF	-0.270906	0.811349
g761	Δstp1	WTF	-0.270851	0.791016
g2843	Δstp1	WTF	-0.270127	0.859341
g6690	Δstp1	WTF	-0.269567	0.876129
g2541	Δstp1	WTF	-0.269212	0.779128
g2314	Δstp1	WTF	-0.268375	0.778343
g6000	Δstp1	WTF	-0.268085	0.775043
g5831	Δstp1	WTF	-0.268033	0.778343
g224	Δstp1	WTF	-0.267978	0.819499
g3565	Δstp1	WTF	-0.267726	0.812435
g4917	Δstp1	WTF	-0.267109	0.824442
g6306	Δstp1	WTF	-0.266973	0.859322
g4251	Δstp1	WTF	-0.266657	0.807547
g4790	Δstp1	WTF	-0.266492	0.917358
g6156	Δstp1	WTF	-0.266411	0.785593
g4191	Δstp1	WTF	-0.266048	0.859322
g6015	Δstp1	WTF	-0.265989	0.784639
g6710	Δstp1	WTF	-0.265437	0.825494
g1596	Δstp1	WTF	-0.265146	0.859322
g1844	Δstp1	WTF	-0.265115	0.84254
g1498	Δstp1	WTF	-0.265086	0.826515
g5789	Δstp1	WTF	-0.265026	0.771249
g892	Δstp1	WTF	-0.264738	0.825494
g5131	Δstp1	WTF	-0.264424	0.835823
g6054	Δstp1	WTF	-0.26413	0.846221
g6014	Δstp1	WTF	-0.264028	0.867805
g2653	Δstp1	WTF	-0.263656	0.826638
g6244	Δstp1	WTF	-0.263566	0.818608
g5169	Δstp1	WTF	-0.26285	0.7812
g3572	Δstp1	WTF	-0.262803	0.802474
g154	Δstp1	WTF	-0.262732	0.775807
g4267	Δstp1	WTF	-0.262698	0.785593
g2067	Δstp1	WTF	-0.262641	0.829764
g4062	Δstp1	WTF	-0.262598	0.838318
g1111	Δstp1	WTF	-0.261711	0.7812
g1509	Δstp1	WTF	-0.261641	0.857387
g3396	Δstp1	WTF	-0.261403	0.791653
g669	Δstp1	WTF	-0.260772	0.825494
g5418	Δstp1	WTF	-0.260738	0.84596
g5506	Δstp1	WTF	-0.260707	0.791652
g4708	Δstp1	WTF	-0.260098	0.810096
g1364	Δstp1	WTF	-0.260077	0.885371
g3638	Δstp1	WTF	-0.260031	0.869258
g5605	Δstp1	WTF	-0.259561	0.87187
g5644	Δstp1	WTF	-0.25935	0.846221
g3659	Δstp1	WTF	-0.258482	0.81756
g6203	Δstp1	WTF	-0.258474	0.826638
g1205	Δstp1	WTF	-0.258086	0.803427
g806	Δstp1	WTF	-0.257963	0.808048
g5225	Δstp1	WTF	-0.257691	0.803427
g4647	Δstp1	WTF	-0.257644	0.815867
g4604	Δstp1	WTF	-0.257508	0.812235
g1625	Δstp1	WTF	-0.257403	0.823375
g3496	Δstp1	WTF	-0.257316	0.759039
g4309	Δstp1	WTF	-0.256997	0.835652
g2487	Δstp1	WTF	-0.256695	0.84204
g1698	Δstp1	WTF	-0.256518	0.84254
g5074	Δstp1	WTF	-0.256509	0.778343
g6446	Δstp1	WTF	-0.256377	0.890249
g4264	Δstp1	WTF	-0.255724	0.886183
g252	Δstp1	WTF	-0.255446	0.85596
g967	Δstp1	WTF	-0.255212	0.866546
g4740	Δstp1	WTF	-0.254755	0.808177
g2052	Δstp1	WTF	-0.254285	0.779128
g6686	Δstp1	WTF	-0.25325	0.976102
g3138	Δstp1	WTF	-0.253198	0.762437
g26	Δstp1	WTF	-0.253195	0.836259
g2426	Δstp1	WTF	-0.253132	0.872679
g2920	Δstp1	WTF	-0.253081	0.803427
g4523	Δstp1	WTF	-0.252893	0.7812
g513	Δstp1	WTF	-0.25283	0.774646
g6063	Δstp1	WTF	-0.252764	0.785593
g4963	Δstp1	WTF	-0.252427	0.791016
g1569	Δstp1	WTF	-0.252243	0.873203
g2025	Δstp1	WTF	-0.252202	0.826638
g3266	Δstp1	WTF	-0.251701	0.856049
g3069	Δstp1	WTF	-0.251644	0.812235
g4414	Δstp1	WTF	-0.251518	0.846221
g2363	Δstp1	WTF	-0.251438	0.864844
g3015	Δstp1	WTF	-0.25142	0.802185
g4500	Δstp1	WTF	-0.251169	0.856049
g6729	Δstp1	WTF	-0.251138	0.822346
g5700	Δstp1	WTF	-0.250828	0.780137
g1919	Δstp1	WTF	-0.250325	0.841627
g5806	Δstp1	WTF	-0.250297	0.803427
g5895	Δstp1	WTF	-0.250165	0.88848
g4537	Δstp1	WTF	-0.250158	0.778343
g5982	Δstp1	WTF	-0.250157	0.784639
g5585	Δstp1	WTF	-0.250131	0.826638
g6322	Δstp1	WTF	-0.249946	0.886183
g5748	Δstp1	WTF	-0.249747	0.786442
g5096	Δstp1	WTF	-0.249671	0.763502
g4163	Δstp1	WTF	-0.249232	0.828561
g4007	Δstp1	WTF	-0.249147	0.913873
g4285	Δstp1	WTF	-0.248506	0.882298
g913	Δstp1	WTF	-0.248492	0.785593
g88	Δstp1	WTF	-0.248205	0.827726
g5485	Δstp1	WTF	-0.248167	0.780137
g2412	Δstp1	WTF	-0.24815	0.859322
g4933	Δstp1	WTF	-0.248036	0.859322
g1314	Δstp1	WTF	-0.247881	0.801894
g2230	Δstp1	WTF	-0.247812	0.808663
g4110	Δstp1	WTF	-0.247713	0.838403
g5379	Δstp1	WTF	-0.247529	0.803427
g5120	Δstp1	WTF	-0.247431	0.784639
g1640	Δstp1	WTF	-0.246774	0.826515
g6139	Δstp1	WTF	-0.246771	0.81756
g4215	Δstp1	WTF	-0.246312	0.812235
g2185	Δstp1	WTF	-0.245974	0.893558
g4189	Δstp1	WTF	-0.245819	0.762998
g4914	Δstp1	WTF	-0.24536	0.835823
g6379	Δstp1	WTF	-0.244746	0.784639
g4406	Δstp1	WTF	-0.244676	0.868074
g1018	Δstp1	WTF	-0.244482	0.859322
g3156	Δstp1	WTF	-0.244106	0.840022
g2581	Δstp1	WTF	-0.243993	0.837054
g6255	Δstp1	WTF	-0.243775	0.856292
g3996	Δstp1	WTF	-0.243419	0.791016
g228	Δstp1	WTF	-0.243353	0.810825
g1206	Δstp1	WTF	-0.243076	0.885371
g5325	Δstp1	WTF	-0.24302	0.829013
g2125	Δstp1	WTF	-0.242943	0.784639
g1138	Δstp1	WTF	-0.242857	0.869162
g5513	Δstp1	WTF	-0.242844	0.893558
g5759	Δstp1	WTF	-0.24271	0.803427
g2350	Δstp1	WTF	-0.242288	0.784639
g5298	Δstp1	WTF	-0.241836	0.855061
g533	Δstp1	WTF	-0.241817	0.84254
g2893	Δstp1	WTF	-0.241644	0.785593
g5804	Δstp1	WTF	-0.241644	0.869162
g2871	Δstp1	WTF	-0.241375	0.842847
g4699	Δstp1	WTF	-0.241318	0.858122
g995	Δstp1	WTF	-0.240553	0.784639
g4653	Δstp1	WTF	-0.23979	0.829764
g1225	Δstp1	WTF	-0.239652	0.789975
g1771	Δstp1	WTF	-0.239495	0.791016
g4192	Δstp1	WTF	-0.238413	0.784639
g220	Δstp1	WTF	-0.238373	0.85262
g4696	Δstp1	WTF	-0.237914	0.791016
g1594	Δstp1	WTF	-0.237882	0.861356
g3480	Δstp1	WTF	-0.237814	0.803427
g5218	Δstp1	WTF	-0.237701	0.836259
g2679	Δstp1	WTF	-0.237664	0.780137
g3862	Δstp1	WTF	-0.23738	0.827608
g3404	Δstp1	WTF	-0.237075	0.791016
g5879	Δstp1	WTF	-0.236991	0.808177
g5745	Δstp1	WTF	-0.236861	0.791016
g6879	Δstp1	WTF	-0.236726	0.81756
g3038	Δstp1	WTF	-0.23648	0.826515
g4006	Δstp1	WTF	-0.236277	0.86507
g5546	Δstp1	WTF	-0.236052	0.838318
g3165	Δstp1	WTF	-0.23525	0.857387
g5936	Δstp1	WTF	-0.234901	0.875541
g1595	Δstp1	WTF	-0.234232	0.885371
g4219	Δstp1	WTF	-0.234197	0.784639
g2446	Δstp1	WTF	-0.233918	0.779578
g2752	Δstp1	WTF	-0.233872	0.812235
g1351	Δstp1	WTF	-0.233839	0.815867
g157	Δstp1	WTF	-0.233748	0.780137
g3190	Δstp1	WTF	-0.2337	0.778343
g96	Δstp1	WTF	-0.233691	0.791016
g5737	Δstp1	WTF	-0.233668	0.784639
g5075	Δstp1	WTF	-0.233596	0.808458
g1707	Δstp1	WTF	-0.233332	0.823013
g803	Δstp1	WTF	-0.233256	0.784639
g1736	Δstp1	WTF	-0.233215	0.87984
g1053	Δstp1	WTF	-0.233134	0.79201
g1177	Δstp1	WTF	-0.232867	0.859322
g339	Δstp1	WTF	-0.232599	0.867197
g4715	Δstp1	WTF	-0.232597	0.825494
g310	Δstp1	WTF	-0.232564	0.803427
g5172	Δstp1	WTF	-0.232215	0.878328
g4494	Δstp1	WTF	-0.231763	0.784639
g3811	Δstp1	WTF	-0.231445	0.812235
g923	Δstp1	WTF	-0.231114	0.817811
g1495	Δstp1	WTF	-0.231093	0.893558
g1139	Δstp1	WTF	-0.230767	0.826638
g1258	Δstp1	WTF	-0.230714	0.886659
g6078	Δstp1	WTF	-0.2306	0.808663
g3119	Δstp1	WTF	-0.230348	0.820565
g3310	Δstp1	WTF	-0.230312	0.859432
g4063	Δstp1	WTF	-0.230192	0.861298
g976	Δstp1	WTF	-0.229709	0.875222
g4384	Δstp1	WTF	-0.229694	0.812235
g1231	Δstp1	WTF	-0.229593	0.808458
g1900	Δstp1	WTF	-0.229586	0.871051
g4948	Δstp1	WTF	-0.229549	0.840083
g3824	Δstp1	WTF	-0.229414	0.873203
g223	Δstp1	WTF	-0.229307	0.780137
g3487	Δstp1	WTF	-0.229017	0.857387
g2784	Δstp1	WTF	-0.228993	0.859322
g3628	Δstp1	WTF	-0.228822	0.808663
g6443	Δstp1	WTF	-0.228603	0.835134
g3211	Δstp1	WTF	-0.22846	0.881556
g2757	Δstp1	WTF	-0.228371	0.85596
g3612	Δstp1	WTF	-0.228299	0.780137
g4252	Δstp1	WTF	-0.228282	0.825886
g1928	Δstp1	WTF	-0.227859	0.95155
g42	Δstp1	WTF	-0.227856	0.840083
g6297	Δstp1	WTF	-0.227611	0.857387
g968	Δstp1	WTF	-0.227311	0.888222
g6208	Δstp1	WTF	-0.227083	0.857173
g4286	Δstp1	WTF	-0.226999	0.848668
g670	Δstp1	WTF	-0.226848	0.785593
g425	Δstp1	WTF	-0.226513	0.84677
g2236	Δstp1	WTF	-0.226228	0.859384
g1442	Δstp1	WTF	-0.226142	0.780137
g2854	Δstp1	WTF	-0.226063	0.812235
g1197	Δstp1	WTF	-0.22591	0.813571
g3669	Δstp1	WTF	-0.22575	0.822399
g3822	Δstp1	WTF	-0.22553	0.859322
g5873	Δstp1	WTF	-0.225493	0.829764
g3225	Δstp1	WTF	-0.225155	0.831632
g2691	Δstp1	WTF	-0.224857	0.82965
g77	Δstp1	WTF	-0.224663	0.784639
g4810	Δstp1	WTF	-0.224522	0.859322
g5841	Δstp1	WTF	-0.224235	0.859089
g6447	Δstp1	WTF	-0.224201	0.894116
g2048	Δstp1	WTF	-0.223674	0.937803
g712	Δstp1	WTF	-0.223378	0.880487
g5666	Δstp1	WTF	-0.223357	0.856049
g302	Δstp1	WTF	-0.223064	0.780137
g6718	Δstp1	WTF	-0.222861	0.867376
g4125	Δstp1	WTF	-0.222666	0.854011
g3402	Δstp1	WTF	-0.222389	0.86461
g6164	Δstp1	WTF	-0.222176	0.870321
g5877	Δstp1	WTF	-0.221825	0.847644
g3843	Δstp1	WTF	-0.221376	0.85262
g2919	Δstp1	WTF	-0.221179	0.778343
g1112	Δstp1	WTF	-0.221083	0.914242
g5754	Δstp1	WTF	-0.220823	0.798643
g4723	Δstp1	WTF	-0.220314	0.852188
g3591	Δstp1	WTF	-0.219895	0.840022
g4567	Δstp1	WTF	-0.219788	0.813571
g4508	Δstp1	WTF	-0.219396	0.791652
g3322	Δstp1	WTF	-0.219048	0.841333
g3024	Δstp1	WTF	-0.219008	0.864326
g5190	Δstp1	WTF	-0.218949	0.785593
g5261	Δstp1	WTF	-0.218654	0.849316
g2073	Δstp1	WTF	-0.218618	0.871051
g6162	Δstp1	WTF	-0.218527	0.801189
g5097	Δstp1	WTF	-0.218522	0.799004
g4024	Δstp1	WTF	-0.218182	0.868074
g5003	Δstp1	WTF	-0.218003	0.885823
g559	Δstp1	WTF	-0.217924	0.789975
g2046	Δstp1	WTF	-0.217922	0.82965
g3518	Δstp1	WTF	-0.217642	0.825494
g3309	Δstp1	WTF	-0.217536	0.825387
g5803	Δstp1	WTF	-0.21718	0.893558
g1516	Δstp1	WTF	-0.217035	0.826515
g3328	Δstp1	WTF	-0.216935	0.825213
g5556	Δstp1	WTF	-0.216434	0.789975
g4202	Δstp1	WTF	-0.215915	0.843956
g701	Δstp1	WTF	-0.215654	0.784639
g2589	Δstp1	WTF	-0.215622	0.873203
g3207	Δstp1	WTF	-0.215603	0.822399
g5779	Δstp1	WTF	-0.215552	0.876408
g3966	Δstp1	WTF	-0.215478	0.852347
g4383	Δstp1	WTF	-0.215294	0.979748
g6762	Δstp1	WTF	-0.215288	0.825494
g260	Δstp1	WTF	-0.215257	0.808663
g1968	Δstp1	WTF	-0.215003	0.859322
g2315	Δstp1	WTF	-0.214304	0.875801
g1415	Δstp1	WTF	-0.213221	0.862306
g1226	Δstp1	WTF	-0.212986	0.826638
g1475	Δstp1	WTF	-0.212554	0.855061
g311	Δstp1	WTF	-0.211883	0.808663
g1089	Δstp1	WTF	-0.21181	0.898521
g6359	Δstp1	WTF	-0.21175	0.945101
g4367	Δstp1	WTF	-0.211663	0.846221
g3468	Δstp1	WTF	-0.211375	0.807391
g6090	Δstp1	WTF	-0.21116	0.917114
g3277	Δstp1	WTF	-0.210939	0.810096
g1744	Δstp1	WTF	-0.210684	0.846221
g3095	Δstp1	WTF	-0.210369	0.823788
g1653	Δstp1	WTF	-0.210305	0.845489
g2175	Δstp1	WTF	-0.20915	0.913967
g4785	Δstp1	WTF	-0.209074	0.842847
g722	Δstp1	WTF	-0.20906	0.922741
g2565	Δstp1	WTF	-0.208598	0.829458
g2890	Δstp1	WTF	-0.208553	0.812235
g1062	Δstp1	WTF	-0.208226	0.897736
g4478	Δstp1	WTF	-0.208143	0.826638
g1148	Δstp1	WTF	-0.208093	0.785593
g3834	Δstp1	WTF	-0.208051	0.857374
g5084	Δstp1	WTF	-0.207951	0.910895
g4582	Δstp1	WTF	-0.207655	0.880487
g2258	Δstp1	WTF	-0.207499	0.906656
g1593	Δstp1	WTF	-0.207368	0.848417
g5554	Δstp1	WTF	-0.207242	0.857387
g4142	Δstp1	WTF	-0.207201	0.871051
g5679	Δstp1	WTF	-0.207039	0.935109
g2063	Δstp1	WTF	-0.206953	0.873203
g5237	Δstp1	WTF	-0.206565	0.876129
g4811	Δstp1	WTF	-0.20652	0.791016
g2045	Δstp1	WTF	-0.206433	0.859341
g2862	Δstp1	WTF	-0.206215	0.835201
g950	Δstp1	WTF	-0.206087	0.895479
g5915	Δstp1	WTF	-0.205454	0.909082
g1514	Δstp1	WTF	-0.205336	0.885371
g1864	Δstp1	WTF	-0.205201	0.84254
g1487	Δstp1	WTF	-0.205046	0.894809
g5799	Δstp1	WTF	-0.204997	0.88848
g6250	Δstp1	WTF	-0.204996	0.810096
g5669	Δstp1	WTF	-0.204824	0.876129
g1988	Δstp1	WTF	-0.204547	0.85262
g3410	Δstp1	WTF	-0.204546	0.854011
g5432	Δstp1	WTF	-0.204421	0.846221
g5685	Δstp1	WTF	-0.204283	0.867617
g1570	Δstp1	WTF	-0.204113	0.83899
g4421	Δstp1	WTF	-0.204063	0.873203
g5023	Δstp1	WTF	-0.204043	0.827726
g4706	Δstp1	WTF	-0.204021	0.915436
g1352	Δstp1	WTF	-0.203945	0.895024
g6563	Δstp1	WTF	-0.203847	0.897736
g4026	Δstp1	WTF	-0.203694	0.819059
g5347	Δstp1	WTF	-0.203398	0.803427
g5934	Δstp1	WTF	-0.202857	0.873203
g4702	Δstp1	WTF	-0.202803	0.790067
g4863	Δstp1	WTF	-0.202777	0.859322
g6666	Δstp1	WTF	-0.202125	0.920488
g574	Δstp1	WTF	-0.202083	0.84596
g2829	Δstp1	WTF	-0.2017	0.912434
g398	Δstp1	WTF	-0.201594	0.823788
g2796	Δstp1	WTF	-0.201444	0.803427
g1681	Δstp1	WTF	-0.20112	0.837864
g6445	Δstp1	WTF	-0.200864	0.89609
g345	Δstp1	WTF	-0.200326	0.799004
g453	Δstp1	WTF	-0.200296	0.894965
g3564	Δstp1	WTF	-0.200121	0.812235
g5104	Δstp1	WTF	-0.199695	0.85966
g2423	Δstp1	WTF	-0.19946	0.906589
g591	Δstp1	WTF	-0.199457	0.803427
g6179	Δstp1	WTF	-0.199173	0.847148
g2617	Δstp1	WTF	-0.199157	0.835134
g5530	Δstp1	WTF	-0.199064	0.802647
g5845	Δstp1	WTF	-0.198942	0.847148
g1868	Δstp1	WTF	-0.198941	0.864844
g3025	Δstp1	WTF	-0.198637	0.812235
g1397	Δstp1	WTF	-0.198026	0.840083
g6239	Δstp1	WTF	-0.19764	0.828492
g1448	Δstp1	WTF	-0.196568	0.826638
g2400	Δstp1	WTF	-0.19652	0.819224
g4300	Δstp1	WTF	-0.196316	0.82965
g1637	Δstp1	WTF	-0.196128	0.856049
g6312	Δstp1	WTF	-0.195793	0.903481
g1810	Δstp1	WTF	-0.195756	0.851917
g5078	Δstp1	WTF	-0.195642	0.861725
g4667	Δstp1	WTF	-0.195482	0.925239
g4986	Δstp1	WTF	-0.194779	0.863354
g2043	Δstp1	WTF	-0.194015	0.824079
g4186	Δstp1	WTF	-0.193925	0.835134
g6835	Δstp1	WTF	-0.193903	0.909082
g1052	Δstp1	WTF	-0.193763	0.873203
g6808	Δstp1	WTF	-0.193535	0.851613
g4867	Δstp1	WTF	-0.193404	0.853279
g5036	Δstp1	WTF	-0.19319	0.885518
g4645	Δstp1	WTF	-0.193129	0.868074
g1598	Δstp1	WTF	-0.192822	0.86805
g3289	Δstp1	WTF	-0.192428	0.836351
g455	Δstp1	WTF	-0.192184	0.876129
g5771	Δstp1	WTF	-0.192128	0.847773
g5969	Δstp1	WTF	-0.192001	0.890249
g3740	Δstp1	WTF	-0.191759	0.854011
g374	Δstp1	WTF	-0.191526	0.835134
g5293	Δstp1	WTF	-0.191275	0.878328
g980	Δstp1	WTF	-0.191256	0.812235
g3311	Δstp1	WTF	-0.191185	0.840836
g4258	Δstp1	WTF	-0.191087	0.873473
g1223	Δstp1	WTF	-0.191028	0.859322
g990	Δstp1	WTF	-0.191024	0.815635
g3743	Δstp1	WTF	-0.190818	0.805464
g1236	Δstp1	WTF	-0.190746	0.871051
g6367	Δstp1	WTF	-0.190694	0.826638
g487	Δstp1	WTF	-0.190469	0.891118
g493	Δstp1	WTF	-0.189467	0.859231
g1636	Δstp1	WTF	-0.189451	0.89609
g1785	Δstp1	WTF	-0.189283	0.89609
g2224	Δstp1	WTF	-0.189	0.846221
g5373	Δstp1	WTF	-0.188837	0.854011
g1370	Δstp1	WTF	-0.188719	0.879275
g4011	Δstp1	WTF	-0.188581	0.873203
g3033	Δstp1	WTF	-0.188473	0.859322
[truncated: 50,120 more rows]
